# Supplementary material for: Characterisation of the dynamic nature of lipids throughout the lifespan of genetically identical female and male Daphnia magna
Source: Sci Rep. 2020 Mar 27;10:5576. doi: 10.1038/s41598-020-62476-z (PMC7101400; doi:10.1038/s41598-020-62476-z)
Supplement: Supplementary file 2 — Supplementary information 2 [file 41598_2020_62476_MOESM2_ESM.xlsx]

## Sheet: Supplementary Dataset - Supplem
SAMPLE DESCRIPTION														SEX:AGE INTERACTION						SEX ONLY						AGE ONLY						FEMALE AGE ONLY						MALE AGE ONLY
LID	observed m/z	observed retention time (min)	mean peak area	LipidIon	LipidGroup	number.of.carbons	number.double.bonds	Class	FattyAcid	FA1	CalcMz	IonFormula	mode	logFC	AveExpr	t	P.Value	adj.P.Val	B	rS_logFC	rS_AveExpr	rS_t	rS_P.Value	rS_adj.P.Val	rS_B	rA_logFC	rA_AveExpr	rA_t	rA_P.Value	rA_adj.P.Val	rA_B	rAF_logFC	rAF_AveExpr	rAF_t	rAF_P.Value	rAF_adj.P.Val	rAF_B	rAM_logFC	rAM_AveExpr	rAM_t	rAM_P.Value	rAM_adj.P.Val	rAM_B
AN1167	845.639	12.1915	1.4985e+06	SM(t40:2)+HCOO	SM(t40:2)+HCOO	40	2	SM	(t40:2)	(t40:2)	845.639	C46 H90 O9 N2 P1	negative ionization mode	-0.106784	-1.63181	-14.2699	2.54e-24	3.24e-21	44.7502	1.972	-1.63181	9.16597	2.4e-14	1.96e-13	22.2129	0.00249646	-1.63181	0.882303	0.380091	0.444019	-7.48186	0.00247529	-1.33515	1.03898	0.304211	0.367122	-7.28152	-0.104166	-1.96465	-12.929	4.39e-16	7.53e-15	26.5233
P130	640.603	20.5498	6.37641e+07	ChE(16:1)+NH4	ChE(16:1)+NH4	16	1	ChE	(16:1)	(16:1)	640.603	C43 H78 O2 N1	positive ionization mode	0.124138	3.87519	13.8077	1.82e-23	1.55e-20	42.8927	-3.47213	3.87519	-11.9321	7e-20	1.67e-18	34.6299	-0.0422086	3.87519	-10.6799	2.11e-17	2.16e-16	28.2996	-0.042254	3.70102	-9.34982	3.11e-12	2.19e-11	16.7098	0.0824878	4.07061	13.0473	3.24e-16	5.74e-15	26.5371
P2029	801.648	12.1964	2.05739e+07	SM(t40:2)+H	SM(t40:2)+H	40	2	SM	(t40:2)	(t40:2)	801.648	C45 H90 O7 N2 P1	positive ionization mode	-0.0674561	2.42758	-13.7022	2.87e-23	1.83e-20	42.4883	1.24632	2.42758	8.23943	1.82e-12	1.08e-11	17.7039	-0.00319255	2.42758	-1.57952	0.117917	0.159722	-6.98288	-0.00318542	2.56436	-1.85208	0.0703983	0.0994133	-6.58692	-0.0707483	2.27413	-13.7357	5.75e-17	1.29e-15	28.3813
P2118	594.473	10.4305	5.06362e+07	TG(32:3)+NH4	TG(32:3)+NH4	32	3	TG	see LipidGroup	see LipidGroup	594.473	C35 H64 O6 N1	positive ionization mode	0.0582986	3.68506	13.6434	3.69e-23	1.89e-20	42.1937	-1.05104	3.68506	-7.37557	9.85e-11	4.47e-10	13.7045	0.0165919	3.68506	9.30397	1.26e-14	8.62e-14	21.8653	0.016588	3.69324	7.8215	5.21e-10	2.72e-09	11.5157	0.0751507	3.67589	26.1951	2.71e-27	8.65e-25	52.1767
P1947	699.544	8.9168	5.38368e+07	SM(d34:3)+H	SM(d34:3)+H	34	3	SM	(d34:3)	(d34:3)	699.544	C39 H76 O6 N2 P1	positive ionization mode	-0.0710024	3.77339	-13.4526	8.42e-23	3.59e-20	41.3777	1.59365	3.77339	9.84503	1.01e-15	1.07e-14	25.0606	-0.00268851	3.77339	-1.24296	0.217286	0.274128	-7.57415	-0.00268482	3.78885	-1.3543	0.182217	0.231715	-7.46937	-0.0732742	3.75604	-14.1536	2.07e-17	5.39e-16	29.3418
P2141	622.504	11.6078	3.07199e+08	TG(34:3)+NH4	TG(34:3)+NH4	34	3	TG	see LipidGroup	see LipidGroup	622.504	C37 H68 O6 N1	positive ionization mode	0.0459443	6.32796	13.2104	2.42e-22	8.82e-20	40.2214	-0.61855	6.32796	-5.32457	8.07e-07	2.08e-06	4.66397	0.0171399	6.32796	11.5229	4.45e-19	5.35e-18	31.9783	0.0170952	6.27585	9.47285	2.08e-12	1.51e-11	16.9216	0.0632582	6.38642	28.7451	7.17e-29	9.17e-26	55.801
P136	668.634	21.5563	3.95403e+08	ChE(18:1)+NH4	ChE(18:1)+NH4	18	1	ChE	(18:1)	(18:1)	668.634	C45 H82 O2 N1	positive ionization mode	0.0945209	6.39029	13.0583	4.7e-22	1.5e-19	39.5812	-4.53008	6.39029	-20.1856	3e-34	1.71e-31	67.5888	-0.0354807	6.39029	-12.6422	2.94e-21	5.1e-20	36.9656	-0.0355841	7.10949	-11.3266	6.14e-15	7.51e-14	22.755	0.059722	5.58338	10.7435	1.63e-13	1.38e-12	20.1898
P133	654.618	21.0715	8.69229e+06	ChE(17:1)+NH4	ChE(17:1)+NH4	17	1	ChE	(17:1)	(17:1)	654.618	C44 H80 O2 N1	positive ionization mode	0.1042	1.01564	13.0084	5.84e-22	1.66e-19	39.5158	-3.84405	1.01564	-15.0579	9.38e-26	5.71e-24	48.1706	-0.0406187	1.01564	-12.2627	1.59e-20	2.43e-19	35.6845	-0.0410205	1.25673	-11.9924	8.44e-16	1.23e-14	25.211	0.0631787	0.745138	9.04781	2.45e-11	1.34e-10	15.4095
P2875	846.755	18.1298	2.39974e+10	TG(50:3)+NH4	TG(50:3)+NH4	50	3	TG	see LipidGroup	see LipidGroup	846.755	C53 H100 O6 N1	positive ionization mode	0.0165412	12.7314	12.8621	1.11e-21	2.84e-19	37.9578	-0.166902	12.7314	-3.90782	0.000185961	0.000354979	-1.48041	0.00396868	12.7314	7.16389	2.59e-10	1.16e-09	10.9357	0.00396809	12.6646	9.63686	1.22e-12	9.19e-12	16.5691	0.0205185	12.8064	14.1936	1.88e-17	4.94e-16	28.6285
P2175	648.52	11.4325	9.08817e+08	TG(36:4)+NH4	TG(36:4)+NH4	36	4	TG	see LipidGroup	see LipidGroup	648.52	C39 H70 O6 N1	positive ionization mode	0.0490745	7.88014	12.6306	3.09e-21	6.88e-19	37.5599	-0.649284	7.88014	-4.88738	4.74e-06	1.11e-05	2.8058	0.0158395	7.88014	9.44791	6.44e-15	4.65e-14	22.2307	0.0158428	7.79477	7.8314	5.04e-10	2.64e-09	11.2284	0.0647071	7.97591	26.7236	1.24e-27	5.3e-25	52.9283
P2220	686.535	11.4224	6.89492e+07	TG(39:6)+NH4	TG(39:6)+NH4	39	6	TG	see LipidGroup	see LipidGroup	686.535	C42 H72 O6 N1	positive ionization mode	0.0483194	4.16907	12.6207	3.23e-21	6.88e-19	37.7085	-0.15363	4.16907	-1.21	0.22962	0.279214	-6.83427	0.00708653	4.16907	4.20927	6.31e-05	0.000152174	-0.21065	0.0070961	3.77064	3.92284	0.000288114	0.000642039	-1.60607	0.0554068	4.61608	17.5737	9.66e-21	5.14e-19	37.0372
P2026	719.57	9.97854	1.32531e+08	SM(t34:1)+H	SM(t34:1)+H	34	1	SM	(t34:1)	(t34:1)	719.57	C39 H80 O7 N2 P1	positive ionization mode	-0.035	5.20168	-12.5925	3.66e-21	7.2e-19	37.564	0.564757	5.20168	6.43007	7.03e-09	2.36e-08	9.35971	0.00806568	5.20168	7.05404	4.27e-10	1.88e-09	11.3693	0.00806302	5.40889	6.67282	2.75e-08	1.08e-07	7.44699	-0.0269154	4.96921	-10.9439	9.23e-14	8.4e-13	20.7863
P2125	608.488	11.0174	3.73464e+07	TG(33:3)+NH4	TG(33:3)+NH4	33	3	TG	see LipidGroup	see LipidGroup	608.488	C36 H66 O6 N1	positive ionization mode	0.0523751	3.27367	12.5208	5.03e-21	9.18e-19	37.3208	-1.51796	3.27367	-11.0056	4.72e-18	8.16e-17	30.4815	0.0145803	3.27367	8.67159	2.42e-13	1.41e-12	18.9271	0.0145958	3.54817	7.33407	2.78e-09	1.28e-08	9.84459	0.0669921	2.9657	23.0783	3.6e-25	5.75e-23	47.3065
P1474	716.522	11.035	1.49683e+09	PE(16:0_18:2)+H	PE(34:2)+H	34	2	PE	(16:0_18:2)	(16:0_18:2)	716.522	C39 H75 O8 N1 P1	positive ionization mode	-0.0393363	8.64998	-12.3844	9.22e-21	1.47e-18	36.4458	-0.00894705	8.64998	-0.0944163	0.925	0.937098	-7.98622	-0.00796288	8.64998	-6.56619	3.84e-09	1.54e-08	8.83965	-0.0079648	9.01589	-7.34853	2.65e-09	1.23e-08	9.41219	-0.0471485	8.23945	-14.5232	8.5e-18	2.44e-16	30.0461
P2826	848.77	18.7097	9.58014e+09	TG(50:2)+NH4	TG(50:2)+NH4	50	2	TG	see LipidGroup	see LipidGroup	848.77	C53 H102 O6 N1	positive ionization mode	0.0216428	11.387	12.3913	8.95e-21	1.47e-18	36.0921	-0.467179	11.387	-8.09866	3.49e-12	1.96e-11	16.2543	0.00599302	11.387	8.22421	1.95e-12	1.05e-11	16.0189	0.00599228	11.4238	9.81261	6.93e-13	5.5e-12	17.3592	0.0276642	11.3456	14.8914	3.56e-18	1.05e-16	30.549
P140	666.618	20.6206	1.80747e+09	ChE(18:2)+NH4	ChE(18:2)+NH4	18	2	ChE	(18:2)	(18:2)	666.618	C45 H80 O2 N1	positive ionization mode	0.0750606	8.85263	11.8746	9.07e-20	1.22e-17	34.1045	-2.72519	8.85263	-13.4269	9.42e-23	3.44e-21	40.933	-0.0274954	8.85263	-10.5082	4.66e-17	4.55e-16	27.0362	-0.0275101	9.02139	-9.5629	1.55e-12	1.15e-11	16.9236	0.0478044	8.6633	9.74861	2.95e-12	1.97e-11	17.0583
P853	716.522	11.035	1.35069e+09	PC(18:2_13:0)+H	PC(31:2)+H	31	2	PC	(18:2_13:0)	(18:2_13:0)	716.522	C39 H75 O8 N1 P1	positive ionization mode	-0.0347127	8.49871	-11.8811	8.8e-20	1.22e-17	34.2026	-0.175882	8.49871	-2.01645	0.0468964	0.0649687	-5.96385	-0.0104038	8.49871	-9.29732	1.3e-14	8.87e-14	21.4049	-0.0104071	8.86673	-10.1362	2.46e-13	2.14e-12	18.7943	-0.0449281	8.08582	-15.2744	1.46e-18	4.68e-17	31.8403
P4734	927.741	14.4219	3.15589e+08	TG(56:7)+Na	TG(56:7)+Na	56	7	TG	see LipidGroup	see LipidGroup	927.741	C59 H100 O6 Na1	positive ionization mode	0.0533617	6.30846	11.8852	8.64e-20	1.22e-17	34.3524	-1.32219	6.30846	-8.86399	9.86e-14	7.26e-13	20.4105	0.0222555	6.30846	12.0352	4.4e-20	6.32e-19	34.2753	0.0222481	6.55487	11.599	2.71e-15	3.57e-14	23.6163	0.0760584	6.03201	19.2885	3.14e-22	2.67e-20	40.459
P422	886.822	19.227	2.33648e+08	DG(54:4)+NH4	DG(54:4)+NH4	54	4	DG	(54:4)	(54:4)	886.822	C57 H108 O5 N1	positive ionization mode	0.0504999	5.85624	11.8056	1.24e-19	1.52e-17	34.0354	-2.37775	5.85624	-17.4336	7.25e-30	1.18e-27	57.5286	0.00151753	5.85624	0.891968	0.374918	0.439877	-8.1075	0.00152759	6.42626	0.841533	0.404377	0.465189	-8.19124	0.0519336	5.21671	14.426	1.07e-17	2.98e-16	29.9401
P4174	886.822	19.2271	2.33608e+08	TG(54:3p)+NH4	TG(54:3p)+NH4	54	3	TG	see LipidGroup	see LipidGroup	886.822	C57 H108 O5 N1	positive ionization mode	0.0504873	5.85616	11.8035	1.25e-19	1.52e-17	34.0256	-2.37701	5.85616	-17.4292	7.38e-30	1.18e-27	57.512	0.00151723	5.85616	0.89182	0.374997	0.439877	-8.1076	0.00152729	6.42596	0.841108	0.404613	0.465223	-8.19158	0.0519206	5.21687	14.4312	1.06e-17	2.97e-16	29.9527
P152	694.65	21.7183	4.76061e+06	ChE(20:2)+NH4	ChE(20:2)+NH4	20	2	ChE	(20:2)	(20:2)	694.65	C47 H84 O2 N1	positive ionization mode	0.090342	0.174677	11.7709	1.45e-19	1.68e-17	34.0684	-3.34607	0.174677	-13.6935	2.98e-23	1.17e-21	42.4645	-0.0435507	0.174677	-13.3265	1.46e-22	3.16e-21	40.4694	-0.0441155	0.309932	-11.7983	1.5e-15	2.1e-14	24.7321	0.0466625	0.022928	8.49862	1.34e-10	6.32e-10	13.755
P2195	658.504	10.4827	4.38949e+07	TG(37:6)+NH4	TG(37:6)+NH4	37	6	TG	see LipidGroup	see LipidGroup	658.504	C40 H68 O6 N1	positive ionization mode	0.0391167	3.53911	11.7383	1.68e-19	1.79e-17	33.7957	-0.0538965	3.53911	-0.484071	0.629575	0.680145	-7.39449	0.00854853	3.53911	5.80814	1.06e-07	3.59e-07	6.07166	0.00855737	3.21124	5.63429	1e-06	3.27e-06	3.99678	0.047703	3.90696	16.1868	1.88e-19	7.49e-18	34.0644
P2214	672.52	10.9508	1.93682e+09	TG(38:6)+NH4	TG(38:6)+NH4	38	6	TG	see LipidGroup	see LipidGroup	672.52	C41 H70 O6 N1	positive ionization mode	0.0484629	8.90897	11.7423	1.65e-19	1.79e-17	33.4742	-0.583798	8.90897	-4.08964	9.74e-05	0.000194284	-0.233196	0.0223237	8.90897	12.704	2.23e-21	3.99e-20	37.0105	0.0223241	8.86326	11.1842	9.46e-15	1.1e-13	22.0751	0.0707379	8.96025	23.522	1.73e-25	3.16e-23	47.9016
P131	638.587	19.5162	1.17065e+08	ChE(16:2)+NH4	ChE(16:2)+NH4	16	2	ChE	(16:2)	(16:2)	638.587	C43 H76 O2 N1	positive ionization mode	0.0967453	4.7685	11.5851	3.36e-19	3.39e-17	33.0623	-2.97577	4.7685	-11.2016	1.92e-18	3.67e-17	31.2671	-0.0562276	4.7685	-15.0775	8.65e-26	3.3e-24	47.6437	-0.056043	4.53143	-13.3178	1.92e-17	5.11e-16	28.7988	0.040916	5.03447	6.82369	2.87e-08	9.15e-08	8.04353
P402	836.807	19.7643	5.00122e+06	DG(50:1)+NH4	DG(50:1)+NH4	50	1	DG	(50:1)	(50:1)	836.807	C53 H106 O5 N1	positive ionization mode	0.0705163	0.0242296	11.5794	3.45e-19	3.39e-17	33.2227	-3.28127	0.0242296	-16.5055	2.69e-28	2.86e-26	53.8931	0.0187468	0.0242296	8.68174	2.31e-13	1.35e-12	19.182	0.0186075	0.968712	8.22992	1.3e-10	7.36e-10	13.1522	0.0892576	-1.03543	16.7055	6.05e-20	2.67e-18	35.3336
P1528	726.507	9.85769	3.94272e+08	PE(17:1_18:3)+H	PE(35:4)+H	35	4	PE	(17:1_18:3)	(17:1_18:3)	726.507	C40 H73 O8 N1 P1	positive ionization mode	-0.0373567	6.77594	-11.5492	3.95e-19	3.74e-17	32.8295	0.226948	6.77594	2.2806	0.0250635	0.0365027	-5.21901	-0.0109109	6.77594	-8.28573	1.46e-12	8.01e-12	16.9166	-0.0109162	6.97955	-7.66385	8.95e-10	4.47e-09	10.761	-0.0480489	6.5475	-17.7338	6.94e-21	3.96e-19	37.3315
P2172	650.535	12.5257	2.1217e+09	TG(36:3)+NH4	TG(36:3)+NH4	36	3	TG	see LipidGroup	see LipidGroup	650.535	C39 H72 O6 N1	positive ionization mode	0.0402053	9.11791	11.4527	6.13e-19	5.59e-17	32.1446	-0.663135	9.11791	-5.56433	2.97e-07	7.99e-07	5.36099	0.018336	9.11791	12.5504	4.41e-21	7.42e-20	36.2884	0.0183304	9.16332	10.3593	1.22e-13	1.11e-12	19.449	0.0585214	9.06696	26.9085	9.5e-28	4.86e-25	53.1542
AN310	772.594	11.9345	2.15817e+06	Hex1Cer(d16:1_20:0)+HCOO	Hex1Cer(d36:1)+HCOO	36	1	Hex1Cer	(d16:1_20:0)	(d16:1_20:0)	772.594	C43 H82 O10 N1	negative ionization mode	-0.0571742	-1.13666	-11.415	7.27e-19	6.41e-17	32.4815	0.102146	-1.13666	0.692455	0.490531	0.547988	-6.86671	0.00455655	-1.13666	2.56336	0.0121184	0.0204994	-4.7857	0.00459365	-0.498961	2.94631	0.00502142	0.0090195	-3.89696	-0.0525955	-1.85212	-9.62138	4.31e-12	2.8e-11	17.3599
AN1113	741.519	8.29163	4.23062e+06	SM(d34:4)+HCOO	SM(d34:4)+HCOO	34	4	SM	(d34:4)	(d34:4)	741.519	C40 H74 O8 N2 P1	negative ionization mode	-0.0605125	-0.00276818	-11.3825	8.43e-19	6.53e-17	32.3289	1.49929	-0.00276818	9.09068	3.42e-14	2.71e-13	21.7801	0.00620641	-0.00276818	2.85825	0.00535136	0.00971455	-4.09767	0.00624418	0.0283761	2.8692	0.00618188	0.0109349	-4.16063	-0.0544146	-0.0377106	-11.0489	6.87e-14	6.32e-13	21.378
P1447	726.504	9.85766	3.88356e+08	PE(17:1_16:0)+Na	PE(33:1)+Na	33	1	PE	(17:1_16:0)	(17:1_16:0)	726.504	C38 H74 O8 N1 P1 Na1	positive ionization mode	-0.0352434	6.75597	-11.3858	8.31e-19	6.53e-17	32.0878	0.241007	6.75597	2.52391	0.0134574	0.0204259	-4.6628	-0.0102381	6.75597	-8.09774	3.51e-12	1.84e-11	16.0489	-0.010244	6.93581	-7.51944	1.47e-09	7.14e-09	10.2667	-0.0453051	6.5542	-17.3536	1.53e-20	7.81e-19	36.5344
P2194	660.52	11.1817	4.46807e+07	TG(37:5)+NH4	TG(37:5)+NH4	37	5	TG	see LipidGroup	see LipidGroup	660.52	C40 H70 O6 N1	positive ionization mode	0.0414104	3.5615	11.3917	8.09e-19	6.53e-17	32.2381	-0.621878	3.5615	-5.15844	1.59e-06	3.95e-06	4.17316	0.0138946	3.5615	9.06984	3.77e-14	2.44e-13	20.7864	0.0139012	3.52862	8.4045	7.2e-11	4.28e-10	13.5198	0.0553202	3.59839	18.2176	2.59e-21	1.79e-19	38.3915
P4681	912.838	19.1499	3.54836e+08	TG(56:4p)+NH4	TG(56:4p)+NH4	56	4	TG	see LipidGroup	see LipidGroup	912.838	C59 H110 O5 N1	positive ionization mode	0.048129	6.27291	11.3865	8.28e-19	6.53e-17	32.1303	-3.04265	6.27291	-22.9286	3.04e-38	7.76e-35	76.7614	0.00387054	6.27291	2.45535	0.0161035	0.0265906	-5.63829	0.00386955	7.20645	2.35405	0.0228696	0.0365571	-5.9579	0.0518486	5.22552	13.9196	3.65e-17	8.88e-16	28.6995
P2028	773.617	11.1382	4.26774e+07	SM(t38:2)+H	SM(t38:2)+H	38	2	SM	(t38:2)	(t38:2)	773.617	C43 H86 O7 N2 P1	positive ionization mode	-0.0542704	3.44343	-11.3553	9.55e-19	7.18e-17	32.1067	0.575642	3.44343	3.92435	0.000175472	0.00033632	-0.380099	0.013869	3.44343	7.57412	3.96e-11	1.92e-10	13.8183	0.0138467	3.91854	6.80546	1.73e-08	7.08e-08	7.98436	-0.0404389	2.91038	-10.6093	2.39e-13	1.95e-12	19.9373
P1255	808.583	10.3267	1.09851e+09	PC(38:5)+H	PC(38:5)+H	38	5	PC	(20:3_18:2)	(20:3_18:2)	808.585	C46 H83 O8 N1 P1	positive ionization mode	-0.0514887	8.1366	-11.1742	2.18e-18	1.55e-16	31.01	0.799777	8.1366	5.72537	1.5e-07	4.2e-07	6.08047	-0.00613335	8.1366	-3.28894	0.00146211	0.00292422	-3.55812	-0.00613681	8.2751	-3.38843	0.00144454	0.00288908	-3.52169	-0.0573594	7.98121	-13.3301	1.58e-16	3.04e-15	27.1014
P2780	850.786	19.4196	1.36637e+10	TG(50:1)+NH4	TG(50:1)+NH4	50	1	TG	see LipidGroup	see LipidGroup	850.786	C53 H104 O6 N1	positive ionization mode	0.0209124	11.843	10.9062	7.45e-18	5.01e-16	29.3045	-0.877854	11.843	-14.0398	6.75e-24	2.87e-22	43.2235	0.0101804	11.843	13.7456	2.38e-23	5.73e-22	41.1001	0.0101784	12.124	13.5976	8.88e-18	2.55e-16	28.659	0.0311168	11.5277	17.6776	7.79e-21	4.24e-19	36.755
P2781	850.786	19.4196	1.36637e+10	TG(50:1)+NH4	TG(50:1)+NH4	50	1	TG	see LipidGroup	see LipidGroup	850.786	C53 H104 O6 N1	positive ionization mode	0.0209124	11.843	10.9062	7.45e-18	5.01e-16	29.3045	-0.877854	11.843	-14.0398	6.75e-24	2.87e-22	43.2235	0.0101804	11.843	13.7456	2.38e-23	5.73e-22	41.1001	0.0101784	12.124	13.5976	8.88e-18	2.55e-16	28.659	0.0311168	11.5277	17.6776	7.79e-21	4.24e-19	36.755
P2210	674.535	11.6637	4.75986e+08	TG(38:5)+NH4	TG(38:5)+NH4	38	5	TG	see LipidGroup	see LipidGroup	674.535	C41 H72 O6 N1	positive ionization mode	0.0426198	6.88876	10.7937	1.25e-17	8.19e-16	29.3367	-0.297202	6.88876	-2.21222	0.0296221	0.0425599	-5.32316	0.0243641	6.88876	14.3765	1.62e-24	4.86e-23	44.5158	0.0243589	6.79436	12.9991	4.67e-17	9.95e-16	27.7073	0.0669687	6.99466	21.7876	3.23e-24	4.58e-22	45.0495
P944	742.538	11.0831	5.57239e+09	PC(33:3)+H	PC(33:3)+H	33	3	PC	(33:3)	(33:3)	742.538	C41 H77 O8 N1 P1	positive ionization mode	-0.0189266	10.6277	-10.6823	2.09e-17	1.3e-15	28.4517	-0.0230419	10.6277	-0.422998	0.673361	0.718027	-8.17484	-0.00654645	10.6277	-9.19769	2.07e-14	1.37e-13	20.6673	-0.0065475	10.7855	-8.8797	1.47e-11	9.49e-11	14.3874	-0.0254683	10.4507	-15.8649	3.83e-19	1.42e-17	32.9485
P1553	742.538	11.0833	5.56963e+09	PE(18:1_18:2)+H	PE(36:3)+H	36	3	PE	(18:1_18:2)	(18:1_18:2)	742.538	C41 H77 O8 N1 P1	positive ionization mode	-0.0189266	10.6277	-10.6823	2.09e-17	1.3e-15	28.4517	-0.0230419	10.6277	-0.422998	0.673361	0.718027	-8.17484	-0.00654645	10.6277	-9.19769	2.07e-14	1.37e-13	20.6673	-0.0065475	10.7855	-8.8797	1.47e-11	9.49e-11	14.3874	-0.0254683	10.4507	-15.8649	3.83e-19	1.42e-17	32.9485
P5186	664.603	19.8776	5.57541e+09	ZyE(18:2)+NH4	ZyE(18:2)+NH4	18	2	ZyE	(18:2)	(18:2)	664.603	C45 H78 O2 N1	positive ionization mode	0.0645005	10.496	10.6172	2.82e-17	1.72e-15	28.1333	-2.03768	10.496	-10.4583	5.87e-17	8.34e-16	27.3329	-0.0325141	10.496	-12.1483	2.65e-20	4.01e-19	34.3458	-0.032539	10.4088	-10.1764	2.17e-13	1.91e-12	18.7193	0.0320411	10.5939	8.49468	1.36e-10	6.38e-10	12.945
P1470	738.504	9.58515	6.01199e+09	PE(16:1_18:1)+Na	PE(34:2)+Na	34	2	PE	(16:1_18:1)	(16:1_18:1)	738.504	C39 H74 O8 N1 P1 Na1	positive ionization mode	-0.0302577	10.7076	-10.6054	2.98e-17	1.77e-15	28.0905	0.182633	10.7076	2.10926	0.0378514	0.0531291	-6.09256	-0.0074951	10.7076	-6.59199	3.42e-09	1.39e-08	8.68685	-0.0074974	10.8859	-8.1023	2e-10	1.11e-09	11.7375	-0.03771	10.5075	-12.3106	2.2e-15	3.16e-14	24.1491
AN174	578.479	9.9198	1.96713e+06	Cer(d16:2_18:1)+HCOO	Cer(d34:3)+HCOO	34	3	Cer	(d16:2_18:1)	(d16:2_18:1)	578.479	C35 H64 O5 N1	negative ionization mode	-0.0546444	-1.05651	-10.5263	4.29e-17	2.49e-15	28.4689	1.70928	-1.05651	10.4349	6.55e-17	9.24e-16	28.0305	0.0094394	-1.05651	4.3078	4.39e-05	0.000107975	0.580171	0.00945375	-1.15728	4.1208	0.000154717	0.000358528	-0.482166	-0.0451904	-0.943446	-9.81068	2.45e-12	1.7e-11	17.8532
P911	726.507	9.85778	3.94271e+08	PC(18:3_14:1)+H	PC(32:4)+H	32	4	PC	(18:3_14:1)	(18:3_14:1)	726.507	C40 H73 O8 N1 P1	positive ionization mode	-0.03658	6.77624	-10.4037	7.56e-17	4.29e-15	27.5837	0.290698	6.77624	2.67939	0.00884836	0.0137737	-4.28557	-0.00907269	6.77624	-6.32463	1.12e-08	4.27e-08	8.03501	-0.00907582	6.95975	-5.70068	7.97e-07	2.63e-06	3.97096	-0.0454269	6.57036	-16.2563	1.61e-19	6.53e-18	34.1543
P1572	738.507	9.58526	6.20371e+09	PE(18:3_18:2)+H	PE(36:5)+H	36	5	PE	(18:3_18:2)	(18:3_18:2)	738.507	C41 H73 O8 N1 P1	positive ionization mode	-0.0306962	10.7501	-10.3454	9.9e-17	5.5e-15	26.8819	0.174403	10.7501	1.94039	0.055633	0.0761638	-6.43	-0.00805553	10.7501	-6.81873	1.24e-09	5.22e-09	9.68746	-0.00805821	10.9314	-8.81571	1.81e-11	1.16e-10	14.151	-0.0387049	10.5466	-11.8593	7.36e-15	8.71e-14	22.9187
P1949	697.528	8.29631	4.58283e+07	SM(d34:4)+H	SM(d34:4)+H	34	4	SM	(d34:4)	(d34:4)	697.528	C39 H74 O6 N2 P1	positive ionization mode	-0.0752542	3.48959	-10.2908	1.28e-16	6.84e-15	27.2273	1.33216	3.48959	6.00725	4.49e-08	1.36e-07	7.6284	-0.00052992	3.48959	-0.182208	0.855851	0.882079	-8.32443	-0.000530468	3.69645	-0.179681	0.858187	0.884486	-8.36467	-0.0752971	3.25751	-11.6013	1.49e-14	1.62e-13	22.7295
P2527	818.723	17.4369	1.22991e+10	TG(48:3)+NH4	TG(48:3)+NH4	48	3	TG	see LipidGroup	see LipidGroup	818.723	C51 H96 O6 N1	positive ionization mode	0.0153346	11.7745	10.2894	1.28e-16	6.84e-15	26.4342	-0.34107	11.7745	-7.0155	5.09e-10	2.01e-09	11.2258	0.000530778	11.7745	0.842925	0.401626	0.464295	-8.87009	0.000530579	11.7688	1.05354	0.297561	0.359606	-8.72745	0.0158836	11.7809	9.73012	3.12e-12	2.08e-11	16.5894
P2528	818.723	17.437	1.23126e+10	TG(48:3)+NH4	TG(48:3)+NH4	48	3	TG	see LipidGroup	see LipidGroup	818.723	C51 H96 O6 N1	positive ionization mode	0.0150323	11.777	10.2608	1.47e-16	7.2e-15	26.3013	-0.333345	11.777	-6.97729	6.05e-10	2.36e-09	11.0533	0.000504974	11.777	0.815741	0.416919	0.478297	-8.89302	0.000504787	11.7708	0.995292	0.32477	0.387359	-8.78737	0.0155542	11.784	9.80172	2.52e-12	1.73e-11	16.8047
P2529	818.723	17.437	1.23126e+10	TG(48:3)+NH4	TG(48:3)+NH4	48	3	TG	see LipidGroup	see LipidGroup	818.723	C51 H96 O6 N1	positive ionization mode	0.0150323	11.777	10.2608	1.47e-16	7.2e-15	26.3013	-0.333345	11.777	-6.97729	6.05e-10	2.36e-09	11.0533	0.000504974	11.777	0.815741	0.416919	0.478297	-8.89302	0.000504787	11.7708	0.995292	0.32477	0.387359	-8.78737	0.0155542	11.784	9.80172	2.52e-12	1.73e-11	16.8047
P2530	818.723	17.4373	1.23126e+10	TG(48:3)+NH4	TG(48:3)+NH4	48	3	TG	see LipidGroup	see LipidGroup	818.723	C51 H96 O6 N1	positive ionization mode	0.0150323	11.777	10.2608	1.47e-16	7.2e-15	26.3013	-0.333345	11.777	-6.97729	6.05e-10	2.36e-09	11.0533	0.000504974	11.777	0.815741	0.416919	0.478297	-8.89302	0.000504787	11.7708	0.995292	0.32477	0.387359	-8.78737	0.0155542	11.784	9.80172	2.52e-12	1.73e-11	16.8047
P2531	818.723	17.4373	1.23126e+10	TG(48:3)+NH4	TG(48:3)+NH4	48	3	TG	see LipidGroup	see LipidGroup	818.723	C51 H96 O6 N1	positive ionization mode	0.0150323	11.777	10.2608	1.47e-16	7.2e-15	26.3013	-0.333345	11.777	-6.97729	6.05e-10	2.36e-09	11.0533	0.000504974	11.777	0.815741	0.416919	0.478297	-8.89302	0.000504787	11.7708	0.995292	0.32477	0.387359	-8.78737	0.0155542	11.784	9.80172	2.52e-12	1.73e-11	16.8047
P1407	662.512	12.3606	5.47287e+06	PE(31:0p)+H	PE(31:0p)+H	31	0	PE	(31:0p)	(31:0p)	662.512	C36 H73 O7 N1 P1	positive ionization mode	0.1374	-0.751532	10.2434	1.59e-16	7.66e-15	27.1872	-7.04818	-0.751532	-17.3541	9.84e-30	1.48e-27	57.1227	-0.0951633	-0.751532	-18.0339	7.42e-31	1.19e-28	59.6934	-0.0945821	0.0741589	-21.5146	9.71e-26	1.24e-22	48.4803	0.0423102	-1.67792	2.97576	0.00487481	0.00754177	-3.20969
P403	864.838	20.6322	2.84728e+07	DG(52:1)+NH4	DG(52:1)+NH4	52	1	DG	(52:1)	(52:1)	864.838	C55 H110 O5 N1	positive ionization mode	0.059269	2.59085	10.2118	1.84e-16	8.71e-15	26.922	-3.19958	2.59085	-17.3084	1.17e-29	1.67e-27	57.0866	0.0111828	2.59085	5.29697	9.05e-07	2.73e-06	3.93301	0.0111754	3.54741	4.37605	6.83e-05	0.000166672	-0.19043	0.0703665	1.51764	18.9199	6.42e-22	5.13e-20	39.8439
P427	900.838	19.6795	1.00087e+07	DG(55:4)+NH4	DG(55:4)+NH4	55	4	DG	(55:4)	(55:4)	900.838	C58 H110 O5 N1	positive ionization mode	0.0812589	0.787356	10.2073	1.88e-16	8.73e-15	26.9929	-4.87624	0.787356	-19.2174	9.43e-33	2.68e-30	64.0083	0.0001463	0.787356	0.0540548	0.957018	0.965708	-8.18838	0.00015767	2.17734	0.0534982	0.957565	0.965498	-8.23872	0.0814274	-0.772143	12.4045	1.72e-15	2.52e-14	25.1068
P2208	676.551	12.4998	1.47626e+09	TG(38:4)+NH4	TG(38:4)+NH4	38	4	TG	see LipidGroup	see LipidGroup	676.551	C41 H74 O6 N1	positive ionization mode	0.0399402	8.60315	10.1999	1.94e-16	8.87e-15	26.4593	-1.1592	8.60315	-8.91526	7.76e-14	5.78e-13	20.4486	0.0136145	8.60315	8.72099	1.92e-13	1.13e-12	18.7026	0.0136084	8.83859	6.91875	1.17e-08	4.95e-08	7.93219	0.053434	8.33901	26.027	3.48e-27	9.87e-25	51.8838
P149	682.65	21.7976	5.13812e+07	ChE(19:1)+NH4	ChE(19:1)+NH4	19	1	ChE	(19:1)	(19:1)	682.65	C46 H84 O2 N1	positive ionization mode	0.083912	3.04638	10.1893	2.04e-16	9e-15	26.8155	-5.48551	3.04638	-21.8974	8.77e-37	1.12e-33	73.3499	-0.0464213	3.04638	-15.6244	9.19e-27	4.19e-25	49.9089	-0.0462527	4.22852	-12.7107	1.06e-16	2.08e-15	27.0854	0.0373314	1.72008	7.67428	1.82e-09	7.08e-09	11.0166
P2778	850.786	19.4194	1.36329e+10	TG(50:1)+NH4	TG(50:1)+NH4	50	1	TG	see LipidGroup	see LipidGroup	850.786	C53 H104 O6 N1	positive ionization mode	0.0221735	11.8377	10.1894	2.04e-16	9e-15	25.9889	-0.918026	11.8377	-12.9313	8.2e-22	2.59e-20	38.4015	0.00979527	11.8377	11.6503	2.5e-19	3.15e-18	31.7911	0.00979308	12.1199	11.4035	4.87e-15	6.1e-14	22.2585	0.0319973	11.5212	16.3312	1.37e-19	5.63e-18	33.8411
P145	664.603	19.8774	5.46644e+09	ChE(18:3)+NH4	ChE(18:3)+NH4	18	3	ChE	(18:3)	(18:3)	664.603	C45 H78 O2 N1	positive ionization mode	0.0660847	10.4554	10.1321	2.66e-16	1.15e-14	25.8917	-2.12012	10.4554	-10.1539	2.41e-16	3.04e-15	25.926	-0.0340217	10.4554	-11.852	1e-19	1.35e-18	33.0136	-0.0340476	10.3747	-10.2753	1.59e-13	1.42e-12	19.0419	0.0321268	10.5459	7.18206	8.93e-09	3.1e-08	8.73239
P2479	829.726	19.7286	1.112e+08	TG(48:0)+Na	TG(48:0)+Na	48	0	TG	see LipidGroup	see LipidGroup	829.726	C51 H98 O6 Na1	positive ionization mode	0.0217562	4.95448	10.1252	2.75e-16	1.17e-14	26.367	-0.63374	4.95448	-9.18383	2.21e-14	1.81e-13	21.9429	0.00229939	4.95448	2.56925	0.0119292	0.0201927	-5.22133	0.00229942	5.03222	2.32999	0.0242213	0.0385731	-5.83756	0.0240824	4.86725	12.8504	5.38e-16	8.98e-15	25.9889
AN5	1434.04	11.8343	2.86208e+06	CL(18:1_16:0_16:0_20:0)-H	CL(70:1)-H	70	1	CL	(18:1_16:0_16:0_20:0)	(18:1_16:0_16:0_20:0)	1434.04	C79 H151 O17 P2	negative ionization mode	-0.0532068	-0.673029	-10.0758	3.46e-16	1.45e-14	26.4174	-0.177366	-0.673029	-1.15479	0.251399	0.302673	-6.51303	-0.00772241	-0.673029	-4.04388	0.000114841	0.000269545	-0.464978	-0.00772343	-0.0705082	-3.67223	0.000621634	0.00131422	-1.96828	-0.0609046	-1.34903	-13.616	7.73e-17	1.69e-15	28.2334
P4117	890.853	20.4651	5.33187e+07	TG(54:1p)+NH4	TG(54:1p)+NH4	54	1	TG	see LipidGroup	see LipidGroup	890.854	C57 H112 O5 N1	positive ionization mode	0.0599885	3.288	10.0576	3.76e-16	1.55e-14	26.1889	-3.80514	3.288	-20.1546	3.35e-34	1.71e-31	67.4682	0.0129211	3.288	6.19399	1.99e-08	7.3e-08	7.61036	0.0129296	4.53858	5.22788	4.02e-06	1.2e-05	2.52822	0.0728322	1.8849	17.7311	6.98e-21	3.96e-19	37.4471
P413	890.853	20.465	5.33101e+07	DG(54:2)+NH4	DG(54:2)+NH4	54	2	DG	(54:2)	(54:2)	890.854	C57 H112 O5 N1	positive ionization mode	0.0599584	3.28776	10.0479	3.94e-16	1.6e-14	26.1442	-3.80433	3.28776	-20.1415	3.5e-34	1.71e-31	67.4224	0.0129288	3.28776	6.19496	1.98e-08	7.29e-08	7.61455	0.0129374	4.53839	5.22658	4.04e-06	1.2e-05	2.52389	0.0728102	1.88462	17.7387	6.87e-21	3.96e-19	37.4629
P2187	644.488	9.9992	5.08385e+08	TG(36:6)+NH4	TG(36:6)+NH4	36	6	TG	see LipidGroup	see LipidGroup	644.488	C39 H66 O6 N1	positive ionization mode	0.0451102	7.02255	9.98357	5.31e-16	2.12e-14	25.5906	-0.669402	7.02255	-4.39424	3.18e-05	6.73e-05	1.04867	0.018517	7.02255	9.66656	2.32e-15	1.78e-14	23.3356	0.0185166	7.0173	8.1599	1.65e-10	9.17e-10	12.4427	0.0635736	7.02844	21.2899	7.74e-24	1.04e-21	44.1671
P416	888.838	19.8018	2.95263e+07	DG(54:3)+NH4	DG(54:3)+NH4	54	3	DG	(54:3)	(54:3)	888.838	C57 H110 O5 N1	positive ionization mode	0.0530242	2.63755	9.96839	5.7e-16	2.21e-14	25.7959	-2.86921	2.63755	-16.8525	6.88e-29	8.39e-27	55.3318	0.0171902	2.63755	8.85023	1.05e-13	6.43e-13	19.7583	0.0172191	3.56714	7.41245	2.12e-09	9.94e-09	10.1146	0.070184	1.5946	19.63	1.63e-22	1.61e-20	41.2102
P4129	888.838	19.802	2.95263e+07	TG(54:2p)+NH4	TG(54:2p)+NH4	54	2	TG	see LipidGroup	see LipidGroup	888.838	C57 H110 O5 N1	positive ionization mode	0.0530242	2.63755	9.96839	5.7e-16	2.21e-14	25.7959	-2.86921	2.63755	-16.8525	6.88e-29	8.39e-27	55.3318	0.0171902	2.63755	8.85023	1.05e-13	6.43e-13	19.7583	0.0172191	3.56714	7.41245	2.12e-09	9.94e-09	10.1146	0.070184	1.5946	19.63	1.63e-22	1.61e-20	41.2102
P842	700.489	9.78572	1.27832e+08	PC(30:3)+H	PC(30:3)+H	30	3	PC	(30:3)	(30:3)	700.491	C38 H71 O8 N1 P1	positive ionization mode	-0.0428518	4.93423	-9.95441	6.08e-16	2.29e-14	25.6163	-0.900035	4.93423	-6.91819	7.91e-10	3.03e-09	11.53	-0.0151254	4.93423	-9.1315	2.82e-14	1.85e-13	20.9494	-0.0151373	5.68751	-8.59849	3.75e-11	2.29e-10	14.0619	-0.0576166	4.08908	-15.6569	6.12e-19	2.14e-17	32.8729
P1403	700.489	9.78696	1.27832e+08	PE(15:0_16:0)+Na	PE(31:0)+Na	31	0	PE	(15:0_16:0)	(15:0_16:0)	700.489	C36 H72 O8 N1 P1 Na1	positive ionization mode	-0.0428518	4.93423	-9.95441	6.08e-16	2.29e-14	25.6163	-0.900035	4.93423	-6.91819	7.91e-10	3.03e-09	11.53	-0.0151254	4.93423	-9.1315	2.82e-14	1.85e-13	20.9494	-0.0151373	5.68751	-8.59849	3.75e-11	2.29e-10	14.0619	-0.0576166	4.08908	-15.6569	6.12e-19	2.14e-17	32.8729
P129	642.618	22.4873	1.45702e+07	ChE(16:0)+NH4	ChE(16:0)+NH4	16	0	ChE	(16:0)	(16:0)	642.618	C43 H80 O2 N1	positive ionization mode	0.15465	1.46897	9.93255	6.73e-16	2.49e-14	25.6823	-5.79664	1.46897	-11.4015	7.73e-19	1.59e-17	32.3731	-0.0283177	1.46897	-4.76042	7.81e-06	2.1e-05	1.96818	-0.0284635	2.20204	-6.65396	2.93e-08	1.15e-07	7.62275	0.125863	0.646496	7.18614	8.81e-09	3.06e-08	9.5179
P1454	700.491	9.78522	1.26856e+08	PE(15:0_18:3)+H	PE(33:3)+H	33	3	PE	(15:0_18:3)	(15:0_18:3)	700.491	C38 H71 O8 N1 P1	positive ionization mode	-0.0424397	4.92855	-9.9137	7.35e-16	2.68e-14	25.4276	-0.894671	4.92855	-6.91096	8.17e-10	3.13e-09	11.4981	-0.0148606	4.92855	-9.01522	4.86e-14	3.11e-13	20.407	-0.014872	5.67731	-8.41998	6.83e-11	4.07e-10	13.4581	-0.0569525	4.08848	-15.7323	5.16e-19	1.89e-17	33.0446
P2181	646.504	10.7088	4.04894e+08	TG(36:5)+NH4	TG(36:5)+NH4	36	5	TG	see LipidGroup	see LipidGroup	646.504	C39 H68 O6 N1	positive ionization mode	0.0388381	6.70967	9.87305	8.88e-16	3.2e-14	25.105	-0.558294	6.70967	-4.24852	5.46e-05	0.000112354	0.551295	0.0187796	6.70967	11.3272	1.08e-18	1.25e-17	31.0484	0.0187723	6.72489	10.1906	2.07e-13	1.83e-12	19.2115	0.057675	6.69259	18.9003	6.67e-22	5.17e-20	39.6844
P2190	664.551	12.9962	1.05895e+08	TG(37:3)+NH4	TG(37:3)+NH4	37	3	TG	see LipidGroup	see LipidGroup	664.551	C40 H74 O6 N1	positive ionization mode	0.0713503	4.69291	9.82809	1.09e-15	3.89e-14	24.9897	-1.04555	4.69291	-4.40072	3.1e-05	6.58e-05	1.19268	-0.00977958	4.69291	-3.06871	0.00288131	0.00543917	-3.86846	-0.00980582	4.2887	-2.40353	0.0202997	0.0327563	-5.63866	0.0617973	5.14642	19.0293	5.19e-22	4.28e-20	39.975
P297	591.498	19.2314	5.17141e+06	DG(16:0_18:3)+H	DG(34:3)+H	34	3	DG	(16:0_18:3)	(16:0_18:3)	591.498	C37 H67 O5	positive ionization mode	0.0720751	0.245719	9.7842	1.34e-15	4.66e-14	25.047	-3.25414	0.245719	-13.667	3.33e-23	1.29e-21	42.352	0.003584	0.245719	1.31312	0.192661	0.246838	-7.24772	0.00364538	1.00706	1.41863	0.162706	0.209721	-7.12789	0.0756621	-0.60847	10.5068	3.21e-13	2.55e-12	19.8572
P369	599.503	17.9535	1.41912e+08	DG(36:5p)+H	DG(36:5p)+H	36	5	DG	(36:5p)	(36:5p)	599.503	C39 H67 O4	positive ionization mode	0.0178733	5.31756	9.78331	1.35e-15	4.66e-14	24.7722	-0.651438	5.31756	-11.1354	2.61e-18	4.79e-17	30.952	0.00335683	5.31756	4.41763	2.91e-05	7.33e-05	0.434445	0.00334698	5.45773	3.93366	0.000278569	0.000622942	-1.66208	0.0212415	5.1603	13.1171	2.71e-16	4.92e-15	26.6731
P2783	850.786	19.4197	1.35418e+10	TG(50:1)+NH4	TG(50:1)+NH4	50	1	TG	see LipidGroup	see LipidGroup	850.786	C53 H104 O6 N1	positive ionization mode	0.0253408	11.8214	9.7287	1.74e-15	5.93e-14	23.8477	-1.01481	11.8214	-11.9088	7.77e-20	1.84e-18	33.8372	0.0100944	11.8214	10.0589	3.74e-16	3.21e-15	24.4561	0.0100919	12.1162	10.7325	3.79e-14	3.99e-13	20.179	0.0354755	11.4906	13.9164	3.68e-17	8.88e-16	28.1488
P1465	718.538	11.847	1.2934e+09	PE(16:0_18:1)+H	PE(34:1)+H	34	1	PE	(16:0_18:1)	(16:0_18:1)	718.538	C39 H77 O8 N1 P1	positive ionization mode	-0.0294472	8.45948	-9.70918	1.91e-15	6.41e-14	24.2254	-0.255012	8.45948	-2.80334	0.00625903	0.00996145	-4.16612	-0.0111137	8.45948	-9.4897	5.3e-15	3.88e-14	22.3132	-0.0111162	8.79881	-8.92815	1.25e-11	8.2e-11	14.8379	-0.0403993	8.07876	-15.4649	9.47e-19	3.14e-17	32.2833
P4227	898.786	17.9201	1.84951e+10	TG(54:5)+NH4	TG(54:5)+NH4	54	5	TG	see LipidGroup	see LipidGroup	898.786	C57 H104 O6 N1	positive ionization mode	0.0185154	12.3274	9.67397	2.24e-15	7.45e-14	23.5045	-0.855807	12.3274	-13.9175	1.14e-23	4.69e-22	42.6042	0.00109302	12.3274	1.44527	0.152044	0.1995	-8.3202	0.00109219	12.5351	1.27675	0.208059	0.26043	-8.60693	0.0196113	12.0943	13.4196	1.26e-16	2.56e-15	26.8079
P2215	677.475	10.9471	6.98431e+07	TG(38:6)+Na	TG(38:6)+Na	38	6	TG	see LipidGroup	see LipidGroup	677.475	C41 H66 O6 Na1	positive ionization mode	0.0376798	4.22656	9.62825	2.78e-15	9.1e-14	24.088	-0.21199	4.22656	-1.64243	0.10418	0.136347	-6.2306	0.0107461	4.22656	6.38504	8.58e-09	3.31e-08	8.47732	0.010772	4.01199	5.56096	1.29e-06	4.14e-06	3.68448	0.048506	4.46729	16.979	3.37e-20	1.59e-18	35.7799
P4682	917.793	19.1553	8.51155e+06	TG(56:4p)+Na	TG(56:4p)+Na	56	4	TG	see LipidGroup	see LipidGroup	917.793	C59 H106 O5 Na1	positive ionization mode	0.0723385	0.895226	9.54718	4.05e-15	1.3e-13	23.9238	-3.84373	0.895226	-16.1443	1.13e-27	1.03e-25	52.5433	-0.0254961	0.895226	-8.77218	1.51e-13	9.06e-13	19.5713	-0.0255678	1.64191	-9.56043	1.57e-12	1.16e-11	17.5592	0.0469434	0.0574823	6.20528	2.17e-07	6.02e-07	6.36208
P2192	662.535	11.955	1.42101e+08	TG(37:4)+NH4	TG(37:4)+NH4	37	4	TG	see LipidGroup	see LipidGroup	662.535	C40 H72 O6 N1	positive ionization mode	0.0387835	5.25806	9.4974	5.12e-15	1.61e-13	23.4357	-0.351143	5.25806	-2.63324	0.0100386	0.0155318	-4.275	0.0125192	5.25806	7.19074	2.29e-10	1.03e-09	11.9994	0.0125059	5.11363	5.73016	7.2e-07	2.4e-06	4.20412	0.0512851	5.42011	23.1019	3.46e-25	5.75e-23	47.3246
P1758	980.804	15.5226	2.37026e+07	PE(53:3)+H	PE(53:3)+H	53	3	PE	(53:3)	(53:3)	980.804	C58 H111 O8 N1 P1	positive ionization mode	0.0873344	2.11104	9.46117	6.06e-15	1.89e-13	23.4879	-4.19532	2.11104	-14.0823	5.63e-24	2.48e-22	44.1065	0.0162734	2.11104	5.01614	2.83e-06	8.05e-06	2.84138	0.0163009	3.27643	5.22157	4.11e-06	1.22e-05	2.59309	0.103205	0.803521	11.7328	1.04e-14	1.18e-13	23.2156
P302	597.485	9.58329	5.15341e+07	DG(34:3p)+Na	DG(34:3p)+Na	34	3	DG	(34:3p)	(34:3p)	597.485	C37 H66 O4 Na1	positive ionization mode	-0.0340155	3.82858	-9.34754	1.03e-14	3.17e-13	22.8336	0.1818	3.82858	1.6214	0.10862	0.141649	-6.2645	-0.00807092	3.82858	-5.49731	3.94e-07	1.24e-06	4.71271	-0.00805794	4.0431	-7.47916	1.69e-09	8.09e-09	10.3149	-0.0418853	3.58789	-10.1214	9.82e-13	7.28e-12	18.4644
AN430	989.73	14.2517	3.60349e+07	MGDG(48:5)+HCOO	MGDG(48:5)+HCOO	48	5	MGDG	(48:5)	(48:5)	989.73	C58 H101 O12	negative ionization mode	0.0487464	3.2181	9.3386	1.07e-14	3.27e-13	22.7962	-0.19418	3.2181	-1.10095	0.274013	0.326821	-6.86621	0.010878	3.2181	4.6959	1e-05	2.67e-05	1.64952	0.0109227	2.87263	4.42006	5.92e-05	0.000146031	0.0077117	0.0599453	3.60571	13.9117	3.73e-17	8.9e-16	28.7376
P2480	824.77	19.6979	1.57155e+09	TG(48:0)+NH4	TG(48:0)+NH4	48	0	TG	see LipidGroup	see LipidGroup	824.77	C51 H102 O6 N1	positive ionization mode	0.0255398	8.63968	9.33428	1.1e-14	3.29e-13	22.4445	-1.05665	8.63968	-11.7969	1.29e-19	2.91e-18	33.7511	0.0177013	8.63968	16.9085	5.53e-29	4.28e-27	54.6173	0.0176999	9.02755	16.2183	1.02e-20	6.53e-19	36.0024	0.0433176	8.20451	17.8253	5.75e-21	3.58e-19	37.4291
P2157	636.52	11.9544	1.24138e+08	TG(35:3)+NH4	TG(35:3)+NH4	35	3	TG	see LipidGroup	see LipidGroup	636.52	C38 H70 O6 N1	positive ionization mode	0.0399429	4.94433	9.3293	1.12e-14	3.33e-13	22.6896	-1.37071	4.94433	-9.89518	8.01e-16	8.57e-15	25.2707	0.0196274	4.94433	11.4	7.79e-19	9.17e-18	31.4723	0.0195944	5.33893	9.68287	1.05e-12	7.97e-12	17.6731	0.0595391	4.50162	20.2967	4.68e-23	5.7e-21	42.4073
P1675	906.692	14.2189	6.48424e+07	PE(46:2)+Na	PE(46:2)+Na	46	2	PE	(46:2)	(46:2)	906.692	C51 H98 O8 N1 P1 Na1	positive ionization mode	0.112272	3.57899	9.32246	1.16e-14	3.4e-13	22.7439	-4.34642	3.57899	-11.0897	3.21e-18	5.74e-17	30.8569	-0.00829918	3.57899	-1.80817	0.0741013	0.106287	-6.76323	-0.00831031	4.28668	-1.91313	0.0619302	0.0886799	-6.62022	0.104083	2.785	8.91378	3.69e-11	1.93e-10	14.8558
P5023	982.88	21.2638	6.29833e+06	TG(60:5)+NH4	TG(60:5)+NH4	60	5	TG	see LipidGroup	see LipidGroup	982.88	C63 H116 O6 N1	positive ionization mode	0.0780396	0.153273	9.27029	1.48e-14	4.29e-13	22.6881	-4.81399	0.153273	-18.5822	9.61e-32	2.05e-29	61.7479	-0.0477344	0.153273	-15.3332	3.02e-26	1.24e-24	48.924	-0.048277	1.07168	-13.6194	8.37e-18	2.55e-16	29.9023	0.0302604	-0.877137	4.65545	3.35e-05	6.71e-05	1.47812
P2281	726.567	12.0863	3.69238e+08	TG(42:7)+NH4	TG(42:7)+NH4	42	7	TG	see LipidGroup	see LipidGroup	726.567	C45 H76 O6 N1	positive ionization mode	-0.0575027	6.4252	-9.23519	1.74e-14	5e-13	22.1398	2.43046	6.4252	12.3086	1.29e-20	3.59e-19	36.1695	-0.0116124	6.4252	-4.07848	0.000101438	0.000239406	-0.780278	-0.0116101	5.80769	-3.20039	0.00248041	0.00472111	-3.7708	-0.0691694	7.11802	-23.6564	1.39e-25	3.08e-23	48.2161
P128	614.587	21.2046	1.21358e+06	ChE(14:0)+NH4	ChE(14:0)+NH4	14	0	ChE	(14:0)	(14:0)	614.587	C41 H76 O2 N1	positive ionization mode	0.188996	-2.36243	9.19942	2.06e-14	5.84e-13	22.4246	-5.41776	-2.36243	-7.69906	2.22e-11	1.11e-10	15.5823	-0.0474868	-2.36243	-5.33481	7.74e-07	2.35e-06	4.69235	-0.0479762	-2.35176	-5.30714	3.07e-06	9.34e-06	3.57882	0.140628	-2.37439	7.91784	8.37e-10	3.46e-09	12.1363
P2184	644.488	7.89369	1.24497e+07	TG(36:6)+NH4	TG(36:6)+NH4	36	6	TG	see LipidGroup	see LipidGroup	644.488	C39 H66 O6 N1	positive ionization mode	0.107714	0.448831	9.18849	2.16e-14	6.08e-13	22.3188	-3.84714	0.448831	-9.72696	1.75e-15	1.8e-14	24.7917	0.0546518	0.448831	14.1267	4.66e-24	1.27e-22	43.7858	0.0549809	1.60401	12.0196	7.79e-16	1.18e-14	25.2257	0.162294	-0.84722	20.0337	7.63e-23	8.48e-21	41.9158
P2235	702.567	12.434	4.87146e+07	TG(40:5)+NH4	TG(40:5)+NH4	40	5	TG	see LipidGroup	see LipidGroup	702.567	C43 H76 O6 N1	positive ionization mode	-0.0909731	3.34469	-9.18502	2.2e-14	6.11e-13	22.1048	2.4455	3.34469	8.14356	2.84e-12	1.62e-11	17.1818	-0.0166792	3.34469	-3.92352	0.000175987	0.000404153	-1.11405	-0.0166779	3.04329	-3.19841	0.00249438	0.00474377	-3.59653	-0.107566	3.68284	-19.4606	2.26e-22	2.06e-20	40.8608
AN26	1458.04	11.0412	4.9674e+06	CL(18:2_16:0_18:1_20:0)-H	CL(72:3)-H	72	3	CL	(18:2_16:0_18:1_20:0)	(18:2_16:0_18:1_20:0)	1458.04	C81 H151 O17 P2	negative ionization mode	-0.0370647	0.261842	-9.17806	2.27e-14	6.25e-13	22.2371	0.054228	0.261842	0.439281	0.661568	0.709298	-7.17407	-0.00434793	0.261842	-2.73656	0.00755242	0.0133223	-4.45554	-0.0043356	0.608509	-2.77011	0.00803947	0.0139598	-4.46578	-0.0414303	-0.1271	-10.5323	2.98e-13	2.39e-12	19.9061
P374	635.465	10.3301	2.81076e+08	DG(18:3_18:3)+Na	DG(36:6)+Na	36	6	DG	(18:3_18:3)	(18:3_18:3)	635.465	C39 H64 O5 Na1	positive ionization mode	0.0665251	6.08964	9.13548	2.77e-14	7.54e-13	21.7143	-1.73798	6.08964	-7.20026	2.2e-10	9.45e-10	12.7641	0.0128952	6.08964	4.2293	5.86e-05	0.000142066	-0.293692	0.0127872	6.28993	3.9831	0.000238734	0.000538573	-1.57938	0.0803851	5.86491	13.2013	2.19e-16	4e-15	26.8622
AN1209	817.608	11.1392	2.48056e+06	phSM(d20:1_18:1)+HCOO	phSM(d38:2)+HCOO	38	2	phSM	(d20:1_18:1)	(d20:1_18:1)	817.608	C44 H86 O9 N2 P1	negative ionization mode	-0.037349	-0.778453	-9.12056	2.97e-14	8e-13	22.0212	0.657032	-0.778453	5.07276	2.26e-06	5.49e-06	4.17124	0.0265675	-0.778453	16.8504	6.94e-29	5.21e-27	55.0948	0.0265261	-0.405605	15.5193	5.76e-20	2.95e-18	35.0347	-0.0107952	-1.19677	-2.97408	0.00489678	0.00756721	-3.26285
P1443	728.52	10.9356	3.17742e+08	PE(16:0_17:0)+Na	PE(33:0)+Na	33	0	PE	(16:0_17:0)	(16:0_17:0)	728.52	C38 H76 O8 N1 P1 Na1	positive ionization mode	-0.0366309	6.33714	-9.04544	4.22e-14	1.12e-12	21.3149	-0.63528	6.33714	-5.13533	1.75e-06	4.31e-06	3.86936	-0.0159451	6.33714	-10.0192	4.5e-16	3.83e-15	25.0092	-0.0159505	6.88996	-8.83714	1.69e-11	1.08e-10	14.7686	-0.0523688	5.71689	-16.9984	3.23e-20	1.56e-18	35.7967
P4827	927.744	14.0747	9.96947e+08	TG(58:10)+H	TG(58:10)+H	58	10	TG	see LipidGroup	see LipidGroup	927.744	C61 H99 O6	positive ionization mode	0.116376	7.34248	9.01288	4.92e-14	1.3e-12	21.0764	-4.65332	7.34248	-11.0265	4.29e-18	7.46e-17	30.3621	0.00221764	7.34248	0.464378	0.643559	0.697303	-8.60199	0.00222582	8.25399	0.43197	0.667769	0.720176	-8.66641	0.118245	6.31981	11.1304	5.47e-14	5.17e-13	21.2416
P1719	952.77	14.3837	6.30565e+07	PE(49:0)+Na	PE(49:0)+Na	49	0	PE	(49:0)	(49:0)	952.77	C54 H108 O8 N1 P1 Na1	positive ionization mode	0.0725247	3.91608	8.90497	8.14e-14	2.08e-12	20.768	-1.83799	3.91608	-6.81513	1.26e-09	4.66e-09	11.1777	0.0155568	3.91608	4.72721	8.89e-06	2.38e-05	1.65536	0.0155524	4.12559	4.7405	2.07e-05	5.64e-05	0.939203	0.0883906	3.68102	11.929	6.1e-15	7.53e-14	23.592
P1746	952.77	14.3832	6.30565e+07	PE(33:0_18:3)+H	PE(51:3)+H	51	3	PE	(33:0_18:3)	(33:0_18:3)	952.773	C56 H107 O8 N1 P1	positive ionization mode	0.0725247	3.91608	8.90497	8.14e-14	2.08e-12	20.768	-1.83799	3.91608	-6.81513	1.26e-09	4.66e-09	11.1777	0.0155568	3.91608	4.72721	8.89e-06	2.38e-05	1.65536	0.0155524	4.12559	4.7405	2.07e-05	5.64e-05	0.939203	0.0883906	3.68102	11.929	6.1e-15	7.53e-14	23.592
P3747	868.739	16.9842	1.879e+10	TG(52:6)+NH4	TG(52:6)+NH4	52	6	TG	see LipidGroup	see LipidGroup	868.739	C55 H98 O6 N1	positive ionization mode	-0.0131125	12.3693	-8.90921	7.98e-14	2.08e-12	19.8839	0.764868	12.3693	15.9953	2.05e-27	1.75e-25	51.2371	0.00184371	12.3693	2.8198	0.00597312	0.0106989	-5.45404	0.00184358	12.1739	2.53388	0.0147288	0.0245736	-6.289	-0.0112683	12.5884	-9.76331	2.82e-12	1.9e-11	16.5639
AN696	700.529	12.2115	8.53523e+06	PE(16:0p_18:1)-H	PE(34:1p)-H	34	1	PE	(16:0p_18:1)	(16:0p_18:1)	700.529	C39 H75 O7 N1 P1	negative ionization mode	0.0764108	0.833231	8.89084	8.7e-14	2.2e-12	20.8374	-0.368598	0.833231	-1.28621	0.201846	0.248157	-6.48655	-0.0307105	0.833231	-7.25	1.75e-10	8.03e-10	12.7025	-0.0305688	-0.159745	-13.0888	3.63e-17	8.6e-16	28.525	0.0453401	1.9473	4.57294	4.35e-05	8.6e-05	0.972253
P156	692.634	21.0002	3.37184e+07	ChE(20:3)+NH4	ChE(20:3)+NH4	20	3	ChE	(20:3)	(20:3)	692.634	C47 H82 O2 N1	positive ionization mode	0.0773269	2.94093	8.87715	9.27e-14	2.32e-12	20.6956	-3.00631	2.94093	-10.9565	5.91e-18	1.01e-16	30.2441	-0.0493819	2.94093	-13.3198	1.5e-22	3.22e-21	40.2429	-0.0494062	2.99882	-10.5981	5.76e-14	5.77e-13	20.7944	0.0280005	2.87597	6.13503	2.74e-07	7.47e-07	5.90976
P2185	627.462	7.8922	5.52671e+06	TG(36:6)+H	TG(36:6)+H	36	6	TG	see LipidGroup	see LipidGroup	627.462	C39 H63 O6	positive ionization mode	0.122478	-0.922673	8.81424	1.24e-13	3.09e-12	20.6475	-3.97105	-0.922673	-8.198	2.2e-12	1.29e-11	17.8314	0.060609	-0.922673	13.1101	3.74e-22	7.72e-21	39.512	0.0605404	0.18776	11.4661	4.03e-15	5.13e-14	23.7141	0.182972	-2.16852	18.1873	2.75e-21	1.85e-19	38.3148
P4656	919.809	20.1158	9.6462e+06	TG(56:3p)+Na	TG(56:3p)+Na	56	3	TG	see LipidGroup	see LipidGroup	919.809	C59 H108 O5 Na1	positive ionization mode	0.0420616	1.25519	8.80893	1.27e-13	3.1e-12	20.4867	-2.19956	1.25519	-14.4851	1.02e-24	5.34e-23	45.8005	-0.00301235	1.25519	-1.59249	0.114972	0.155898	-6.89466	-0.00300708	1.79111	-1.56335	0.124782	0.16655	-6.98639	0.0390714	0.653916	8.97827	3.03e-11	1.61e-10	15.2005
P4678	919.809	20.1161	9.6462e+06	TG(56:4e)+Na	TG(56:4e)+Na	56	4	TG	see LipidGroup	see LipidGroup	919.809	C59 H108 O5 Na1	positive ionization mode	0.0420616	1.25519	8.80893	1.27e-13	3.1e-12	20.4867	-2.19956	1.25519	-14.4851	1.02e-24	5.34e-23	45.8005	-0.00301235	1.25519	-1.59249	0.114972	0.155898	-6.89466	-0.00300708	1.79111	-1.56335	0.124782	0.16655	-6.98639	0.0390714	0.653916	8.97827	3.03e-11	1.61e-10	15.2005
P3412	876.801	19.2652	1.38014e+10	TG(52:2)+NH4	TG(52:2)+NH4	52	2	TG	see LipidGroup	see LipidGroup	876.801	C55 H106 O6 N1	positive ionization mode	0.0189068	11.8269	8.79191	1.38e-13	3.33e-12	19.492	-1.12694	11.8269	-16.3405	5.17e-28	4.9e-26	52.756	0.00824397	11.8269	10.303	1.21e-16	1.11e-15	25.5731	0.00824135	12.2288	9.4787	2.04e-12	1.48e-11	16.1256	0.0271647	11.3759	15.213	1.69e-18	5.26e-17	31.3054
AN233	678.604	14.0382	1.27726e+06	Cer(d17:1_24:1)+HCOO	Cer(d41:2)+HCOO	41	2	Cer	(d17:1_24:1)	(d17:1_24:1)	678.604	C42 H80 O5 N1	negative ionization mode	-0.0347038	-1.62768	-8.78027	1.46e-13	3.48e-12	20.4881	0.753826	-1.62768	6.0466	3.78e-08	1.16e-07	8.21972	0.0134569	-1.62768	8.55028	4.27e-13	2.43e-12	18.7974	0.0134078	-1.45802	7.13855	5.47e-09	2.42e-08	9.69709	-0.0212441	-1.81804	-6.85362	2.6e-08	8.37e-08	8.6716
P1545	744.554	12.1685	4.1804e+08	PE(18:1_18:1)+H	PE(36:2)+H	36	2	PE	(18:1_18:1)	(18:1_18:1)	744.554	C41 H79 O8 N1 P1	positive ionization mode	-0.0296423	6.83453	-8.76912	1.54e-13	3.63e-12	19.9956	-0.280054	6.83453	-2.71107	0.00810728	0.0126897	-4.21231	-0.0142616	6.83453	-10.5648	3.59e-17	3.6e-16	27.5169	-0.0142728	7.15623	-10.3444	1.28e-13	1.16e-12	19.677	-0.0438769	6.47361	-14.3946	1.16e-17	3.18e-16	29.8344
P4594	899.71	13.3043	9.26262e+08	TG(56:10)+H	TG(56:10)+H	56	10	TG	see LipidGroup	see LipidGroup	899.712	C59 H95 O6	positive ionization mode	0.123294	7.26339	8.75415	1.65e-13	3.86e-12	19.86	-4.24153	7.26339	-9.01747	4.81e-14	3.74e-13	21.0595	0.00242295	7.26339	0.437544	0.662822	0.714841	-8.56788	0.00242928	7.90626	0.387045	0.700497	0.748212	-8.63769	0.125047	6.54211	12.0185	4.8e-15	6.19e-14	23.6858
P938	744.554	12.1685	4.17979e+08	PC(15:0_18:2)+H	PC(33:2)+H	33	2	PC	(15:0_18:2)	(15:0_18:2)	744.554	C41 H79 O8 N1 P1	positive ionization mode	-0.029581	6.83428	-8.74654	1.71e-13	3.96e-12	19.8907	-0.282044	6.83428	-2.7289	0.00771531	0.0121132	-4.16717	-0.0142616	6.83428	-10.5599	3.67e-17	3.65e-16	27.4942	-0.0142728	7.15623	-10.3444	1.28e-13	1.16e-12	19.677	-0.0438163	6.47307	-14.3602	1.26e-17	3.38e-16	29.751
P2265	736.645	15.6676	1.82206e+07	TG(42:2)+NH4	TG(42:2)+NH4	42	2	TG	see LipidGroup	see LipidGroup	736.645	C45 H86 O6 N1	positive ionization mode	-0.0699251	2.06045	-8.73844	1.77e-13	4.08e-12	20.1095	0.838101	2.06045	3.52205	0.000690219	0.00123457	-1.62194	-0.0370569	2.06045	-11.0435	3.97e-18	4.26e-17	30.0877	-0.0371107	2.08028	-14.9966	2.17e-19	9.92e-18	33.5015	-0.107057	2.0382	-12.0275	4.68e-15	6.08e-14	23.9639
P5065	978.791	14.9442	3.89361e+07	TG(62:13p)+NH4	TG(62:13p)+NH4	62	13	TG	see LipidGroup	see LipidGroup	978.791	C65 H104 O5 N1	positive ionization mode	0.0571772	3.21088	8.73417	1.81e-13	4.13e-12	20.028	-2.04079	3.21088	-9.47469	5.69e-15	5.39e-14	23.432	0.0187692	3.21088	7.37059	1.01e-10	4.73e-10	12.9055	0.0187833	3.71897	7.39781	2.23e-09	1.04e-08	10.0531	0.0760066	2.64082	12.6207	9.75e-16	1.53e-14	25.4933
P4334	899.71	13.3043	9.29193e+08	TG(54:7)+Na	TG(54:7)+Na	54	7	TG	see LipidGroup	see LipidGroup	899.71	C57 H96 O6 Na1	positive ionization mode	0.122743	7.27405	8.70476	2.07e-13	4.69e-12	19.6295	-4.22075	7.27405	-8.96349	6.19e-14	4.71e-13	20.8072	0.00242046	7.27405	0.436558	0.663534	0.715307	-8.56925	0.00242669	7.91342	0.386424	0.700954	0.748387	-8.63889	0.12447	6.55671	11.9325	6.04e-15	7.53e-14	23.4511
AN1165	817.608	11.139	2.45206e+06	SM(t38:2)+HCOO	SM(t38:2)+HCOO	38	2	SM	(t38:2)	(t38:2)	817.608	C44 H86 O9 N2 P1	negative ionization mode	-0.0363684	-0.78723	-8.68483	2.28e-13	5.1e-12	20.0155	0.667652	-0.78723	5.02768	2.71e-06	6.52e-06	3.99717	0.0271325	-0.78723	16.7823	9.05e-29	6.09e-27	54.829	0.0270937	-0.424837	15.47	6.52e-20	3.27e-18	34.9115	-0.00924906	-1.19382	-2.50236	0.0164005	0.0236167	-4.37648
P3466	860.807	20.3919	5.61608e+06	TG(52:2p)+NH4	TG(52:2p)+NH4	52	2	TG	see LipidGroup	see LipidGroup	860.807	C55 H106 O5 N1	positive ionization mode	0.0622498	0.417143	8.67725	2.36e-13	5.2e-12	19.9238	-2.79667	0.417143	-12.1277	2.91e-20	7.5e-19	35.6463	-0.002047	0.417143	-0.742619	0.459751	0.520383	-7.83153	-0.00204008	1.01491	-0.620955	0.537676	0.594677	-7.93592	0.0601606	-0.253526	12.5951	1.04e-15	1.62e-14	25.5805
P3519	860.807	20.3915	5.61608e+06	TG(52:3e)+NH4	TG(52:3e)+NH4	52	3	TG	see LipidGroup	see LipidGroup	860.807	C55 H106 O5 N1	positive ionization mode	0.0622498	0.417143	8.67725	2.36e-13	5.2e-12	19.9238	-2.79667	0.417143	-12.1277	2.91e-20	7.5e-19	35.6463	-0.002047	0.417143	-0.742619	0.459751	0.520383	-7.83153	-0.00204008	1.01491	-0.620955	0.537676	0.594677	-7.93592	0.0601606	-0.253526	12.5951	1.04e-15	1.62e-14	25.5805
P123	620.598	13.5957	3.32479e+07	Cer(d16:1_24:1)+H	Cer(d40:2)+H	40	2	Cer	(d16:1_24:1)	(d16:1_24:1)	620.598	C40 H78 O3 N1	positive ionization mode	-0.0301841	3.25694	-8.67481	2.39e-13	5.21e-12	19.7323	0.880665	3.25694	7.9985	5.56e-12	3e-11	16.5416	0.000906044	3.25694	0.617545	0.538519	0.596643	-8.1017	0.000911149	3.19007	0.678435	0.500875	0.557351	-8.10355	-0.0291235	3.33197	-8.36409	2.04e-10	9.3e-10	13.0987
P1532	724.491	9.12068	3.93431e+07	PE(35:5)+H	PE(35:5)+H	35	5	PE	(35:5)	(35:5)	724.491	C40 H71 O8 N1 P1	positive ionization mode	-0.0380754	3.35308	-8.64641	2.72e-13	5.85e-12	19.6267	-0.36784	3.35308	-2.78226	0.00664364	0.0105277	-3.79538	-0.0166218	3.35308	-9.71126	1.89e-15	1.45e-14	23.7697	-0.0165913	3.78689	-11.6405	2.39e-15	3.18e-14	23.9276	-0.0545862	2.86637	-11.5262	1.82e-14	1.9e-13	22.539
P4337	877.726	14.8077	1.31331e+08	TG(54:7)+H	TG(54:7)+H	54	7	TG	see LipidGroup	see LipidGroup	877.728	C57 H97 O6	positive ionization mode	0.138917	4.06181	8.64743	2.71e-13	5.85e-12	19.6098	-5.73578	4.06181	-10.8955	7.83e-18	1.31e-16	29.9716	0.00881352	4.06181	1.52472	0.131024	0.174882	-7.28682	0.00882352	5.29518	1.52638	0.13372	0.177001	-7.31116	0.147844	2.67802	9.92573	1.75e-12	1.23e-11	17.9418
P4654	914.853	19.7041	1.05127e+07	TG(56:3p)+NH4	TG(56:3p)+NH4	56	3	TG	see LipidGroup	see LipidGroup	914.854	C59 H112 O5 N1	positive ionization mode	0.0519877	0.967629	8.61647	3.13e-13	6.67e-12	19.6461	-3.82989	0.967629	-20.1025	4.02e-34	1.71e-31	67.1492	0.00461965	0.967629	2.18794	0.0314069	0.0487704	-5.84374	0.00462327	2.23635	2.02976	0.0481529	0.0710617	-6.2334	0.0566274	-0.45581	11.0832	6.24e-14	5.78e-13	21.4872
P2113	568.494	11.0617	4.98266e+07	TG(31:2e)+NH4	TG(31:2e)+NH4	31	2	TG	see LipidGroup	see LipidGroup	568.494	C34 H66 O5 N1	positive ionization mode	0.0665958	3.38712	8.60865	3.25e-13	6.86e-12	19.4462	-2.78673	3.38712	-11.0382	4.07e-18	7.12e-17	30.6346	0.0177705	3.38712	6.10315	2.96e-08	1.06e-07	7.24687	0.0178554	4.12975	5.63108	1.01e-06	3.31e-06	3.9174	0.0843687	2.55392	13.3594	1.47e-16	2.91e-15	27.4064
P1692	900.742	14.215	1.25575e+09	PE(47:1)+H	PE(47:1)+H	47	1	PE	(47:1)	(47:1)	900.742	C52 H103 O8 N1 P1	positive ionization mode	0.101622	7.83495	8.57673	3.77e-13	7.77e-12	18.9963	-3.67564	7.83495	-9.31606	1.19e-14	1.04e-13	22.4089	0.007967	7.83495	1.77928	0.0787531	0.112266	-7.17744	0.0079768	8.50637	1.64124	0.107526	0.146077	-7.46377	0.109468	7.08165	11.3839	2.7e-14	2.75e-13	21.9096
P4519	900.838	19.6785	9.99665e+06	TG(55:3p)+NH4	TG(55:3p)+NH4	55	3	TG	see LipidGroup	see LipidGroup	900.838	C58 H110 O5 N1	positive ionization mode	0.0750654	0.739895	8.57818	3.74e-13	7.77e-12	19.4934	-4.8408	0.739895	-17.4298	7.36e-30	1.18e-27	57.4685	-0.000145941	0.739895	-0.0494352	0.960688	0.968264	-8.18859	-0.000133831	2.1788	-0.0436637	0.96536	0.972207	-8.2392	0.0749538	-0.874486	9.67662	3.66e-12	2.4e-11	17.435
P3088	840.708	16.2978	6.26624e+09	TG(50:6)+NH4	TG(50:6)+NH4	50	6	TG	see LipidGroup	see LipidGroup	840.708	C53 H94 O6 N1	positive ionization mode	-0.019543	10.7791	-8.57264	3.84e-13	7.86e-12	18.5754	0.817703	10.7791	11.2383	1.63e-18	3.15e-17	30.8806	-0.00276683	10.7791	-2.7556	0.0071607	0.0127279	-5.35677	-0.00276742	10.5846	-2.36231	0.0224212	0.0358851	-6.40195	-0.0223159	10.9974	-14.0394	2.73e-17	6.83e-16	28.5421
AN742	742.539	12.1564	1.30162e+08	PE(18:1_18:1)-H	PE(36:2)-H	36	2	PE	(18:1_18:1)	(18:1_18:1)	742.539	C41 H77 O8 N1 P1	negative ionization mode	-0.018487	5.04817	-8.54806	4.31e-13	8.74e-12	19.0475	-0.0812611	5.04817	-1.19451	0.235589	0.285116	-6.93352	-0.009302	5.04817	-10.405	7.51e-17	7.09e-16	26.9013	-0.00930368	5.20094	-10.4847	8.21e-14	7.86e-13	20.2702	-0.0278311	4.87676	-13.046	3.25e-16	5.74e-15	26.4993
P1745	954.789	14.9592	2.35181e+07	PE(51:2)+H	PE(51:2)+H	51	2	PE	(51:2)	(51:2)	954.789	C56 H109 O8 N1 P1	positive ionization mode	0.0690435	2.57192	8.5355	4.57e-13	9.2e-12	19.1264	-1.61825	2.57192	-5.9908	4.82e-08	1.45e-07	7.68122	0.00393268	2.57192	1.1454	0.255245	0.316548	-7.57541	0.00394158	2.60047	1.07649	0.287287	0.34991	-7.69852	0.0730113	2.53988	11.0041	7.79e-14	7.11e-13	21.0792
AN307	742.547	12.158	9.02602e+07	Hex1Cer(d34:2)+HCOO	Hex1Cer(d34:2)+HCOO	34	2	Hex1Cer	(d34:2)	(d34:2)	742.547	C41 H76 O10 N1	negative ionization mode	-0.0214943	4.51847	-8.52827	4.73e-13	9.44e-12	18.9835	-0.0446023	4.51847	-0.567043	0.572173	0.627672	-7.45879	-0.00966744	4.51847	-9.34991	1.02e-14	7.05e-14	22.0141	-0.00965425	4.68394	-8.77591	2.07e-11	1.31e-10	14.707	-0.0311731	4.33283	-13.8388	4.46e-17	1.03e-15	28.5274
P1778	667.454	7.81483	6.4753e+07	PG(20:0_8:0)+H	PG(28:0)+H	28	0	PG	(20:0_8:0)	(20:0_8:0)	667.454	C34 H68 O10 N0 P1	positive ionization mode	0.113872	3.41187	8.52566	4.78e-13	9.48e-12	19.0667	-5.02098	3.41187	-11.7293	1.75e-19	3.88e-18	33.7626	-0.0216715	3.41187	-4.32409	4.13e-05	0.00010203	0.171364	-0.0216909	4.28364	-4.10269	0.000163853	0.000377987	-1.08021	0.0923977	2.43379	8.16811	3.78e-10	1.65e-09	12.5347
AN58	1478.01	9.57867	5.0802e+06	CL(18:3_18:2_18:2_20:0)-H	CL(74:7)-H	74	7	CL	(18:3_18:2_18:2_20:0)	(18:3_18:2_18:2_20:0)	1478.01	C83 H147 O17 P2	negative ionization mode	-0.0274131	0.275986	-8.51236	5.09e-13	1e-11	19.1634	-0.233164	0.275986	-2.35244	0.0209515	0.0307947	-4.56836	-0.00248612	0.275986	-1.96543	0.0526162	0.0777831	-6.17857	-0.00248021	0.668791	-1.83143	0.0734779	0.103261	-6.44397	-0.0299054	-0.164723	-10.0965	1.06e-12	7.67e-12	18.6347
P2338	754.598	12.9659	1.05784e+09	TG(44:7)+NH4	TG(44:7)+NH4	44	7	TG	see LipidGroup	see LipidGroup	754.598	C47 H80 O6 N1	positive ionization mode	-0.0473301	7.97803	-8.47952	5.93e-13	1.15e-11	18.4776	2.21328	7.97803	12.4376	7.28e-21	2.07e-19	36.6183	-0.0135343	7.97803	-5.06236	2.35e-06	6.72e-06	2.74326	-0.0135371	7.32867	-4.55466	3.81e-05	9.88e-05	0.116017	-0.060847	8.70658	-14.9056	3.45e-18	1.04e-16	30.9209
P2825	853.726	18.7218	2.59632e+08	TG(50:2)+Na	TG(50:2)+Na	50	2	TG	see LipidGroup	see LipidGroup	853.726	C53 H98 O6 Na1	positive ionization mode	0.0176294	6.21316	8.4796	5.93e-13	1.15e-11	18.6638	-0.139763	6.21316	-2.08323	0.0402219	0.0562094	-5.56617	-0.00990199	6.21316	-10.9805	5.3e-18	5.64e-17	29.528	-0.00989903	5.98266	-10.3364	1.31e-13	1.18e-12	19.7573	0.00780773	6.47176	4.13133	0.000172303	0.000318904	-0.621405
AN837	748.529	11.4178	4.72334e+06	PE(18:1p_20:4)-H	PE(38:5p)-H	38	5	PE	(18:1p_20:4)	(18:1p_20:4)	748.529	C43 H75 O7 N1 P1	negative ionization mode	0.0664417	-0.0925467	8.45824	6.55e-13	1.26e-11	18.8814	0.757493	-0.0925467	2.78437	0.00660422	0.0104717	-3.4727	-0.00887819	-0.0925467	-2.19415	0.0309417	0.0480771	-5.50695	-0.00891213	-1.28411	-3.1786	0.00263815	0.00499119	-3.16485	0.0574068	1.24433	6.82	2.9e-08	9.22e-08	8.27576
P1755	962.757	14.2689	4.44209e+08	PE(52:5)+H	PE(52:5)+H	52	5	PE	(52:5)	(52:5)	962.757	C57 H105 O8 N1 P1	positive ionization mode	0.0377379	6.91831	8.45279	6.72e-13	1.28e-11	18.4781	-0.384845	6.91831	-2.58552	0.0114205	0.0175004	-4.49362	0.00613183	6.91831	3.14391	0.00229346	0.00439436	-3.80923	0.00612475	6.73733	2.75476	0.00836963	0.0144981	-4.99505	0.0439531	7.12135	13.4061	1.31e-16	2.63e-15	27.3438
P430	914.853	19.7042	1.0532e+07	DG(56:4)+NH4	DG(56:4)+NH4	56	4	DG	(56:4)	(56:4)	914.854	C59 H112 O5 N1	positive ionization mode	0.0510486	0.970832	8.4416	7.08e-13	1.33e-11	18.8401	-3.80218	0.970832	-19.92	7.65e-34	2.44e-31	66.5195	0.00462047	0.970832	2.18172	0.0318788	0.0493832	-5.8568	0.00462394	2.23695	2.03584	0.0475138	0.0702808	-6.22187	0.0556871	-0.449689	10.7749	1.49e-13	1.28e-12	20.6135
P4677	914.853	19.7052	1.0532e+07	TG(56:4e)+NH4	TG(56:4e)+NH4	56	4	TG	see LipidGroup	see LipidGroup	914.854	C59 H112 O5 N1	positive ionization mode	0.0510486	0.970832	8.4416	7.08e-13	1.33e-11	18.8401	-3.80218	0.970832	-19.92	7.65e-34	2.44e-31	66.5195	0.00462047	0.970832	2.18172	0.0318788	0.0493832	-5.8568	0.00462394	2.23695	2.03584	0.0475138	0.0702808	-6.22187	0.0556871	-0.449689	10.7749	1.49e-13	1.28e-12	20.6135
P1946	699.544	8.60192	1.7951e+07	SM(d34:3)+H	SM(d34:3)+H	34	3	SM	(d34:3)	(d34:3)	699.544	C39 H76 O6 N2 P1	positive ionization mode	-0.0548191	2.18899	-8.43247	7.39e-13	1.38e-11	18.6987	0.638176	2.18899	3.18919	0.00199559	0.00338919	-2.57779	-0.00445123	2.18899	-1.69644	0.0934463	0.130447	-6.78379	-0.00444831	2.45841	-2.00004	0.0513845	0.0754387	-6.30679	-0.0594701	1.88671	-8.76173	5.91e-11	2.98e-10	14.4604
AN697	700.529	12.4259	4.01868e+07	PE(16:0p_18:1)-H	PE(34:1p)-H	34	1	PE	(16:0p_18:1)	(16:0p_18:1)	700.529	C39 H75 O7 N1 P1	negative ionization mode	0.0546693	3.16253	8.41985	7.84e-13	1.45e-11	18.5161	0.734702	3.16253	3.29884	0.00141718	0.00244091	-2.31813	-0.00245456	3.16253	-0.770011	0.443419	0.504846	-7.89021	-0.00245669	2.1792	-1.4058	0.166462	0.213915	-7.25131	0.0528419	4.26579	7.02743	1.48e-08	4.92e-08	8.74006
P3378	878.817	19.261	2.53202e+09	TG(52:1)+NH4	TG(52:1)+NH4	52	1	TG	see LipidGroup	see LipidGroup	878.817	C55 H108 O6 N1	positive ionization mode	0.0246086	9.37992	8.41243	8.11e-13	1.49e-11	18.0691	-1.32932	9.37992	-14.1713	3.86e-24	1.83e-22	44.101	0.00668195	9.37992	6.01476	4.34e-08	1.54e-07	6.32607	0.00668021	9.79689	6.88757	1.3e-08	5.48e-08	7.69328	0.0312894	8.9121	10.2356	7.04e-13	5.35e-12	18.4858
P2135	624.52	12.2921	1.53546e+08	TG(34:2)+NH4	TG(34:2)+NH4	34	2	TG	see LipidGroup	see LipidGroup	624.52	C37 H70 O6 N1	positive ionization mode	0.0325006	5.35819	8.40636	8.34e-13	1.52e-11	18.3739	-0.744336	5.35819	-5.95858	5.54e-08	1.65e-07	7.33537	0.0131482	5.35819	8.18513	2.34e-12	1.24e-11	16.5453	0.013137	5.47546	7.11413	5.95e-09	2.63e-08	8.97175	0.0456189	5.22661	16.1226	2.16e-19	8.39e-18	33.8854
P2237	702.567	12.927	8.82826e+07	TG(40:5)+NH4	TG(40:5)+NH4	40	5	TG	see LipidGroup	see LipidGroup	702.567	C43 H76 O6 N1	positive ionization mode	0.0598792	4.07183	8.40231	8.5e-13	1.54e-11	18.3814	0.811133	4.07183	3.39307	0.00104984	0.0018468	-2.12405	-0.0199338	4.07183	-5.62996	2.25e-07	7.32e-07	5.37971	-0.0199012	2.81958	-7.59675	1.13e-09	5.56e-09	10.8289	0.0400837	5.47679	5.31554	4e-06	9.17e-06	3.10696
P4116	895.809	20.4666	7.46066e+06	TG(54:1p)+Na	TG(54:1p)+Na	54	1	TG	see LipidGroup	see LipidGroup	895.809	C57 H108 O5 Na1	positive ionization mode	0.0571254	0.698785	8.39591	8.76e-13	1.57e-11	18.6257	-3.26535	0.698785	-15.0722	8.84e-26	5.51e-24	48.2237	-0.00223809	0.698785	-0.882929	0.379755	0.443828	-7.75119	-0.00224547	1.57792	-0.787714	0.43488	0.490535	-7.86832	0.0549243	-0.28756	10.443	3.86e-13	3.04e-12	19.6491
P4683	895.809	20.4672	7.46066e+06	TG(56:4p)+H	TG(56:4p)+H	56	4	TG	see LipidGroup	see LipidGroup	895.811	C59 H107 O5	positive ionization mode	0.0571254	0.698785	8.39591	8.76e-13	1.57e-11	18.6257	-3.26535	0.698785	-15.0722	8.84e-26	5.51e-24	48.2237	-0.00223809	0.698785	-0.882929	0.379755	0.443828	-7.75119	-0.00224547	1.57792	-0.787714	0.43488	0.490535	-7.86832	0.0549243	-0.28756	10.443	3.86e-13	3.04e-12	19.6491
P1769	1002.79	14.3674	1.90772e+08	PE(55:6)+H	PE(55:6)+H	55	6	PE	(55:6)	(55:6)	1002.79	C60 H109 O8 N1 P1	positive ionization mode	0.0536191	5.4608	8.39146	8.94e-13	1.59e-11	18.3166	-1.95925	5.4608	-9.45714	6.17e-15	5.78e-14	23.2194	0.0225572	5.4608	8.97804	5.79e-14	3.65e-13	20.1971	0.0224913	6.01061	9.25716	4.22e-12	2.91e-11	16.2239	0.0765616	4.84393	12.7783	6.48e-16	1.05e-14	25.8062
AN947	919.628	13.6129	1.01479e+06	PI(18:0_22:1)-H	PI(40:1)-H	40	1	PI	(18:0_22:1)	(18:0_22:1)	919.628	C49 H92 O13 N0 P1	negative ionization mode	-0.187019	-2.6512	-8.37285	9.76e-13	1.72e-11	18.6637	3.03086	-2.6512	5.08659	2.13e-06	5.21e-06	4.31657	-0.00258545	-2.6512	-0.323273	0.747279	0.786675	-7.72741	-0.00263009	-1.99453	-0.339445	0.73581	0.779416	-7.6563	-0.184071	-3.38795	-9.09769	2.1e-11	1.17e-10	15.901
P5033	980.864	20.7296	8.96426e+06	TG(60:6)+NH4	TG(60:6)+NH4	60	6	TG	see LipidGroup	see LipidGroup	980.864	C63 H114 O6 N1	positive ionization mode	0.059789	0.947712	8.32169	1.24e-12	2.17e-11	18.2584	-3.58758	0.947712	-16.0561	1.61e-27	1.42e-25	52.1979	-0.032547	0.947712	-11.6777	2.21e-19	2.83e-18	33.0159	-0.0328655	1.64183	-9.88858	5.43e-13	4.42e-12	18.6317	0.0272621	0.168948	5.63143	1.43e-06	3.53e-06	4.48073
P1118	786.601	11.9873	4.5373e+09	PC(36:2)+H	PC(36:2)+H	36	2	PC	(18:0_18:2)	(18:0_18:2)	786.601	C44 H85 O8 N1 P1	positive ionization mode	-0.0269719	10.2905	-8.31118	1.3e-12	2.26e-11	17.4744	-0.0853685	10.2905	-0.877532	0.382661	0.44018	-7.84594	-0.016174	10.2905	-12.4494	6.91e-21	1.12e-19	35.6787	-0.0161846	10.4712	-11.3159	6.35e-15	7.69e-14	22.2772	-0.0431314	10.0878	-16.7572	5.42e-20	2.43e-18	34.9851
P310	606.509	10.8207	1.41191e+09	DG(16:1_18:3)+NH4	DG(34:4)+NH4	34	4	DG	(16:1_18:3)	(16:1_18:3)	606.509	C37 H68 O5 N1	positive ionization mode	0.0781165	8.2328	8.29648	1.39e-12	2.4e-11	17.654	-2.55938	8.2328	-8.06391	4.11e-12	2.28e-11	16.5592	0.0176965	8.2328	4.92977	4e-06	1.12e-05	2.02694	0.0176771	8.73991	4.20389	0.000118774	0.000279546	-1.19614	0.0957274	7.66384	15.2362	1.6e-18	5.05e-17	31.7411
AN700	714.508	11.0263	2.80303e+08	PE(16:1_18:1)-H	PE(34:2)-H	34	2	PE	(16:1_18:1)	(16:1_18:1)	714.508	C39 H73 O8 N1 P1	negative ionization mode	-0.0229574	6.12607	-8.27052	1.57e-12	2.7e-11	17.7238	-0.0793105	6.12607	-0.907491	0.366702	0.426041	-7.28	0.00122088	6.12607	1.08706	0.280069	0.343337	-7.91501	0.0012146	6.43341	1.07222	0.28918	0.351305	-7.97085	-0.0217271	5.78125	-8.37484	1.97e-10	9.02e-10	13.0263
P4837	925.728	13.4737	1.39218e+09	TG(58:11)+H	TG(58:11)+H	58	11	TG	see LipidGroup	see LipidGroup	925.728	C61 H97 O6	positive ionization mode	0.0944765	7.9644	8.20707	2.11e-12	3.6e-11	17.2753	-3.48812	7.9644	-9.13979	2.72e-14	2.19e-13	21.5773	0.00831898	7.9644	1.93091	0.0568137	0.0836979	-6.92136	0.00832621	8.63138	1.89742	0.0640219	0.0911644	-7.04804	0.102114	7.21609	10.005	1.38e-12	9.89e-12	17.9247
P3393	843.65	11.9264	7.07666e+08	TG(52:10)+H	TG(52:10)+H	52	10	TG	see LipidGroup	see LipidGroup	843.65	C55 H87 O6	positive ionization mode	0.0855276	7.1387	8.18886	2.3e-12	3.89e-11	17.2568	-2.94554	7.1387	-8.58915	3.56e-13	2.38e-12	19.0714	-0.00296365	7.1387	-0.702869	0.48405	0.544077	-8.36692	-0.00295839	7.537	-0.672966	0.504315	0.560936	-8.43365	0.0825059	6.69183	9.22095	1.44e-11	8.27e-11	15.6034
AN726	726.508	10.5525	8.35785e+07	PE(17:1_18:2)-H	PE(35:3)-H	35	3	PE	(17:1_18:2)	(17:1_18:2)	726.508	C40 H73 O8 N1 P1	negative ionization mode	-0.0341584	4.38395	-8.17632	2.44e-12	4.1e-11	17.3647	0.325859	4.38395	2.52032	0.0135857	0.0205962	-4.52611	-0.0143864	4.38395	-8.34348	1.12e-12	6.21e-12	17.3387	-0.0143661	4.46945	-8.45274	6.12e-11	3.66e-10	13.6291	-0.0486183	4.28802	-12.584	1.07e-15	1.65e-14	25.3178
P1105	764.52	9.86126	3.05339e+08	PC(35:6)+H	PC(35:6)+H	35	6	PC	(35:6)	(35:6)	764.522	C43 H75 O8 N1 P1	positive ionization mode	-0.0491038	6.31408	-8.17336	2.47e-12	4.12e-11	17.2582	0.52782	6.31408	2.82698	0.00585234	0.00934327	-3.86972	-0.00662479	6.31408	-2.69021	0.00858848	0.0149844	-5.00265	-0.00664637	6.54994	-2.50159	0.0159613	0.0263888	-5.56135	-0.0551366	6.04945	-11.3805	2.73e-14	2.77e-13	21.9892
P1468	702.543	12.4405	1.09843e+08	PE(16:0p_18:1)+H	PE(34:1p)+H	34	1	PE	(16:0p_18:1)	(16:0p_18:1)	702.543	C39 H77 O7 N1 P1	positive ionization mode	0.0583493	4.65874	8.17174	2.49e-12	4.13e-11	17.2864	0.351787	4.65874	1.47453	0.144018	0.182798	-6.528	-0.006318	4.65874	-1.90069	0.0607171	0.0888339	-6.55634	-0.00630801	3.77353	-2.35097	0.0230388	0.0368045	-5.71913	0.0525261	5.6519	7.0994	1.17e-08	3.98e-08	8.92099
P1631	764.52	9.86131	3.05346e+08	PE(18:3_20:3)+H	PE(38:6)+H	38	6	PE	(18:3_20:3)	(18:3_20:3)	764.522	C43 H75 O8 N1 P1	positive ionization mode	-0.0490747	6.31419	-8.16751	2.54e-12	4.16e-11	17.2311	0.527358	6.31419	2.82413	0.00590007	0.00941359	-3.87716	-0.00662479	6.31419	-2.68987	0.00859674	0.0149886	-5.00353	-0.00664637	6.54994	-2.50159	0.0159613	0.0263888	-5.56135	-0.0551073	6.04968	-11.3706	2.8e-14	2.83e-13	21.9616
P4706	929.757	14.0758	7.78769e+07	TG(56:6)+Na	TG(56:6)+Na	56	6	TG	see LipidGroup	see LipidGroup	929.757	C59 H102 O6 Na1	positive ionization mode	0.136496	3.59072	8.16728	2.54e-12	4.16e-11	17.3982	-5.24326	3.59072	-9.58106	3.46e-15	3.39e-14	23.9138	-0.00443325	3.59072	-0.712452	0.478128	0.53908	-8.14606	-0.00445772	4.48654	-0.69698	0.489302	0.545185	-8.18469	0.132389	2.58565	8.93357	3.48e-11	1.82e-10	14.9297
P4764	901.726	14.2135	1.19018e+09	TG(56:9)+H	TG(56:9)+H	56	9	TG	see LipidGroup	see LipidGroup	901.728	C59 H97 O6	positive ionization mode	0.10419	7.6785	8.095	3.55e-12	5.79e-11	16.7781	-3.83332	7.6785	-8.97934	5.75e-14	4.4e-13	20.8508	0.00532498	7.6785	1.09002	0.27877	0.342565	-8.13247	0.00533377	8.37068	0.945151	0.349491	0.411658	-8.32821	0.10964	6.90191	12.1639	3.25e-15	4.52e-14	24.0647
AN1095	721.55	9.6894	4.12839e+06	SM(d32:0)+HCOO	SM(d32:0)+HCOO	32	0	SM	(d32:0)	(d32:0)	721.55	C38 H78 O8 N2 P1	negative ionization mode	0.0266643	0.115425	8.06983	3.99e-12	6.46e-11	17.1116	-0.517144	0.115425	-4.82186	6.14e-06	1.42e-05	3.09919	0.000107398	0.115425	0.076741	0.939009	0.952046	-8.03879	0.00012205	0.0600789	0.0850753	0.932569	0.946266	-8.02413	0.0267866	0.177521	8.54763	1.15e-10	5.54e-10	13.8933
P2161	630.473	9.52786	1.09293e+07	TG(35:6)+NH4	TG(35:6)+NH4	35	6	TG	see LipidGroup	see LipidGroup	630.473	C38 H64 O6 N1	positive ionization mode	0.0367479	1.52097	8.05489	4.28e-12	6.88e-11	16.9608	0.0723433	1.52097	0.476746	0.634761	0.685156	-7.22708	0.00740638	1.52097	3.6667	0.000426268	0.000932027	-1.81018	0.00742905	1.14782	3.22124	0.00233784	0.00447386	-3.36983	0.0441089	1.93962	13.1005	2.83e-16	5.08e-15	26.7812
P1449	724.489	9.12107	3.85999e+07	PE(17:1_16:1)+Na	PE(33:2)+Na	33	2	PE	(17:1_16:1)	(17:1_16:1)	724.489	C38 H72 O8 N1 P1 Na1	positive ionization mode	-0.0369103	3.31501	-8.0201	5.03e-12	7.99e-11	16.7374	-0.389213	3.31501	-2.81504	0.0060546	0.00964811	-3.70724	-0.0168627	3.31501	-9.41515	7.51e-15	5.29e-14	22.3921	-0.0168268	3.74343	-10.8501	2.63e-14	2.88e-13	21.5029	-0.053674	2.83434	-11.1314	5.45e-14	5.17e-13	21.4369
P1690	922.724	12.8963	2.53378e+09	PE(47:1)+Na	PE(47:1)+Na	47	1	PE	(47:1)	(47:1)	922.724	C52 H102 O8 N1 P1 Na1	positive ionization mode	0.089331	8.88206	8.01697	5.11e-12	8.06e-11	16.2903	-2.98893	8.88206	-8.01269	5.21e-12	2.83e-11	16.245	0.00726394	8.88206	1.71021	0.0908598	0.127533	-7.41254	0.00727386	9.35911	1.69605	0.0965938	0.132881	-7.49549	0.0960326	8.34682	9.74727	2.96e-12	1.98e-11	17.0646
AN157	570.474	9.86629	1.27112e+06	Cer(d16:1_16:0+O)+HCOO	Cer(d32:1+O)+HCOO	32	1	Cer	(d16:1_16:0+O)	(d16:1_16:0+O)	570.474	C33 H64 O6 N1	negative ionization mode	0.0698938	-2.21406	8.01003	5.27e-12	8.27e-11	17.0017	-2.05439	-2.21406	-6.76452	1.58e-09	5.76e-09	11.4395	0.04864	-2.21406	15.4846	1.62e-26	7.04e-25	49.7116	0.0484573	-1.53884	15.6119	4.57e-20	2.43e-18	35.3765	0.118406	-2.97162	14.3595	1.26e-17	3.38e-16	30.0244
P940	742.538	9.56616	4.30169e+09	PC(33:3)+H	PC(33:3)+H	33	3	PC	(15:0_18:3)	(15:0_18:3)	742.538	C41 H77 O8 N1 P1	positive ionization mode	-0.0304585	10.1196	-8.00062	5.51e-12	8.59e-11	16.0941	-0.615836	10.1196	-5.50626	3.79e-07	1.01e-06	4.92041	-0.0124043	10.1196	-8.88019	9.14e-14	5.67e-13	19.2118	-0.0124065	10.6286	-8.28279	1.09e-10	6.25e-10	12.3969	-0.0428489	9.54857	-13.4195	1.26e-16	2.56e-15	27.1722
P1844	921.656	14.2251	2.15879e+07	PG(27:0_18:3)+Na	PG(45:3)+Na	45	3	PG	(27:0_18:3)	(27:0_18:3)	921.656	C51 H95 O10 N0 P1 Na1	positive ionization mode	0.140105	1.64763	7.99786	5.58e-12	8.64e-11	16.7554	-5.83999	1.64763	-10.3466	9.85e-17	1.34e-15	27.5577	-0.0206011	1.64763	-3.20896	0.00187723	0.00365995	-3.31263	-0.0206364	2.63329	-3.48614	0.00108438	0.00222268	-2.76526	0.119095	0.54177	6.91993	2.09e-08	6.84e-08	8.66221
P1950	719.51	8.29702	5.66148e+06	SM(d34:4)+Na	SM(d34:4)+Na	34	4	SM	(d34:4)	(d34:4)	719.51	C39 H73 O6 N2 P1 Na1	positive ionization mode	-0.0631031	0.380585	-7.99616	5.62e-12	8.66e-11	16.7864	0.983892	0.380585	4.12464	8.59e-05	0.000172298	0.513989	-0.0164641	0.380585	-5.13753	1.74e-06	5.05e-06	3.55674	-0.0165696	0.45503	-5.41583	2.12e-06	6.62e-06	3.52788	-0.0798453	0.297061	-10.579	2.61e-13	2.11e-12	20.0268
P2170	652.551	13.1965	3.56554e+08	TG(36:2)+NH4	TG(36:2)+NH4	36	2	TG	see LipidGroup	see LipidGroup	652.551	C39 H74 O6 N1	positive ionization mode	0.028121	6.60006	7.98171	6.01e-12	9.2e-11	16.338	-0.414496	6.60006	-3.57043	0.000588253	0.00105886	-1.71282	0.0131706	6.60006	8.88903	8.77e-14	5.45e-13	19.7474	0.0131646	6.6121	8.32205	9.51e-11	5.52e-10	13.0406	0.0410775	6.58655	13.8768	4.06e-17	9.61e-16	28.5527
P4842	923.712	12.8976	2.78021e+09	TG(58:12)+H	TG(58:12)+H	58	12	TG	see LipidGroup	see LipidGroup	923.712	C61 H95 O6	positive ionization mode	0.0919576	9.00776	7.97412	6.23e-12	9.48e-11	16.0805	-3.127	9.00776	-8.10962	3.32e-12	1.88e-11	16.6796	0.00669723	9.00776	1.53553	0.128353	0.171854	-7.71173	0.00670689	9.51359	1.56935	0.12338	0.165283	-7.71675	0.0979601	8.44024	9.26579	1.26e-11	7.32e-11	15.5922
P4217	903.741	14.4971	2.77245e+08	TG(54:5)+Na	TG(54:5)+Na	54	5	TG	see LipidGroup	see LipidGroup	903.741	C57 H100 O6 Na1	positive ionization mode	0.141343	5.23239	7.93924	7.32e-12	1.11e-10	16.28	-5.52103	5.23239	-9.47023	5.81e-15	5.46e-14	23.3357	0.0106331	5.23239	1.63294	0.106165	0.145657	-7.17931	0.0106607	6.34945	1.94918	0.0573496	0.0831927	-6.68343	0.152099	3.9791	7.92483	8.19e-10	3.39e-09	11.6877
P3736	851.712	14.821	2.49125e+07	TG(52:6)+H	TG(52:6)+H	52	6	TG	see LipidGroup	see LipidGroup	851.712	C55 H95 O6	positive ionization mode	0.14376	1.73513	7.92989	7.65e-12	1.15e-10	16.441	-5.41127	1.73513	-8.98494	5.6e-14	4.31e-13	21.2818	0.0102343	1.73513	1.57628	0.118661	0.16039	-7.01653	0.0102037	2.77356	1.84883	0.0708757	0.100032	-6.61826	0.153854	0.57007	8.11714	4.45e-10	1.92e-09	12.5177
AN1097	719.534	9.27823	1.27886e+08	SM(d32:1)+HCOO	SM(d32:1)+HCOO	32	1	SM	(d32:1)	(d32:1)	719.534	C38 H76 O8 N2 P1	negative ionization mode	0.0174146	5.07559	7.90709	8.5e-12	1.27e-10	16.0691	0.435654	5.07559	6.07364	3.36e-08	1.04e-07	7.83242	0.0118069	5.07559	12.4765	6.12e-21	1.01e-19	36.3614	0.0117954	4.79271	10.8616	2.54e-14	2.79e-13	21.4689	0.0292443	5.39297	16.584	7.87e-20	3.41e-18	34.9026
P2119	592.457	9.46638	1.3883e+07	TG(32:4)+NH4	TG(32:4)+NH4	32	4	TG	see LipidGroup	see LipidGroup	592.457	C35 H62 O6 N1	positive ionization mode	0.0553197	1.79531	7.8905	9.18e-12	1.36e-10	16.1901	-0.523485	1.79531	-2.21152	0.0296719	0.0426076	-4.95347	0.0167455	1.79531	5.4574	4.65e-07	1.45e-06	4.75708	0.0167588	1.58902	4.35955	7.2e-05	0.000175145	-0.0665673	0.0720168	2.02675	19.3645	2.71e-22	2.39e-20	40.6972
AN210	650.573	13.0654	3.30663e+06	Cer(d16:1_23:1)+HCOO	Cer(d39:2)+HCOO	39	2	Cer	(d16:1_23:1)	(d16:1_23:1)	650.573	C40 H76 O5 N1	negative ionization mode	-0.0222056	-0.258333	-7.88549	9.39e-12	1.39e-10	16.3057	0.494479	-0.258333	5.47676	4.29e-07	1.14e-06	5.72462	0.0203617	-0.258333	17.9464	1.03e-30	1.55e-28	59.2912	0.0203269	-0.0388976	14.9425	2.5e-19	1.1e-17	33.5155	-0.00184301	-0.504529	-0.815258	0.419616	0.470206	-7.10202
P243	580.494	10.5721	4.79092e+08	DG(14:0_18:3)+NH4	DG(32:3)+NH4	32	3	DG	(14:0_18:3)	(14:0_18:3)	580.494	C35 H66 O5 N1	positive ionization mode	0.0658142	6.76529	7.82874	1.22e-11	1.78e-10	15.6281	-2.29421	6.76529	-8.28424	1.47e-12	8.95e-12	17.6912	0.0156088	6.76529	4.69199	1.02e-05	2.7e-05	1.3039	0.0155803	7.26492	3.89388	0.000315226	0.000695184	-1.95038	0.0818705	6.20473	15.7133	5.39e-19	1.94e-17	32.9276
P115	554.551	12.2003	1.4992e+07	Cer(d18:0_17:0)+H	Cer(d35:0)+H	35	0	Cer	(d18:0_17:0)	(d18:0_17:0)	554.551	C35 H72 O3 N1	positive ionization mode	-0.0691175	1.92311	-7.81827	1.28e-11	1.86e-10	15.882	1.1245	1.92311	4.16577	7.4e-05	0.000149815	0.54185	-0.0143549	1.92311	-3.90198	0.000189804	0.000433547	-1.09263	-0.0144189	2.02377	-4.60237	3.26e-05	8.55e-05	0.682013	-0.0834021	1.81018	-9.15491	1.77e-11	9.96e-11	15.6806
AN175	576.463	9.25553	3.46405e+06	Cer(d16:0_18:4)+HCOO	Cer(d34:4)+HCOO	34	4	Cer	(d16:0_18:4)	(d16:0_18:4)	576.463	C35 H62 O5 N1	negative ionization mode	-0.0465255	-0.296858	-7.80148	1.39e-11	1.99e-10	15.9194	1.24179	-0.296858	6.6715	2.4e-09	8.5e-09	10.7774	-0.000324771	-0.296858	-0.130149	0.896755	0.917576	-7.98912	-0.000323933	-0.36696	-0.156654	0.876199	0.899423	-7.959	-0.0469735	-0.218207	-7.39288	4.51e-09	1.63e-08	10.2666
P1751	988.77	14.2254	1.94329e+08	PE(52:3)+Na	PE(52:3)+Na	52	3	PE	(52:3)	(52:3)	988.77	C57 H108 O8 N1 P1 Na1	positive ionization mode	0.0485598	5.71008	7.80003	1.4e-11	1.99e-10	15.5559	-1.20382	5.71008	-5.94597	5.85e-08	1.73e-07	7.26399	0.00252079	5.71008	0.956427	0.341558	0.406574	-8.00293	0.00249499	5.75793	0.863833	0.392135	0.453938	-8.11594	0.0511358	5.6564	10.4026	4.33e-13	3.38e-12	19.2001
P4214	886.822	20.1956	5.80827e+06	TG(54:4e)+NH4	TG(54:4e)+NH4	54	4	TG	see LipidGroup	see LipidGroup	886.822	C57 H108 O5 N1	positive ionization mode	0.0581168	0.282494	7.79908	1.4e-11	1.99e-10	15.9204	-3.33103	0.282494	-13.9828	8.61e-24	3.61e-22	43.6908	0.00347626	0.282494	1.29044	0.200381	0.255448	-7.29048	0.00353909	1.23354	1.0789	0.286221	0.349037	-7.56756	0.0615487	-0.784532	13.2859	1.77e-16	3.35e-15	27.3802
P1989	771.637	12.1063	1.04271e+08	SM(d39:2)+H	SM(d39:2)+H	39	2	SM	(d39:2)	(d39:2)	771.637	C44 H88 O6 N2 P1	positive ionization mode	-0.0229181	4.89882	-7.77783	1.55e-11	2.18e-10	15.4993	0.229194	4.89882	2.46316	0.0157802	0.0236426	-4.67895	0.00234928	4.89882	1.93798	0.0559313	0.0825884	-6.57943	0.002344	5.0715	1.68628	0.0984734	0.135176	-7.05122	-0.020573	4.70508	-9.12119	1.96e-11	1.1e-10	15.3854
P1522	728.522	10.934	3.33129e+08	PE(17:0_18:3)+H	PE(35:3)+H	35	3	PE	(17:0_18:3)	(17:0_18:3)	728.522	C40 H75 O8 N1 P1	positive ionization mode	-0.0387283	6.3929	-7.75135	1.75e-11	2.45e-10	15.3239	-0.612765	6.3929	-4.02417	0.000123221	0.000241529	-0.250776	-0.0163745	6.3929	-8.35951	1.04e-12	5.81e-12	17.263	-0.016377	6.95455	-8.8381	1.68e-11	1.08e-10	14.7655	-0.0548364	5.76275	-11.2974	3.43e-14	3.41e-13	21.7658
P1413	714.504	10.3553	3.52725e+09	PE(16:0_16:0)+Na	PE(32:0)+Na	32	0	PE	(16:0_16:0)	(16:0_16:0)	714.504	C37 H74 O8 N1 P1 Na1	positive ionization mode	-0.0189866	9.94192	-7.74871	1.77e-11	2.47e-10	14.924	-0.202985	9.94192	-2.70817	0.00817267	0.0127842	-4.60604	-0.00743239	9.94192	-7.67887	2.44e-11	1.21e-10	13.7003	-0.00743354	10.1771	-9.09789	7.12e-12	4.85e-11	15.2086	-0.0264001	9.67805	-10.113	1.01e-12	7.41e-12	18.0422
P1861	878.575	9.95315	4.93592e+07	PI(18:1_18:2)+NH4	PI(36:3)+NH4	36	3	PI	(18:1_18:2)	(18:1_18:2)	878.575	C45 H85 O13 N1 P1	positive ionization mode	-0.0529665	3.56088	-7.73586	1.88e-11	2.61e-10	15.4344	-0.12954	3.56088	-0.626149	0.532888	0.589637	-7.32576	0.0107273	3.56088	4.2693	5.06e-05	0.000123556	-0.0417349	0.0108033	4.32358	3.909	0.000300777	0.000668509	-1.6836	-0.0422564	2.70517	-7.66046	1.91e-09	7.36e-09	10.9084
P120	592.566	12.5678	4.22916e+07	Cer(d16:1_22:1)+H	Cer(d38:2)+H	38	2	Cer	(d16:1_22:1)	(d16:1_22:1)	592.566	C38 H74 O3 N1	positive ionization mode	-0.0268022	3.58057	-7.72132	2.01e-11	2.77e-10	15.3274	0.272499	3.58057	2.50688	0.0140753	0.0213004	-4.48036	0.00326156	3.58057	2.32702	0.0223325	0.0358104	-5.69569	0.00325982	3.78552	2.72884	0.00895571	0.0154251	-4.86398	-0.0234352	3.35062	-6.3612	1.3e-07	3.72e-07	6.61827
P1483	714.507	10.3552	3.53236e+09	PE(16:0_18:3)+H	PE(34:3)+H	34	3	PE	(16:0_18:3)	(16:0_18:3)	714.507	C39 H73 O8 N1 P1	positive ionization mode	-0.0190844	9.94342	-7.71235	2.09e-11	2.88e-10	14.7573	-0.215757	9.94342	-2.85293	0.00543374	0.00870215	-4.2335	-0.00772449	9.94342	-7.91039	8.37e-12	4.26e-11	14.766	-0.00772557	10.1829	-9.87502	5.67e-13	4.59e-12	17.7644	-0.0267881	9.67477	-9.87699	2.02e-12	1.4e-11	17.3393
P2114	566.478	10.3804	1.42851e+08	TG(31:3e)+NH4	TG(31:3e)+NH4	31	3	TG	see LipidGroup	see LipidGroup	566.478	C34 H64 O5 N1	positive ionization mode	0.0611893	4.89906	7.7069	2.15e-11	2.93e-10	15.2091	-2.86597	4.89906	-11.1835	2.09e-18	3.9e-17	31.2233	0.0159967	4.89906	5.28491	9.51e-07	2.86e-06	3.74499	0.0158842	5.7262	5.01588	8.23e-06	2.36e-05	1.75342	0.0777736	3.97104	11.4921	2e-14	2.07e-13	22.3733
P4275	901.726	14.2146	1.37469e+09	TG(54:6)+Na	TG(54:6)+Na	54	6	TG	see LipidGroup	see LipidGroup	901.726	C57 H98 O6 Na1	positive ionization mode	0.097443	7.93594	7.68908	2.33e-11	3.17e-10	14.8922	-3.67146	7.93594	-8.76089	1.6e-13	1.14e-12	19.8136	0.00538485	7.93594	1.13662	0.258879	0.319968	-8.11614	0.0053908	8.62698	1.01025	0.317627	0.380616	-8.30062	0.10283	7.16062	10.918	9.93e-14	8.97e-13	20.5908
P941	764.52	9.86068	3.03332e+08	PC(15:0_18:3)+Na	PC(33:3)+Na	33	3	PC	(15:0_18:3)	(15:0_18:3)	764.52	C41 H76 O8 N1 P1 Na1	positive ionization mode	-0.0523429	6.27967	-7.66418	2.61e-11	3.53e-10	14.919	0.532361	6.27967	2.51126	0.0139142	0.0210691	-4.65298	-0.00662479	6.27967	-2.37376	0.0198522	0.0321357	-5.75617	-0.00664637	6.54994	-2.50159	0.0159613	0.0263888	-5.56135	-0.0583437	5.97644	-9.04968	2.43e-11	1.34e-10	15.1271
P978	758.569	10.7848	3.07865e+10	PC(34:2)+H	PC(34:2)+H	34	2	PC	(16:0_18:2)	(16:0_18:2)	758.569	C42 H81 O8 N1 P1	positive ionization mode	-0.0166342	13.091	-7.66349	2.62e-11	3.53e-10	14.0186	0.100635	13.091	1.4997	0.137383	0.175225	-7.56301	-0.00343639	13.091	-3.92059	0.00017781	0.000407974	-2.33567	-0.00343675	13.1956	-4.92157	1.13e-05	3.19e-05	0.403054	-0.0200676	12.9737	-8.56384	1.09e-10	5.29e-10	12.7977
P2305	742.598	13.1737	2.32106e+08	TG(43:6)+NH4	TG(43:6)+NH4	43	6	TG	see LipidGroup	see LipidGroup	742.598	C46 H80 O6 N1	positive ionization mode	-0.0323975	5.90142	-7.65731	2.7e-11	3.61e-10	14.8795	1.50772	5.90142	11.2089	1.86e-18	3.58e-17	31.2416	-0.0140982	5.90142	-7.54407	4.54e-11	2.2e-10	13.5994	-0.0140717	5.41294	-6.2143	1.35e-07	4.97e-07	5.86209	-0.0464974	6.44948	-17.9727	4.25e-21	2.72e-19	37.8286
P4333	899.71	13.0647	3.61043e+08	TG(54:7)+Na	TG(54:7)+Na	54	7	TG	see LipidGroup	see LipidGroup	899.71	C57 H96 O6 Na1	positive ionization mode	0.0963544	5.91285	7.63055	3.05e-11	4.04e-10	14.8043	-4.24949	5.91285	-10.5289	4.24e-17	6.3e-16	28.1663	-0.00163407	5.91285	-0.340099	0.734618	0.777508	-8.48245	-0.00162782	6.81393	-0.33815	0.736779	0.779796	-8.52835	0.0941821	4.90188	8.29128	2.57e-10	1.14e-09	12.7889
P5043	961.819	20.8535	1.48983e+07	TG(60:7)+H	TG(60:7)+H	60	7	TG	see LipidGroup	see LipidGroup	961.822	C63 H109 O6	positive ionization mode	0.0300206	2.00232	7.63143	3.04e-11	4.04e-10	15.0276	-1.50751	2.00232	-12.1903	2.19e-20	5.97e-19	35.8674	-0.0216959	2.00232	-13.3826	1.14e-22	2.52e-21	40.5729	-0.0217302	2.15951	-10.5762	6.17e-14	6.06e-13	20.7791	0.00832141	1.82596	3.78442	0.000492044	0.00085672	-1.3623
AN235	696.651	15.991	1.44951e+06	Cer(d42:0)+HCOO	Cer(d42:0)+HCOO	42	0	Cer	(d42:0)	(d42:0)	696.651	C43 H86 O5 N1	negative ionization mode	-0.051975	-1.62855	-7.61605	3.26e-11	4.3e-10	15.1913	0.305615	-1.62855	1.52385	0.131242	0.168064	-5.92226	-0.0111419	-1.62855	-4.25129	5.41e-05	0.000131659	0.410743	-0.0111337	-1.29794	-3.34406	0.00164333	0.00324352	-2.71311	-0.063135	-1.99948	-16.9209	3.81e-20	1.77e-18	35.7481
AN937	891.597	12.666	1.54697e+06	PI(16:0_22:1)-H	PI(38:1)-H	38	1	PI	(16:0_22:1)	(16:0_22:1)	891.597	C47 H88 O13 N0 P1	negative ionization mode	-0.129005	-1.89578	-7.6126	3.31e-11	4.34e-10	15.2108	1.65197	-1.89578	3.58281	0.000564562	0.00101908	-1.05579	-0.0026761	-1.89578	-0.456657	0.649078	0.701795	-7.77632	-0.00269576	-1.25078	-0.415801	0.679477	0.729418	-7.74746	-0.131695	-2.61943	-9.79094	2.6e-12	1.77e-11	17.9259
P943	742.538	10.2678	9.58767e+07	PC(33:3)+H	PC(33:3)+H	33	3	PC	(33:3)	(33:3)	742.538	C41 H77 O8 N1 P1	positive ionization mode	-0.0399637	4.6529	-7.60994	3.36e-11	4.38e-10	14.7604	0.00147137	4.6529	0.00911875	0.992746	0.994302	-7.62929	-0.0124887	4.6529	-5.92573	6.38e-08	2.21e-07	6.44206	-0.0124739	4.97538	-5.98398	3e-07	1.07e-06	5.08719	-0.0523021	4.2911	-10.8315	1.27e-13	1.12e-12	20.4961
P311	589.483	10.8166	2.59261e+07	DG(16:1_18:3)+H	DG(34:4)+H	34	4	DG	(16:1_18:3)	(16:1_18:3)	589.483	C37 H65 O5	positive ionization mode	0.100784	2.29976	7.59836	3.54e-11	4.59e-10	14.8546	-3.29317	2.29976	-7.41428	8.25e-11	3.82e-10	13.9971	0.0191935	2.29976	3.71724	0.000359192	0.000788063	-1.79838	0.0192786	2.91509	3.9577	0.000258455	0.000578976	-1.43127	0.119784	1.6094	9.32928	1.04e-11	6.16e-11	16.202
P5024	987.835	21.2688	1.74937e+06	TG(60:5)+Na	TG(60:5)+Na	60	5	TG	see LipidGroup	see LipidGroup	987.835	C63 H112 O6 Na1	positive ionization mode	0.0627914	-1.70608	7.59651	3.57e-11	4.61e-10	15.122	-4.30425	-1.70608	-17.6527	3.14e-30	6.17e-28	58.1356	-0.0591575	-1.70608	-19.2302	9.01e-33	3.29e-30	64.1437	-0.0593316	-0.970462	-16.6269	3.81e-21	2.87e-19	37.8765	0.00363345	-2.53141	0.595442	0.554807	0.602928	-6.99353
P397	663.498	7.81469	4.22034e+07	DG(40:9)+H	DG(40:9)+H	40	9	DG	(40:9)	(40:9)	663.498	C43 H67 O5	positive ionization mode	0.126537	2.29556	7.58574	3.75e-11	4.82e-10	14.8406	-5.29164	2.29556	-9.65048	2.5e-15	2.49e-14	24.3314	0.0187465	2.29556	3.24767	0.00166419	0.00328722	-3.30374	0.0186643	3.55275	2.85107	0.00648876	0.0114698	-4.54795	0.145272	0.885045	11.6402	1.34e-14	1.47e-13	22.9575
AN755	724.529	11.6375	3.62003e+06	PE(18:1p_18:2)-H	PE(36:3p)-H	36	3	PE	(18:1p_18:2)	(18:1p_18:2)	724.529	C41 H75 O7 N1 P1	negative ionization mode	0.0525028	-0.411002	7.58363	3.79e-11	4.84e-10	14.8954	1.1134	-0.411002	4.60405	1.43e-05	3.19e-05	2.34913	-0.00103426	-0.411002	-0.290634	0.772036	0.808553	-7.80091	-0.00102768	-1.53336	-0.284649	0.777183	0.812798	-7.74945	0.0513305	0.848232	8.80646	5.14e-11	2.61e-10	14.6559
P2206	678.567	13.6304	3.01232e+08	TG(38:3)+NH4	TG(38:3)+NH4	38	3	TG	see LipidGroup	see LipidGroup	678.567	C41 H76 O6 N1	positive ionization mode	0.0278567	6.36748	7.5466	4.49e-11	5.68e-10	14.3607	-0.482795	6.36748	-3.98952	0.000139389	0.000271553	-0.328141	0.0113921	6.36748	7.34272	1.15e-10	5.32e-10	12.6176	0.011381	6.39697	5.92963	3.62e-07	1.27e-06	4.8011	0.0393263	6.3344	18.2712	2.32e-21	1.65e-19	38.4376
P1265	806.569	9.65247	1.95281e+09	PC(38:6)+H	PC(38:6)+H	38	6	PC	(18:3_20:3)	(18:3_20:3)	806.569	C46 H81 O8 N1 P1	positive ionization mode	-0.0446164	9.00059	-7.53868	4.66e-11	5.87e-10	14.0802	0.62638	9.00059	3.48895	0.000769375	0.00136849	-2.29328	-0.00536495	9.00059	-2.2604	0.0263412	0.0415605	-6.3205	-0.00536995	9.14888	-2.26942	0.0279472	0.0437741	-6.38924	-0.0498629	8.83422	-9.35799	9.53e-12	5.7e-11	15.8784
P1760	974.757	13.8508	6.38785e+07	PE(53:6)+H	PE(53:6)+H	53	6	PE	(53:6)	(53:6)	974.757	C58 H105 O8 N1 P1	positive ionization mode	0.0438593	4.08965	7.53759	4.68e-11	5.87e-10	14.4346	-0.710347	4.08965	-3.70973	0.000368481	0.000686471	-1.12015	0.009796	4.08965	3.98714	0.000140574	0.000325754	-1.00145	0.00982863	4.03129	3.52518	0.00096598	0.00199438	-2.78724	0.0538135	4.15513	12.4855	1.39e-15	2.09e-14	25.0558
P2219	688.551	12.1373	3.48786e+07	TG(39:5)+NH4	TG(39:5)+NH4	39	5	TG	see LipidGroup	see LipidGroup	688.551	C42 H74 O6 N1	positive ionization mode	0.0358674	3.26087	7.53524	4.73e-11	5.9e-10	14.4719	-0.351413	3.26087	-2.23878	0.0277718	0.040127	-5.03917	-9.51e-05	3.26087	-0.0455891	0.963744	0.970552	-8.27512	-8.48e-05	3.02324	-0.0394014	0.96874	0.974842	-8.32047	0.0357848	3.52747	8.69467	7.27e-11	3.62e-10	14.1173
P4343	894.755	16.7185	2.50428e+10	TG(54:7)+NH4	TG(54:7)+NH4	54	7	TG	see LipidGroup	see LipidGroup	894.755	C57 H100 O6 N1	positive ionization mode	0.018122	12.8159	7.52964	4.86e-11	6.03e-10	13.426	-0.404742	12.8159	-5.14783	1.67e-06	4.11e-06	3.06089	-0.00198299	12.8159	-1.92919	0.0570299	0.0839501	-7.56491	-0.00198295	12.7851	-2.31742	0.0249558	0.0394966	-6.87393	0.016143	12.8506	6.45136	9.7e-08	2.83e-07	5.97232
AN252	570.474	9.86435	1.40659e+06	Cer(t16:0_16:1)+HCOO	Cer(t32:1)+HCOO	32	1	Cer	(t16:0_16:1)	(t16:0_16:1)	570.474	C33 H64 O6 N1	negative ionization mode	0.0674393	-2.01158	7.52753	4.9e-11	6.06e-10	14.8113	-1.98825	-2.01158	-6.39601	8.18e-09	2.71e-08	9.82217	0.0453005	-2.01158	13.9017	1.22e-23	3.05e-22	43.0651	0.0451243	-1.37229	15.0013	2.15e-19	9.92e-18	33.8018	0.112584	-2.72884	12.5576	1.15e-15	1.76e-14	25.573
AN433	981.667	12.0595	1.13066e+07	MGDG(48:9)+HCOO	MGDG(48:9)+HCOO	48	9	MGDG	(48:9)	(48:9)	981.667	C58 H93 O12	negative ionization mode	0.114909	-0.263888	7.52503	4.96e-11	6.1e-10	14.6867	-0.874165	-0.263888	-1.53335	0.128888	0.165464	-5.84727	0.0958367	-0.263888	15.3342	3e-26	1.24e-24	49.0093	0.0955846	-0.178792	14.1577	1.96e-18	7.04e-17	31.4824	0.210713	-0.359361	16.5456	8.55e-20	3.64e-18	34.991
AN28	1447.96	9.55186	3.01269e+06	CL(18:3_18:1_18:2_18:2)-H	CL(72:8)-H	72	8	CL	(18:3_18:1_18:2_18:2)	(18:3_18:1_18:2_18:2)	1447.96	C81 H141 O17 P2	negative ionization mode	-0.045337	-0.708778	-7.51761	5.13e-11	6.28e-10	14.7086	-0.77608	-0.708778	-4.49698	2.16e-05	4.69e-05	1.94403	-0.0201074	-0.708778	-9.28015	1.41e-14	9.56e-14	22.0606	-0.0201083	-0.0357242	-12.4399	2.29e-16	4.07e-15	26.6367	-0.0654233	-1.46391	-9.37546	9.04e-12	5.45e-11	16.5963
P1467	702.543	12.2225	2.44509e+07	PE(16:0p_18:1)+H	PE(34:1p)+H	34	1	PE	(16:0p_18:1)	(16:0p_18:1)	702.543	C39 H77 O7 N1 P1	positive ionization mode	0.0696152	2.44136	7.51273	5.25e-11	6.39e-10	14.3995	-0.61295	2.44136	-1.99229	0.0495346	0.0683641	-5.49517	-0.037001	2.44136	-8.26381	1.62e-12	8.82e-12	17.2116	-0.0371205	1.58106	-10.4378	9.51e-14	8.91e-13	20.4014	0.0331018	3.40656	3.4489	0.00131191	0.00216478	-2.44862
AN45	742.534	12.1565	8.05209e+07	CL(18:2_18:0_18:1_20:0)-2H	CL(74:3)-2H	74	3	CL	(18:2_18:0_18:1_20:0)	(18:2_18:0_18:1_20:0)	742.534	C83 H154 O17 P2	negative ionization mode	-0.0188989	4.34259	-7.50997	5.32e-11	6.44e-10	14.3079	-0.0546809	4.34259	-0.695446	0.488665	0.546142	-7.3653	-0.00925146	4.34259	-8.94288	6.82e-14	4.27e-13	20.1264	-0.00924076	4.48797	-8.84007	1.67e-11	1.08e-10	14.932	-0.0282059	4.17949	-11.8012	8.62e-15	1.01e-13	23.212
P2282	731.522	12.082	3.02603e+07	TG(42:7)+Na	TG(42:7)+Na	42	7	TG	see LipidGroup	see LipidGroup	731.522	C45 H72 O6 Na1	positive ionization mode	-0.106485	2.31439	-7.5	5.57e-11	6.7e-10	14.3779	3.79315	2.31439	8.69326	2.19e-13	1.5e-12	19.78	-0.0356089	2.31439	-5.33745	7.66e-07	2.33e-06	4.30012	-0.0349942	1.3705	-4.26922	9.64e-05	0.000229523	-0.298937	-0.14236	3.37339	-17.4493	1.25e-20	6.53e-19	36.8421
P4886	961.819	20.8548	1.48973e+07	TG(58:4)+Na	TG(58:4)+Na	58	4	TG	see LipidGroup	see LipidGroup	961.819	C61 H110 O6 Na1	positive ionization mode	0.0297661	2.00281	7.4993	5.58e-11	6.7e-10	14.4267	-1.49999	2.00281	-12.0218	4.68e-20	1.17e-18	35.1151	-0.0216177	2.00281	-13.216	2.36e-22	4.94e-21	39.845	-0.021653	2.16007	-10.4711	8.57e-14	8.11e-13	20.4468	0.00814597	1.82637	3.63728	0.00075991	0.00129748	-1.78011
P1582	736.491	8.91878	4.8649e+09	PE(18:3_18:3)+H	PE(36:6)+H	36	6	PE	(18:3_18:3)	(18:3_18:3)	736.491	C41 H71 O8 N1 P1	positive ionization mode	-0.0308738	10.3584	-7.49246	5.76e-11	6.88e-10	13.6988	-0.0562019	10.3584	-0.455518	0.649893	0.69854	-8.13338	-0.0130845	10.3584	-8.07273	3.94e-12	2.06e-11	15.459	-0.0130922	10.5997	-9.72444	9.21e-13	7.03e-12	17.216	-0.0438837	10.0877	-10.0868	1.09e-12	7.87e-12	17.916
P868	734.569	11.5674	3.92776e+09	PC(32:0)+H	PC(32:0)+H	32	0	PC	(32:0)	(32:0)	734.569	C40 H81 O8 N1 P1	positive ionization mode	-0.0142863	10.1307	-7.49047	5.82e-11	6.91e-10	13.6774	0.510274	10.1307	8.41519	8.01e-13	5.07e-12	17.867	-0.00372938	10.1307	-4.53063	1.9e-05	4.89e-05	0.351615	-0.00373021	10.0131	-4.33894	7.7e-05	0.000185999	-0.939781	-0.0179999	10.2627	-10.7278	1.7e-13	1.44e-12	19.7645
P1419	712.489	9.53718	7.48847e+08	PE(16:0_16:1)+Na	PE(32:1)+Na	32	1	PE	(16:0_16:1)	(16:0_16:1)	712.489	C37 H72 O8 N1 P1 Na1	positive ionization mode	-0.0493205	7.42514	-7.47502	6.24e-11	7.39e-10	14	-0.831309	7.42514	-4.31416	4.29e-05	8.94e-05	0.653793	-0.0214864	7.42514	-8.86238	9.93e-14	6.12e-13	19.4738	-0.0215059	8.15741	-11.2806	7.06e-15	8.47e-14	22.493	-0.0700718	6.60356	-9.53864	5.53e-12	3.45e-11	16.5977
P2233	704.582	13.424	4.06116e+07	TG(40:4)+NH4	TG(40:4)+NH4	40	4	TG	see LipidGroup	see LipidGroup	704.582	C43 H78 O6 N1	positive ionization mode	-0.0443445	3.42305	-7.47291	6.3e-11	7.41e-10	14.1878	1.49575	3.42305	8.02101	5.01e-12	2.73e-11	16.6223	-0.00798383	3.42305	-3.0913	0.00269146	0.0051034	-3.70462	-0.00796765	3.1356	-2.57365	0.01333	0.0224154	-5.16784	-0.052497	3.74555	-14.0244	2.83e-17	7.02e-16	29.0177
P4183	900.801	18.4801	4.86837e+09	TG(54:4)+NH4	TG(54:4)+NH4	54	4	TG	see LipidGroup	see LipidGroup	900.801	C57 H106 O6 N1	positive ionization mode	0.0174217	10.3632	7.47235	6.32e-11	7.41e-10	13.6015	-1.08475	10.3632	-14.6165	5.89e-25	3.5e-23	45.8639	0.00289168	10.3632	3.22303	0.00179699	0.00352233	-4.1009	0.0028893	10.7079	2.70825	0.00944825	0.0162188	-5.63905	0.0203183	9.97639	12.6765	8.43e-16	1.34e-14	25.1769
P126	650.645	15.7519	1.40218e+07	Cer(d18:1_24:0)+H	Cer(d42:1)+H	42	1	Cer	(d18:1_24:0)	(d18:1_24:0)	650.645	C42 H84 O3 N1	positive ionization mode	-0.0607521	1.77352	-7.46523	6.53e-11	7.62e-10	14.2861	0.586004	1.77352	2.37715	0.0196822	0.029046	-4.65198	-0.0242085	1.77352	-7.22914	1.93e-10	8.74e-10	12.4347	-0.0242542	1.938	-7.5389	1.37e-09	6.76e-09	10.7107	-0.0849865	1.58899	-11.1259	5.53e-14	5.22e-13	21.4985
P2155	616.457	9.07038	2.0007e+08	TG(34:6)+NH4	TG(34:6)+NH4	34	6	TG	see LipidGroup	see LipidGroup	616.457	C37 H62 O6 N1	positive ionization mode	0.0477605	5.64518	7.45287	6.91e-11	8.03e-10	13.9758	-1.23173	5.64518	-5.90437	6.99e-08	2.05e-07	7.09552	0.0120251	5.64518	4.50805	2.07e-05	5.3e-05	0.744638	0.012087	5.80859	3.72997	0.000521694	0.00111961	-2.29468	0.0598249	5.46185	15.5508	7.79e-19	2.62e-17	32.5835
P960	736.489	8.91894	4.83691e+09	PC(33:6)+H	PC(33:6)+H	33	6	PC	(33:6)	(33:6)	736.491	C41 H71 O8 N1 P1	positive ionization mode	-0.0291814	10.3584	-7.44935	7.02e-11	8.12e-10	13.5003	-0.0739784	10.3584	-0.629756	0.530536	0.587544	-8.03847	-0.0135596	10.3584	-8.76096	1.6e-13	9.46e-13	18.6625	-0.0135673	10.5846	-10.0351	3.4e-13	2.84e-12	18.2269	-0.0426735	10.1046	-10.6528	2.11e-13	1.74e-12	19.5742
P1479	736.489	8.91895	4.86006e+09	PE(16:1_18:2)+Na	PE(34:3)+Na	34	3	PE	(16:1_18:2)	(16:1_18:2)	736.489	C39 H72 O8 N1 P1 Na1	positive ionization mode	-0.0304864	10.357	-7.4352	7.5e-11	8.63e-10	13.4372	-0.0625552	10.357	-0.509557	0.611677	0.665013	-8.1075	-0.0134884	10.357	-8.34946	1.09e-12	6.06e-12	16.7443	-0.013496	10.5929	-10.1366	2.46e-13	2.14e-12	18.5523	-0.0439011	10.0924	-10.0974	1.05e-12	7.67e-12	17.947
P1898	931.627	9.70514	3.49362e+07	PI(18:3_23:0)+H	PI(41:3)+H	41	3	PI	(18:3_23:0)	(18:3_23:0)	931.627	C50 H92 O13 N0 P1	positive ionization mode	0.164274	1.79996	7.42127	7.99e-11	9.15e-10	14.0948	-4.60307	1.79996	-6.00498	4.53e-08	1.37e-07	7.86268	0.026266	1.79996	3.09912	0.00262851	0.00499515	-3.62872	0.0263912	2.39445	2.94835	0.0049937	0.00897602	-4.20549	0.190389	1.13297	10.1626	8.7e-13	6.56e-12	18.7506
P4635	916.869	20.3644	8.94693e+06	TG(56:2p)+NH4	TG(56:2p)+NH4	56	2	TG	see LipidGroup	see LipidGroup	916.869	C59 H114 O5 N1	positive ionization mode	0.0596152	0.403718	7.4204	8.02e-11	9.15e-10	14.2406	-4.78115	0.403718	-18.8853	3.16e-32	8.07e-30	62.7653	0.00584585	0.403718	2.27143	0.0256367	0.0405172	-5.65037	0.00584184	2.0503	1.9191	0.06115	0.0878581	-6.42195	0.0654394	-1.44367	11.7313	1.04e-14	1.18e-13	23.3381
AN330	922.611	9.96859	1.26468e+06	Hex2Cer(d34:1+O)+HCOO	Hex2Cer(d34:1+O)+HCOO	34	1	Hex2Cer	(d34:1+O)	(d34:1+O)	922.611	C47 H88 O16 N1	negative ionization mode	0.0557934	-1.71934	7.41357	8.28e-11	9.4e-10	14.2524	-0.877106	-1.71934	-3.36431	0.00115119	0.00201261	-1.63825	0.0211651	-1.71934	6.68324	2.28e-09	9.4e-09	10.3048	0.0209297	-1.71928	7.48773	1.64e-09	7.87e-09	10.9363	0.0769246	-1.7194	9.98783	1.45e-12	1.04e-11	18.4207
P4732	927.741	14.0766	8.96855e+08	TG(56:7)+Na	TG(56:7)+Na	56	7	TG	see LipidGroup	see LipidGroup	927.741	C59 H100 O6 Na1	positive ionization mode	0.113122	7.05631	7.39057	9.2e-11	1.04e-09	13.6166	-4.63609	7.05631	-9.32073	1.17e-14	1.03e-13	22.489	0.00331371	7.05631	0.58551	0.559749	0.617754	-8.50506	0.00332854	8.00569	0.490468	0.62612	0.679848	-8.60537	0.116019	5.99115	12.0558	4.34e-15	5.69e-14	23.8268
P1245	810.601	11.1586	1.23034e+09	PC(38:4)+H	PC(38:4)+H	38	4	PC	(18:1_20:3)	(18:1_20:3)	810.601	C46 H85 O8 N1 P1	positive ionization mode	-0.0502328	8.34522	-7.38709	9.35e-11	1.05e-09	13.4644	0.828687	8.34522	4.02863	0.000121276	0.000237902	-0.458053	-0.00905515	8.34522	-3.25202	0.00164171	0.00324783	-3.68552	-0.0090632	8.42544	-3.38387	0.00146388	0.0029209	-3.55352	-0.0589295	8.25522	-9.27994	1.21e-11	7.06e-11	15.6979
P1776	639.423	7.21879	3.51302e+07	PG(26:0)+H	PG(26:0)+H	26	0	PG	(26:0)	(26:0)	639.423	C32 H64 O10 N0 P1	positive ionization mode	0.100046	2.47221	7.37001	1.01e-10	1.13e-09	13.8344	-4.78838	2.47221	-11.1317	2.65e-18	4.82e-17	31.0977	-0.0114972	2.47221	-2.32207	0.0226104	0.0361652	-5.67277	-0.0114986	3.48916	-2.23118	0.0305546	0.0473032	-5.94406	0.0885194	1.33123	7.54867	2.73e-09	1.03e-08	10.6273
P157	690.618	19.803	4.54419e+07	ChE(20:4)+NH4	ChE(20:4)+NH4	20	4	ChE	(20:4)	(20:4)	690.618	C47 H80 O2 N1	positive ionization mode	0.0977959	2.57074	7.36861	1.02e-10	1.14e-09	13.7127	0.366268	2.57074	0.79939	0.426283	0.486203	-7.13143	-0.0351772	2.57074	-4.99833	3.04e-06	8.61e-06	2.98507	-0.035686	0.955729	-5.41389	2.13e-06	6.66e-06	3.48657	0.0635346	4.38271	5.27461	4.57e-06	1.04e-05	3.02003
P4923	950.817	18.6274	5.22423e+07	TG(58:7)+NH4	TG(58:7)+NH4	58	7	TG	see LipidGroup	see LipidGroup	950.817	C61 H108 O6 N1	positive ionization mode	-0.0276091	3.70756	-7.36634	1.03e-10	1.14e-09	13.6577	2.35144	3.70756	18.8146	4.09e-32	9.5e-30	62.7141	0.013911	3.70756	8.0613	4.16e-12	2.16e-11	16.138	0.0138918	3.04767	6.88881	1.3e-08	5.47e-08	8.34209	-0.0137026	4.44792	-5.25773	4.83e-06	1.09e-05	2.95844
P1548	764.52	9.86197	2.91478e+08	PE(18:1_18:2)+Na	PE(36:3)+Na	36	3	PE	(18:1_18:2)	(18:1_18:2)	764.52	C41 H76 O8 N1 P1 Na1	positive ionization mode	-0.0444791	6.25745	-7.35459	1.08e-10	1.2e-09	13.5094	0.406321	6.25745	2.15881	0.0336715	0.047787	-5.42995	-0.00761071	6.25745	-3.06629	0.00290244	0.00547501	-3.99966	-0.00763409	6.48887	-2.90208	0.00565939	0.0100804	-4.60116	-0.0515428	5.9978	-10.2689	6.38e-13	4.9e-12	18.8033
AN52	1482.04	11.4922	2.27311e+06	CL(74:5)-H	CL(74:5)-H	74	5	CL	(74:5)	(74:5)	1482.04	C83 H151 O17 P2	negative ionization mode	-0.0426402	-1.03342	-7.34795	1.12e-10	1.23e-09	13.9554	-0.510026	-1.03342	-3.0568	0.00298641	0.00493105	-2.69658	-0.0245745	-1.03342	-11.2842	1.32e-18	1.52e-17	31.3928	-0.0246716	-0.559299	-12.3968	2.6e-16	4.52e-15	26.5746	-0.0671879	-1.56537	-11.226	4.19e-14	4.07e-13	21.971
AN60	1476	9.58031	1.27962e+07	CL(18:3_18:2_18:2_20:1)-H	CL(74:8)-H	74	8	CL	(18:3_18:2_18:2_20:1)	(18:3_18:2_18:2_20:1)	1476	C83 H145 O17 P2	negative ionization mode	-0.0269074	1.67807	-7.34748	1.12e-10	1.23e-09	13.7573	0.284113	1.67807	2.46779	0.0155914	0.0234283	-4.40316	-0.00314268	1.67807	-2.07943	0.0405786	0.0615908	-6.02753	-0.00314668	1.81498	-2.70023	0.00964656	0.016537	-4.74838	-0.0300888	1.52448	-7.31318	5.84e-09	2.08e-08	9.87606
AN1115	763.597	11.4256	1.69104e+06	SM(d35:0)+HCOO	SM(d35:0)+HCOO	35	0	SM	(d35:0)	(d35:0)	763.597	C41 H84 O8 N2 P1	negative ionization mode	-0.091354	-1.67911	-7.32806	1.22e-10	1.33e-09	13.9262	0.313646	-1.67911	0.924375	0.357897	0.416948	-6.65374	-0.0141674	-1.67911	-3.32082	0.00132205	0.00266706	-2.67617	-0.0141181	-0.933479	-3.46935	0.00113949	0.00232445	-2.41862	-0.105392	-2.51568	-8.62879	8.92e-11	4.36e-10	14.4037
P1554	742.538	11.5095	9.56539e+08	PE(18:0_18:3)+H	PE(36:3)+H	36	3	PE	(18:0_18:3)	(18:0_18:3)	742.538	C41 H77 O8 N1 P1	positive ionization mode	-0.0242759	8.00639	-7.3279	1.23e-10	1.33e-09	13.2527	-0.412415	8.00639	-4.13368	8.31e-05	0.000167007	-0.0385749	-0.0147264	8.00639	-11.3629	9.22e-19	1.07e-17	31.0547	-0.0147356	8.32611	-11.0154	1.58e-14	1.76e-13	21.6488	-0.0388008	7.64768	-13.2071	2.16e-16	3.97e-15	26.8141
P1747	952.773	14.821	2.41526e+07	PE(51:3)+H	PE(51:3)+H	51	3	PE	(51:3)	(51:3)	952.773	C56 H107 O8 N1 P1	positive ionization mode	0.0587519	2.43766	7.32563	1.24e-10	1.34e-09	13.6008	-1.62636	2.43766	-6.04108	3.87e-08	1.19e-07	7.92209	0.0313491	2.43766	9.81818	1.15e-15	9.21e-15	24.3325	0.031372	2.858	10.0798	2.95e-13	2.52e-12	19.1188	0.0899151	1.96606	12.0029	5e-15	6.3e-14	23.8771
AN829	764.524	10.5533	1.27078e+08	PE(20:3_18:2)-H	PE(38:5)-H	38	5	PE	(20:3_18:2)	(20:3_18:2)	764.524	C43 H75 O8 N1 P1	negative ionization mode	-0.0445179	4.88868	-7.30598	1.36e-10	1.46e-09	13.3558	0.651242	4.88868	3.43918	0.000904696	0.00160028	-2.05473	-0.0128763	4.88868	-5.11852	1.88e-06	5.43e-06	3.12598	-0.0128712	4.95069	-4.97388	9.48e-06	2.7e-05	1.66694	-0.0571842	4.81911	-10.879	1.11e-13	9.84e-13	20.6131
AN331	922.611	9.96823	1.25162e+06	Hex2Cer(t34:1)+HCOO	Hex2Cer(t34:1)+HCOO	34	1	Hex2Cer	(t34:1)	(t34:1)	922.611	C47 H88 O16 N1	negative ionization mode	0.0550975	-1.727	7.29177	1.45e-10	1.55e-09	13.7061	-0.86532	-1.727	-3.30792	0.00137713	0.00238317	-1.8046	0.0209742	-1.727	6.59613	3.36e-09	1.36e-08	9.92079	0.0207389	-1.72662	7.46834	1.75e-09	8.37e-09	10.8706	0.0760434	-1.72742	9.76644	2.8e-12	1.89e-11	17.7667
P4736	905.759	15.2265	3.02766e+08	TG(56:7)+H	TG(56:7)+H	56	7	TG	see LipidGroup	see LipidGroup	905.759	C59 H101 O6	positive ionization mode	0.138589	5.16042	7.29261	1.44e-10	1.55e-09	13.3395	-5.80319	5.16042	-9.39501	8.25e-15	7.58e-14	22.9899	0.00211551	5.16042	0.306951	0.759628	0.797048	-8.45557	0.00213514	6.36629	0.314383	0.754643	0.793922	-8.4942	0.141146	3.80749	7.9284	8.09e-10	3.36e-09	11.7079
P431	914.853	20.1175	9.50188e+07	DG(56:4)+NH4	DG(56:4)+NH4	56	4	DG	(56:4)	(56:4)	914.854	C59 H112 O5 N1	positive ionization mode	0.0356343	4.35222	7.28747	1.47e-10	1.56e-09	13.3391	-2.58261	4.35222	-16.633	1.63e-28	1.81e-26	54.4606	0.0118078	4.35222	6.46633	5.99e-09	2.35e-08	8.75877	0.0118038	5.28804	7.5201	1.47e-09	7.14e-09	10.3888	0.0474111	3.30228	9.1968	1.55e-11	8.82e-11	15.6892
P4655	914.853	20.1175	9.50188e+07	TG(56:3p)+NH4	TG(56:3p)+NH4	56	3	TG	see LipidGroup	see LipidGroup	914.854	C59 H112 O5 N1	positive ionization mode	0.0356343	4.35222	7.28747	1.47e-10	1.56e-09	13.3391	-2.58261	4.35222	-16.633	1.63e-28	1.81e-26	54.4606	0.0118078	4.35222	6.46633	5.99e-09	2.35e-08	8.75877	0.0118038	5.28804	7.5201	1.47e-09	7.14e-09	10.3888	0.0474111	3.30228	9.1968	1.55e-11	8.82e-11	15.6892
P247	578.478	9.88074	1.0639e+09	DG(18:3_14:1)+NH4	DG(32:4)+NH4	32	4	DG	(18:3_14:1)	(18:3_14:1)	578.478	C35 H64 O5 N1	positive ionization mode	0.0760683	7.90245	7.28491	1.49e-10	1.57e-09	13.0389	-2.37884	7.90245	-6.7432	1.74e-09	6.31e-09	10.59	0.0166333	7.90245	4.08165	0.000100289	0.000236912	-1.0371	0.0166062	8.3387	3.43914	0.0012454	0.00252237	-3.40556	0.0932662	7.41299	13.8659	4.17e-17	9.78e-16	28.454
P2188	649.444	9.99037	2.53416e+07	TG(36:6)+Na	TG(36:6)+Na	36	6	TG	see LipidGroup	see LipidGroup	649.444	C39 H62 O6 Na1	positive ionization mode	0.0576498	2.67243	7.28475	1.49e-10	1.57e-09	13.3773	-0.537671	2.67243	-1.99493	0.0492403	0.0679947	-5.45122	0.0166723	2.67243	4.82658	6.03e-06	1.64e-05	2.18301	0.0166862	2.45027	4.18431	0.000126429	0.000296743	-0.694611	0.0744066	2.92169	13.3508	1.5e-16	2.91e-15	27.3673
P4933	931.775	15.5229	3.33438e+07	TG(58:8)+H	TG(58:8)+H	58	8	TG	see LipidGroup	see LipidGroup	931.775	C61 H103 O6	positive ionization mode	0.0675559	2.71279	7.27835	1.54e-10	1.61e-09	13.4023	-3.49298	2.71279	-11.7787	1.4e-19	3.13e-18	34.0176	0.00937778	2.71279	2.78197	0.0066491	0.0118681	-4.59842	0.00938076	3.6946	2.79223	0.0075849	0.0132606	-4.70412	0.0767059	1.61124	9.00257	2.81e-11	1.51e-10	15.2023
P4868	963.835	21.3679	3.51675e+06	TG(58:3)+Na	TG(58:3)+Na	58	3	TG	see LipidGroup	see LipidGroup	963.835	C61 H112 O6 Na1	positive ionization mode	0.0346493	-0.168359	7.25641	1.7e-10	1.77e-09	13.4565	-2.12758	-0.168359	-14.3199	2.05e-24	1.01e-22	45.1106	-0.028422	-0.168359	-14.7244	3.75e-25	1.3e-23	46.4449	-0.0286792	0.163108	-11.714	1.92e-15	2.63e-14	24.4762	0.00622782	-0.540249	2.21256	0.0325322	0.0444189	-5.07573
P317	595.47	8.91845	3.8328e+07	DG(34:4p)+Na	DG(34:4p)+Na	34	4	DG	(34:4p)	(34:4p)	595.47	C37 H64 O4 Na1	positive ionization mode	-0.0339678	3.35519	-7.24791	1.77e-10	1.84e-09	13.2039	-0.0692101	3.35519	-0.485682	0.628437	0.679765	-7.41464	-0.0141464	3.35519	-7.56726	4.08e-11	1.98e-10	13.8217	-0.0141152	3.6269	-8.89788	1.38e-11	8.98e-11	15.1851	-0.0479078	3.05035	-9.71845	3.23e-12	2.13e-11	17.3038
P2251	720.614	14.4315	1.7443e+08	TG(41:3)+NH4	TG(41:3)+NH4	41	3	TG	see LipidGroup	see LipidGroup	720.614	C44 H82 O6 N1	positive ionization mode	-0.0239496	5.57001	-7.24537	1.79e-10	1.85e-09	13.03	0.972291	5.57001	9.25653	1.58e-14	1.34e-13	22.2392	-0.0149408	5.57001	-10.4351	6.54e-17	6.21e-16	27.0423	-0.0149195	5.23063	-10.0932	2.83e-13	2.42e-12	19.02	-0.0390774	5.95077	-13.4627	1.13e-16	2.36e-15	27.5396
P829	726.504	9.52546	1.89259e+07	PC(16:1_14:0)+Na	PC(30:1)+Na	30	1	PC	(16:1_14:0)	(16:1_14:0)	726.504	C38 H74 O8 N1 P1 Na1	positive ionization mode	0.0348256	2.44571	7.24307	1.81e-10	1.85e-09	13.2158	-0.799814	2.44571	-5.16341	1.56e-06	3.88e-06	4.25682	-0.0194401	2.44571	-9.23379	1.75e-14	1.17e-13	21.6813	-0.0194554	2.23717	-12.5044	1.91e-16	3.45e-15	26.6183	0.0153898	2.67968	2.89103	0.00610537	0.00929996	-3.83653
P910	726.504	9.52546	1.8887e+07	PC(18:3_14:1)+H	PC(32:4)+H	32	4	PC	(18:3_14:1)	(18:3_14:1)	726.507	C40 H73 O8 N1 P1	positive ionization mode	0.0348256	2.44571	7.24307	1.81e-10	1.85e-09	13.2158	-0.799814	2.44571	-5.16341	1.56e-06	3.88e-06	4.25682	-0.0194401	2.44571	-9.23379	1.75e-14	1.17e-13	21.6813	-0.0194554	2.23717	-12.5044	1.91e-16	3.45e-15	26.6183	0.0153898	2.67968	2.89103	0.00610537	0.00929996	-3.83653
P5096	1011.84	20.2181	7.45308e+06	TG(62:7)+Na	TG(62:7)+Na	62	7	TG	see LipidGroup	see LipidGroup	1011.84	C65 H112 O6 Na1	positive ionization mode	0.0319145	1.02377	7.2316	1.9e-10	1.95e-09	13.2548	-1.00914	1.02377	-7.1926	2.27e-10	9.74e-10	13.0191	-0.0276267	1.02377	-14.4889	1.01e-24	3.14e-23	45.4046	-0.0277521	0.865895	-11.4762	3.91e-15	5e-14	23.6857	0.00429062	1.2009	1.72935	0.0912399	0.116897	-6.11657
P4593	899.71	13.0647	3.60893e+08	TG(56:10)+H	TG(56:10)+H	56	10	TG	see LipidGroup	see LipidGroup	899.712	C59 H95 O6	positive ionization mode	0.0984723	5.88938	7.22603	1.95e-10	1.99e-09	12.9688	-4.352	5.88938	-9.99338	5.07e-16	5.55e-15	25.6925	-0.00163407	5.88938	-0.316222	0.752606	0.790654	-8.49037	-0.00162782	6.81393	-0.33815	0.736779	0.779796	-8.52835	0.0961377	4.85208	7.25673	7.01e-09	2.47e-08	9.46744
P2382	794.723	17.7383	1.66666e+09	TG(46:1)+NH4	TG(46:1)+NH4	46	1	TG	see LipidGroup	see LipidGroup	794.723	C49 H96 O6 N1	positive ionization mode	0.0245501	8.88421	7.22002	2.01e-10	2.04e-09	12.6173	-0.62517	8.88421	-5.62829	2.27e-07	6.21e-07	5.62598	0.00162467	8.88421	1.14287	0.256289	0.317228	-8.14774	0.00162551	8.92074	1.48375	0.144654	0.189608	-7.75728	0.0262039	8.84322	7.03973	1.42e-08	4.75e-08	8.49729
P1632	786.504	9.85598	1.38589e+07	PE(38:6)+Na	PE(38:6)+Na	38	6	PE	(18:3_20:3)	(18:3_20:3)	786.504	C43 H74 O8 N1 P1 Na1	positive ionization mode	-0.0362772	1.91125	-7.20846	2.12e-10	2.14e-09	13.1123	0.673911	1.91125	4.27709	4.92e-05	0.000101613	0.955415	-0.00761766	1.91125	-3.60582	0.000522897	0.00113844	-2.0498	-0.00763279	1.9244	-3.19614	0.00251049	0.00476733	-3.50137	-0.0439323	1.8965	-11.4945	1.99e-14	2.06e-13	22.5101
AN470	750.529	10.4675	1.97568e+07	PC(16:0_14:0)+HCOO	PC(30:0)+HCOO	30	0	PC	(16:0_14:0)	(16:0_14:0)	750.529	C39 H77 O10 N1 P1	negative ionization mode	0.0181292	2.35633	7.19353	2.26e-10	2.28e-09	13.0088	-0.293243	2.35633	-3.56793	0.000593168	0.00106695	-1.4221	0.00715472	2.35633	6.75133	1.68e-09	6.98e-09	10.2469	0.00715172	2.36226	6.05324	2.36e-07	8.52e-07	5.51315	0.0252867	2.34967	11.7875	8.94e-15	1.03e-13	23.2796
P4993	991.866	21.996	5.33529e+06	TG(60:3)+Na	TG(60:3)+Na	60	3	TG	see LipidGroup	see LipidGroup	991.866	C63 H116 O6 Na1	positive ionization mode	0.0332497	0.453489	7.19018	2.3e-10	2.31e-09	13.1185	-2.10492	0.453489	-14.4969	9.74e-25	5.34e-23	45.8513	-0.0208012	0.453489	-11.2167	1.8e-18	2.05e-17	30.9626	-0.0209509	0.86502	-10.3853	1.12e-13	1.03e-12	20.2894	0.012444	-0.00822964	3.17413	0.00284283	0.00451601	-2.89825
P326	587.467	10.0979	2.15952e+07	DG(18:4_16:1)+H	DG(34:5)+H	34	5	DG	(18:4_16:1)	(18:4_16:1)	587.467	C37 H63 O5	positive ionization mode	0.0833886	2.01436	7.1848	2.36e-10	2.33e-09	13.0114	-3.0565	2.01436	-7.95362	6.85e-12	3.63e-11	16.478	0.0223829	2.01436	5.07256	2.26e-06	6.46e-06	3.10984	0.0224138	2.74203	5.05255	7.27e-06	2.11e-05	2.07407	0.105486	1.19795	10.0593	1.18e-12	8.46e-12	18.4233
P2146	587.467	10.0979	2.15952e+07	TG(34:4p)+H	TG(34:4p)+H	34	4	TG	see LipidGroup	see LipidGroup	587.467	C37 H63 O5	positive ionization mode	0.0833886	2.01436	7.1848	2.36e-10	2.33e-09	13.0114	-3.0565	2.01436	-7.95362	6.85e-12	3.63e-11	16.478	0.0223829	2.01436	5.07256	2.26e-06	6.46e-06	3.10984	0.0224138	2.74203	5.05255	7.27e-06	2.11e-05	2.07407	0.105486	1.19795	10.0593	1.18e-12	8.46e-12	18.4233
P2179	646.504	7.85209	6.71288e+06	TG(36:5)+NH4	TG(36:5)+NH4	36	5	TG	see LipidGroup	see LipidGroup	646.504	C39 H68 O6 N1	positive ionization mode	0.111052	-0.24268	7.18494	2.36e-10	2.33e-09	13.1896	-3.17007	-0.24268	-5.95658	5.58e-08	1.66e-07	7.83723	0.0514523	-0.24268	9.41348	7.57e-15	5.31e-14	22.6301	0.051771	0.546644	7.7766	6.08e-10	3.12e-09	11.651	0.162012	-1.12826	17.2639	1.84e-20	9.07e-19	36.5027
P1222	794.569	9.86986	9.32158e+07	PC(37:5)+H	PC(37:5)+H	37	5	PC	(37:5)	(37:5)	794.569	C45 H81 O8 N1 P1	positive ionization mode	-0.0343003	4.68065	-7.16125	2.62e-10	2.59e-09	12.7089	0.481832	4.68065	3.2154	0.00184011	0.00314603	-2.7055	-0.00351996	4.68065	-1.78877	0.0772	0.110422	-6.83484	-0.00351574	4.80273	-2.20413	0.0325265	0.0499326	-6.08829	-0.037807	4.54369	-7.34903	5.2e-09	1.86e-08	9.7782
P4611	895.681	12.1167	2.72946e+09	TG(56:12)+H	TG(56:12)+H	56	12	TG	see LipidGroup	see LipidGroup	895.681	C59 H91 O6	positive ionization mode	0.0830871	9.02805	7.12894	3.04e-10	2.99e-09	12.2107	-2.74933	9.02805	-7.06822	4.01e-10	1.63e-09	11.908	0.0043115	9.02805	0.955976	0.341784	0.406574	-8.41551	0.00431964	9.43236	0.946283	0.348919	0.411174	-8.47623	0.0871432	8.57443	8.46762	1.48e-10	6.88e-10	13.0989
P2244	698.535	11.1527	5.83113e+07	TG(40:7)+NH4	TG(40:7)+NH4	40	7	TG	see LipidGroup	see LipidGroup	698.535	C43 H72 O6 N1	positive ionization mode	-0.046092	3.82661	-7.12498	3.09e-10	3.03e-09	12.5789	1.85611	3.82661	9.04218	4.29e-14	3.37e-13	21.327	-0.00811235	3.82661	-2.83163	0.0057751	0.0103852	-4.43454	-0.00810793	3.38675	-2.24507	0.029583	0.04605	-5.90858	-0.0542621	4.32011	-16.7882	5.07e-20	2.31e-18	35.3787
P1945	701.559	9.64198	9.89289e+07	SM(d34:2)+H	SM(d34:2)+H	34	2	SM	(d34:2)	(d34:2)	701.559	C39 H78 O6 N2 P1	positive ionization mode	-0.026258	4.79395	-7.10348	3.41e-10	3.32e-09	12.4377	0.42912	4.79395	3.68401	0.000402064	0.000742005	-1.28018	-0.00360078	4.79395	-2.34668	0.0212574	0.0342153	-5.72751	-0.0035952	4.84994	-2.49185	0.0163513	0.0269639	-5.47427	-0.029677	4.73113	-8.23519	3.06e-10	1.35e-09	12.6149
P2378	796.739	18.7229	5.30436e+08	TG(46:0)+NH4	TG(46:0)+NH4	46	0	TG	see LipidGroup	see LipidGroup	796.739	C49 H98 O6 N1	positive ionization mode	0.0148179	7.19271	7.09504	3.55e-10	3.43e-09	12.2561	-0.405603	7.19271	-5.98104	5.02e-08	1.5e-07	7.31278	0.0088394	7.19271	10.2874	1.3e-16	1.19e-15	26.2041	0.00883875	7.3058	9.18363	5.37e-12	3.69e-11	15.87	0.0237392	7.06583	13.5781	8.5e-17	1.81e-15	27.7874
P1459	742.536	11.5092	9.69262e+08	PE(18:0_16:0)+Na	PE(34:0)+Na	34	0	PE	(18:0_16:0)	(18:0_16:0)	742.536	C39 H78 O8 N1 P1 Na1	positive ionization mode	-0.0235447	8.02602	-7.08455	3.72e-10	3.59e-09	12.151	-0.452559	8.02602	-4.52509	1.94e-05	4.26e-05	1.36197	-0.0152019	8.02602	-11.7081	1.92e-19	2.51e-18	32.6251	-0.0152118	8.35164	-11.3789	5.25e-15	6.51e-14	22.7656	-0.0385276	7.6607	-13.0155	3.52e-16	6.16e-15	26.3188
P265	577.483	11.3189	1.33734e+07	DG(15:0_18:3)+H	DG(33:3)+H	33	3	DG	(15:0_18:3)	(15:0_18:3)	577.483	C36 H65 O5	positive ionization mode	0.0942468	1.04559	7.06687	4.03e-10	3.87e-09	12.5936	-4.24689	1.04559	-9.70551	1.94e-15	1.95e-14	24.6551	0.0272479	1.04559	6.03843	3.92e-08	1.4e-07	7.12359	0.0271278	2.27249	5.87037	4.44e-07	1.55e-06	4.88333	0.121301	-0.330927	10.1489	9.06e-13	6.77e-12	18.8079
P4826	927.744	13.7992	3.96929e+08	TG(58:10)+H	TG(58:10)+H	58	10	TG	see LipidGroup	see LipidGroup	927.744	C61 H99 O6	positive ionization mode	0.0965826	6.00509	7.05831	4.19e-10	4.01e-09	12.2053	-4.22642	6.00509	-9.62185	2.86e-15	2.82e-14	23.9637	0.00450803	6.00509	0.875908	0.383538	0.447228	-8.17211	0.00451599	6.95447	0.986419	0.329057	0.391195	-8.11262	0.100617	4.93994	7.22882	7.67e-09	2.7e-08	9.37229
P269	601.517	11.0831	5.24696e+07	DG(34:1p)+Na	DG(34:1p)+Na	34	1	DG	(34:1p)	(34:1p)	601.517	C37 H70 O4 Na1	positive ionization mode	-0.0215321	3.89232	-7.04214	4.51e-10	4.3e-09	12.2269	-0.0373814	3.89232	-0.392331	0.695791	0.738863	-7.49346	-0.00533231	3.89232	-4.29709	4.57e-05	0.000112131	0.078846	-0.00532389	4.09789	-5.15608	5.13e-06	1.52e-05	2.31528	-0.0267975	3.66167	-8.07586	5.07e-10	2.18e-09	12.1606
P412	892.869	21.5315	6.61465e+06	DG(54:1)+NH4	DG(54:1)+NH4	54	1	DG	(54:1)	(54:1)	892.869	C57 H114 O5 N1	positive ionization mode	0.0426396	0.322301	7.03842	4.59e-10	4.36e-09	12.4984	-3.02118	0.322301	-15.5618	1.19e-26	9.18e-25	50.1873	0.0199181	0.322301	9.46005	6.09e-15	4.42e-14	22.7777	0.019854	1.46933	8.37665	7.91e-11	4.67e-10	13.6035	0.062575	-0.96461	13.2197	2.09e-16	3.9e-15	27.2201
P1673	894.692	12.3053	1.31297e+09	PE(45:1)+Na	PE(45:1)+Na	45	1	PE	(45:1)	(45:1)	894.692	C50 H98 O8 N1 P1 Na1	positive ionization mode	0.0814865	7.93975	7.03628	4.63e-10	4.38e-09	11.9188	-2.77825	7.93975	-7.23929	1.84e-10	7.98e-10	12.7996	0.00384723	7.93975	0.848687	0.398429	0.461434	-8.36546	0.00385522	8.37133	0.81821	0.41743	0.476956	-8.43963	0.0846625	7.45554	8.54628	1.15e-10	5.55e-10	13.4502
P4932	931.775	15.2025	1.12375e+08	TG(58:8)+H	TG(58:8)+H	58	8	TG	see LipidGroup	see LipidGroup	931.775	C61 H103 O6	positive ionization mode	0.123625	3.75906	7.02196	4.94e-10	4.66e-09	12.1986	-5.71694	3.75906	-9.99314	5.08e-16	5.55e-15	25.8308	0.00835764	3.75906	1.35011	0.180551	0.233429	-7.52848	0.00833911	5.14899	1.15629	0.253498	0.312261	-7.79178	0.132157	2.19964	10.7192	1.75e-13	1.47e-12	20.284
P4735	905.757	15.0024	2.09813e+08	TG(56:7)+H	TG(56:7)+H	56	7	TG	see LipidGroup	see LipidGroup	905.759	C59 H101 O6	positive ionization mode	0.126209	4.70683	7.02037	4.98e-10	4.68e-09	12.1443	-5.9099	4.70683	-10.1327	2.66e-16	3.31e-15	26.4361	0.00439356	4.70683	0.6865	0.494259	0.553847	-8.24762	0.00444912	6.11994	0.811788	0.421069	0.479827	-8.18895	0.130867	3.1214	6.86423	2.51e-08	8.14e-08	8.29329
P4289	896.77	17.6701	1.89062e+10	TG(54:6)+NH4	TG(54:6)+NH4	54	6	TG	see LipidGroup	see LipidGroup	896.77	C57 H102 O6 N1	positive ionization mode	-0.0127121	12.3727	-7.01827	5.03e-10	4.71e-09	11.1624	0.94692	12.3727	15.8566	3.59e-27	2.96e-25	50.6792	0.0051158	12.3727	6.25254	1.54e-08	5.73e-08	6.98717	0.00511587	12.1193	5.55553	1.31e-06	4.21e-06	2.72496	-0.00759562	12.6571	-5.60177	1.57e-06	3.86e-06	3.23421
P1088	766.538	8.93458	8.94046e+08	PC(35:5)+H	PC(35:5)+H	35	5	PC	(21:1_14:4)	(21:1_14:4)	766.538	C43 H77 O8 N1 P1	positive ionization mode	-0.039261	7.84825	-7.01117	5.19e-10	4.84e-09	11.8404	-0.123254	7.84825	-0.739328	0.461736	0.521058	-7.62315	-0.0173914	7.84825	-7.91867	8.06e-12	4.11e-11	15.0851	-0.0173987	8.17225	-7.52	1.47e-09	7.14e-09	10.128	-0.0561594	7.48474	-11.8961	6.67e-15	8.04e-14	23.3486
P411	872.807	18.7991	1.66962e+07	DG(53:4)+NH4	DG(53:4)+NH4	53	4	DG	(53:4)	(53:4)	872.807	C56 H106 O5 N1	positive ionization mode	0.0644101	1.57572	7.00473	5.34e-10	4.95e-09	12.2698	-4.13843	1.57572	-14.3011	2.22e-24	1.07e-22	45.0315	0.00513054	1.57572	1.60567	0.11204	0.15257	-6.97671	0.00513776	2.85388	1.92492	0.0603983	0.0870226	-6.48789	0.0697543	0.141683	7.07484	1.26e-08	4.28e-08	9.19575
P2777	855.741	19.415	5.92179e+08	TG(50:1)+Na	TG(50:1)+Na	50	1	TG	see LipidGroup	see LipidGroup	855.741	C53 H100 O6 Na1	positive ionization mode	0.0158975	7.41013	7.00528	5.33e-10	4.95e-09	11.8208	-0.319669	7.41013	-4.36948	3.49e-05	7.36e-05	0.889106	-0.00629962	7.41013	-6.46772	5.95e-09	2.34e-08	8.62279	-0.00629644	7.32005	-6.46953	5.57e-08	2.11e-07	6.5838	0.00964608	7.5112	4.48524	5.73e-05	0.000112209	0.390282
P4570	887.712	13.7468	2.86952e+08	TG(55:9)+H	TG(55:9)+H	55	9	TG	see LipidGroup	see LipidGroup	887.712	C58 H95 O6	positive ionization mode	0.129642	5.40669	6.99992	5.46e-10	5.04e-09	11.9946	-5.09362	5.40669	-8.43322	7.36e-13	4.68e-12	18.5002	0.00897755	5.40669	1.30618	0.194999	0.249209	-7.65824	0.0090345	6.4332	1.87912	0.0665337	0.0944254	-6.81694	0.137975	4.25499	6.37655	1.24e-07	3.54e-07	6.63661
P2712	830.723	16.9059	6.71253e+09	TG(49:4)+NH4	TG(49:4)+NH4	49	4	TG	see LipidGroup	see LipidGroup	830.723	C52 H96 O6 N1	positive ionization mode	0.0355483	10.8911	6.99225	5.66e-10	5.2e-09	11.3319	-1.27291	10.8911	-7.68418	2.38e-11	1.18e-10	14.424	0.000591426	10.8911	0.290452	0.772175	0.808553	-9.07553	0.000591547	11.1	0.324594	0.746951	0.788277	-9.12261	0.0361985	10.6566	7.13073	1.05e-08	3.63e-08	8.54787
P291	608.525	11.5235	2.48748e+08	DG(16:1_18:2)+NH4	DG(34:3)+NH4	34	3	DG	(16:1_18:2)	(16:1_18:2)	608.525	C37 H70 O5 N1	positive ionization mode	0.0652629	5.76122	6.96579	6.38e-10	5.84e-09	11.7842	-2.25176	5.76122	-7.35607	1.08e-10	4.82e-10	13.4978	0.0213055	5.76122	5.75522	1.32e-07	4.46e-07	5.63526	0.0211444	6.3058	4.73465	2.11e-05	5.75e-05	0.77937	0.0867829	5.15024	15.1223	2.08e-18	6.33e-17	31.5993
P3520	858.791	18.3673	2.50728e+07	TG(52:3p)+NH4	TG(52:3p)+NH4	52	3	TG	see LipidGroup	see LipidGroup	858.791	C55 H104 O5 N1	positive ionization mode	0.039516	2.57235	6.94576	6.98e-10	6.35e-09	11.9069	-1.94986	2.57235	-10.6606	2.31e-17	3.57e-16	28.938	0.0130339	2.57235	5.99388	4.75e-08	1.69e-07	6.86082	0.0130583	3.17901	6.25957	1.15e-07	4.26e-07	6.14864	0.052655	1.8917	9.62941	4.21e-12	2.74e-11	17.102
P248	561.451	9.8779	2.75062e+07	DG(18:3_14:1)+H	DG(32:4)+H	32	4	DG	(18:3_14:1)	(18:3_14:1)	561.451	C35 H61 O5	positive ionization mode	0.0810062	2.43615	6.94036	7.15e-10	6.48e-09	11.873	-2.53135	2.43615	-6.48646	5.48e-09	1.86e-08	9.84406	0.0216932	2.43615	4.70376	9.74e-06	2.6e-05	1.66946	0.0217561	2.9398	3.93276	0.000279354	0.000624152	-1.50887	0.102701	1.87109	13.8322	4.53e-17	1.03e-15	28.6212
P4786	928.739	14.0805	1.83069e+08	TG(57:11)+NH4	TG(57:11)+NH4	57	11	TG	see LipidGroup	see LipidGroup	928.739	C60 H98 O6 N1	positive ionization mode	0.0811035	5.10986	6.93106	7.46e-10	6.74e-09	11.6786	-2.96029	5.10986	-7.80356	1.37e-11	7.09e-11	15.583	0.0122784	5.10986	2.67913	0.00885467	0.0154173	-4.98311	0.012317	5.7184	2.24258	0.0297554	0.0462621	-6.06183	0.0933749	4.42712	12.8651	5.18e-16	8.76e-15	26.0517
P2283	724.551	11.5326	4.52797e+07	TG(42:8)+NH4	TG(42:8)+NH4	42	8	TG	see LipidGroup	see LipidGroup	724.551	C45 H74 O6 N1	positive ionization mode	-0.0488296	3.21695	-6.92935	7.52e-10	6.77e-09	11.7388	2.27935	3.21695	10.2475	1.56e-16	2.03e-15	26.9486	-0.0267222	3.21695	-8.08647	3.7e-12	1.94e-11	16.3266	-0.0266888	2.4225	-6.30483	9.86e-08	3.66e-07	6.39253	-0.0756116	4.10828	-23.5646	1.62e-25	3.16e-23	48.1006
P365	637.48	11.0455	2.16342e+08	DG(18:3_18:2)+Na	DG(36:5)+Na	36	5	DG	(18:3_18:2)	(18:3_18:2)	637.48	C39 H66 O5 Na1	positive ionization mode	0.0554144	5.7379	6.91684	7.96e-10	7.13e-09	11.5486	-1.35101	5.7379	-5.14372	1.69e-06	4.17e-06	3.9724	0.0119644	5.7379	3.56445	0.000600051	0.00129429	-2.48804	0.0118247	5.87238	3.1491	0.00286683	0.00540384	-3.92284	0.0681004	5.58702	11.3974	2.6e-14	2.66e-13	22.0432
P1493	712.491	9.53735	7.68235e+08	PE(16:1_18:3)+H	PE(34:4)+H	34	4	PE	(16:1_18:3)	(16:1_18:3)	712.491	C39 H71 O8 N1 P1	positive ionization mode	-0.0439025	7.46892	-6.91285	8.1e-10	7.24e-09	11.4605	-0.983502	7.46892	-5.30489	8.76e-07	2.24e-06	4.43142	-0.0221748	7.46892	-9.54116	4.17e-15	3.11e-14	22.6381	-0.0221922	8.20531	-13.534	1.06e-17	3e-16	29.0832	-0.0652444	6.64271	-8.81833	4.96e-11	2.52e-10	14.3829
P4913	952.833	20.0727	4.63451e+06	TG(58:6)+NH4	TG(58:6)+NH4	58	6	TG	see LipidGroup	see LipidGroup	952.833	C61 H110 O6 N1	positive ionization mode	0.0566443	0.0128089	6.90329	8.46e-10	7.53e-09	11.8595	-2.82126	0.0128089	-11.1308	2.66e-18	4.82e-17	31.1569	-0.0567698	0.0128089	-15.8938	3.09e-27	1.61e-25	51.2942	-0.0572724	0.14509	-13.222	2.5e-17	6.47e-16	28.9014	-0.000117248	-0.135604	-0.0242827	0.980744	0.983052	-7.48284
P866	734.569	11.567	3.88797e+09	PC(32:0)+H	PC(32:0)+H	32	0	PC	(16:0_16:0)	(16:0_16:0)	734.569	C40 H81 O8 N1 P1	positive ionization mode	-0.0133689	10.1139	-6.88406	9.22e-10	8.19e-09	10.9365	0.511009	10.1139	8.25922	1.66e-12	9.91e-12	17.1462	-0.00329496	10.1139	-3.92496	0.000175099	0.000402477	-1.78559	-0.0032958	9.98991	-3.72328	0.000532432	0.00113978	-2.81102	-0.0166487	10.253	-9.89108	1.93e-12	1.35e-11	17.3037
P4893	940.869	19.9282	1.31147e+07	TG(58:4p)+NH4	TG(58:4p)+NH4	58	4	TG	see LipidGroup	see LipidGroup	940.869	C61 H114 O5 N1	positive ionization mode	0.0486689	1.32569	6.87498	9.61e-10	8.5e-09	11.7002	-3.24269	1.32569	-14.3973	1.48e-24	7.42e-23	45.4357	0.0155742	1.32569	6.19389	1.99e-08	7.3e-08	7.78575	0.0155756	2.46524	8.36385	8.26e-11	4.85e-10	13.4727	0.0643238	0.0471819	7.98166	6.83e-10	2.87e-09	12.1225
P110	540.535	11.8606	1.03472e+08	Cer(d18:0_16:0)+H	Cer(d34:0)+H	34	0	Cer	(d18:0_16:0)	(d18:0_16:0)	540.535	C34 H70 O3 N1	positive ionization mode	-0.037464	4.73745	-6.86852	9.89e-10	8.72e-09	11.4137	-0.290283	4.73745	-1.73201	0.0868838	0.115065	-6.14075	-0.00878799	4.73745	-4.06898	0.000104961	0.00024749	-0.7895	-0.0087806	5.20712	-3.85869	0.000351506	0.000770539	-1.87289	-0.0460989	4.2105	-9.91962	1.78e-12	1.24e-11	17.8321
P1223	794.569	10.2064	1.50022e+08	PC(15:0_22:5)+H	PC(37:5)+H	37	5	PC	(15:0_22:5)	(15:0_22:5)	794.569	C45 H81 O8 N1 P1	positive ionization mode	0.0665884	4.66074	6.85137	1.07e-09	9.37e-09	11.2601	1.07179	4.66074	3.20126	0.00192252	0.00327161	-2.72005	-0.00427085	4.66074	-0.890184	0.375869	0.440496	-7.91001	-0.00427015	3.3612	-1.46623	0.149348	0.194762	-7.27788	0.0637864	6.11876	5.75119	9.64e-07	2.43e-06	4.48793
P3925	867.647	11.4833	8.05088e+08	TG(52:9)+Na	TG(52:9)+Na	52	9	TG	see LipidGroup	see LipidGroup	867.647	C55 H88 O6 Na1	positive ionization mode	0.069748	7.33733	6.85103	1.07e-09	9.37e-09	11.1413	-2.10192	7.33733	-6.22354	1.75e-08	5.57e-08	8.3503	0.00384905	7.33733	0.922453	0.358892	0.423513	-8.19732	0.0038627	7.58219	0.877728	0.384625	0.446662	-8.28338	0.0733619	7.06262	8.68041	7.6e-11	3.77e-10	13.9086
AN48	1484.06	11.0755	1.30761e+07	CL(18:2_18:1_18:1_20:0)-H	CL(74:4)-H	74	4	CL	(18:2_18:1_18:1_20:0)	(18:2_18:1_18:1_20:0)	1484.06	C83 H153 O17 P2	negative ionization mode	-0.0185986	1.74627	-6.84514	1.1e-09	9.59e-09	11.5043	0.01327	1.74627	0.155051	0.877147	0.899313	-7.35537	-0.00169441	1.74627	-1.52134	0.13187	0.175734	-7.01457	-0.00169893	1.93184	-1.50446	0.139257	0.183286	-7.08792	-0.0202779	1.53806	-7.7262	1.54e-09	6.07e-09	11.2071
P1752	966.789	15.3949	3.3063e+07	PE(52:3)+H	PE(52:3)+H	52	3	PE	(52:3)	(52:3)	966.789	C57 H109 O8 N1 P1	positive ionization mode	0.0520349	3.10262	6.84407	1.1e-09	9.61e-09	11.4002	-1.8502	3.10262	-7.48472	5.97e-11	2.8e-10	14.2362	0.00230814	3.10262	0.758531	0.450222	0.511453	-8.02686	0.0023088	3.41421	0.792039	0.432379	0.488577	-8.0401	0.0544024	2.75304	7.53257	2.88e-09	1.08e-08	10.4777
P212	586.541	13.4212	1.21415e+08	DG(16:0_16:0)+NH4	DG(32:0)+NH4	32	0	DG	(16:0_16:0)	(16:0_16:0)	586.541	C35 H72 O5 N1	positive ionization mode	0.0409125	4.74387	6.8254	1.2e-09	1.04e-08	11.2326	-2.49686	4.74387	-13.0318	5.27e-22	1.71e-20	39.4902	0.011752	4.74387	5.11389	1.91e-06	5.51e-06	3.07393	0.0117242	5.57935	4.09603	0.00016734	0.000385333	-1.18064	0.0526141	3.8065	16.1214	2.17e-19	8.39e-18	33.923
P4038	887.71	13.7481	2.24821e+08	TG(53:6)+Na	TG(53:6)+Na	53	6	TG	see LipidGroup	see LipidGroup	887.71	C56 H96 O6 Na1	positive ionization mode	0.124075	5.02628	6.82469	1.21e-09	1.04e-08	11.2412	-5.05318	5.02628	-8.54348	4.4e-13	2.91e-12	19.0361	0.0091157	5.02628	1.36288	0.176504	0.228658	-7.55857	0.00918092	6.10188	1.91009	0.0623296	0.0891047	-6.73189	0.133176	3.8195	6.32322	1.48e-07	4.17e-07	6.48768
P373	613.483	10.3337	1.49336e+08	DG(18:3_18:3)+H	DG(36:6)+H	36	6	DG	(18:3_18:3)	(18:3_18:3)	613.483	C39 H65 O5	positive ionization mode	0.0524059	5.08987	6.80439	1.32e-09	1.14e-08	11.1042	-1.84965	5.08987	-7.42149	7.98e-11	3.71e-10	13.8264	0.0192815	5.08987	6.30148	1.24e-08	4.69e-08	8.0203	0.0192262	5.56643	5.54881	1.34e-06	4.3e-06	3.55336	0.0717781	4.55519	12.8541	5.33e-16	8.95e-15	26.0136
P2241	700.551	12.1199	2.50406e+07	TG(40:6)+NH4	TG(40:6)+NH4	40	6	TG	see LipidGroup	see LipidGroup	700.551	C43 H74 O6 N1	positive ionization mode	0.0754628	1.6461	6.80272	1.33e-09	1.14e-08	11.2212	1.97535	1.6461	4.96906	3.42e-06	8.13e-06	3.56402	-0.0019166	1.6461	-0.322846	0.747602	0.78669	-7.96814	-0.00187045	-0.145009	-0.280477	0.780361	0.815455	-7.9602	0.0741686	3.65564	9.55979	5.19e-12	3.27e-11	16.7795
AN747	726.544	12.7315	4.70105e+06	PE(18:0p_18:2)-H	PE(36:2p)-H	36	2	PE	(18:0p_18:2)	(18:0p_18:2)	726.544	C41 H77 O7 N1 P1	negative ionization mode	-0.0308622	0.290705	-6.80096	1.34e-09	1.15e-08	11.3767	0.790016	0.290705	5.51414	3.67e-07	9.79e-07	5.80893	0.00103602	0.290705	0.546858	0.585903	0.643285	-7.90964	0.00100372	0.274008	0.427292	0.671148	0.722906	-7.96113	-0.0298363	0.309439	-10.8037	1.37e-13	1.21e-12	20.652
P4836	925.728	13.2662	2.92054e+08	TG(58:11)+H	TG(58:11)+H	58	11	TG	see LipidGroup	see LipidGroup	925.728	C61 H97 O6	positive ionization mode	0.0920422	5.64079	6.7977	1.36e-09	1.16e-08	11.0473	-3.31326	5.64079	-7.5111	5.29e-11	2.51e-10	14.2131	0.00760915	5.64079	1.41454	0.16084	0.209856	-7.49619	0.00768091	6.24104	1.46973	0.148401	0.193725	-7.45787	0.099461	4.96735	7.90087	8.84e-10	3.63e-09	11.5415
P4911	952.833	19.6239	4.5483e+07	TG(58:6)+NH4	TG(58:6)+NH4	58	6	TG	see LipidGroup	see LipidGroup	952.833	C61 H110 O6 N1	positive ionization mode	0.0381061	3.60548	6.78212	1.46e-09	1.24e-08	11.0615	-0.856729	3.60548	-4.72294	9.04e-06	2.05e-05	2.45135	-0.0154101	3.60548	-6.29448	1.28e-08	4.82e-08	8.14416	-0.0153629	3.42754	-5.83712	4.98e-07	1.72e-06	4.68269	0.022661	3.80512	4.98333	1.17e-05	2.54e-05	2.11289
AN836	748.529	11.2512	2.59069e+06	PE(38:5p)-H	PE(38:5p)-H	38	5	PE	(38:5p)	(38:5p)	748.529	C43 H75 O7 N1 P1	negative ionization mode	0.0320291	-0.706386	6.76851	1.55e-09	1.31e-08	11.2668	0.646255	-0.706386	4.06187	0.000107672	0.000213011	0.414726	-0.0136653	-0.706386	-5.80103	1.09e-07	3.69e-07	6.48613	-0.013664	-1.50669	-7.23609	3.9e-09	1.75e-08	10.0605	0.0183341	0.191516	3.67604	0.000678147	0.0011641	-1.55255
AN265	642.531	10.5774	8.65837e+06	Cer(t18:0_18:1+O)+HCOO	Cer(t36:1+O)+HCOO	36	1	Cer	(t18:0_18:1+O)	(t18:0_18:1+O)	642.531	C37 H72 O7 N1	negative ionization mode	0.116393	0.553282	6.76599	1.57e-09	1.32e-08	11.2591	-4.97481	0.553282	-8.99228	5.41e-14	4.18e-13	21.3505	-0.0223946	0.553282	-3.50178	0.000737734	0.00154688	-2.33468	-0.022442	1.35872	-7.59529	1.13e-09	5.58e-09	10.9578	0.0939611	-0.350381	4.34893	8.79e-05	0.000168104	0.491305
P3611	858.791	18.5316	3.29415e+07	TG(52:4e)+NH4	TG(52:4e)+NH4	52	4	TG	see LipidGroup	see LipidGroup	858.791	C55 H104 O5 N1	positive ionization mode	0.0558534	2.82971	6.75787	1.63e-09	1.36e-08	11.0756	-3.5287	2.82971	-13.7093	2.78e-23	1.11e-21	42.4919	-0.00895391	2.82971	-2.9864	0.00368339	0.00686206	-4.05549	-0.008965	3.7787	-3.27963	0.00197871	0.00380555	-3.44614	0.0469121	1.765	5.67922	1.22e-06	3.04e-06	4.51371
P4745	925.726	12.8904	2.48322e+08	TG(56:8)+Na	TG(56:8)+Na	56	8	TG	see LipidGroup	see LipidGroup	925.726	C59 H98 O6 Na1	positive ionization mode	0.0694123	5.65407	6.72595	1.88e-09	1.56e-08	10.71	-1.99427	5.65407	-5.90557	6.96e-08	2.04e-07	7.10675	0.0100033	5.65407	2.34164	0.0215288	0.0345868	-5.78946	0.0101013	5.91236	2.27167	0.0278002	0.0435935	-6.01268	0.0794816	5.36428	9.09699	2.11e-11	1.17e-10	15.2867
P840	700.491	8.54953	2.90876e+07	PC(30:3)+H	PC(30:3)+H	30	3	PC	(30:3)	(30:3)	700.491	C38 H71 O8 N1 P1	positive ionization mode	-0.0278984	2.89904	-6.71919	1.94e-09	1.61e-08	10.862	0.0916335	2.89904	0.725292	0.470257	0.528573	-7.24241	-0.0271902	2.89904	-15.5745	1.13e-26	5.05e-25	49.7855	-0.0271815	2.89653	-16.0463	1.56e-20	9.71e-19	36.1055	-0.0550297	2.90185	-13.9753	3.19e-17	7.84e-16	28.9423
P3821	871.679	12.291	1.60525e+08	TG(52:7)+Na	TG(52:7)+Na	52	7	TG	see LipidGroup	see LipidGroup	871.679	C55 H92 O6 Na1	positive ionization mode	0.114321	4.65398	6.71512	1.97e-09	1.63e-08	10.7571	-4.52645	4.65398	-8.2167	2.02e-12	1.19e-11	17.5211	-0.00631759	4.65398	-0.97277	0.333416	0.398044	-7.97345	-0.0063214	5.43406	-1.01366	0.316015	0.378955	-7.95528	0.107559	3.77877	6.66368	4.84e-08	1.49e-07	7.59511
P4419	873.694	12.5511	8.36375e+07	TG(54:9)+H	TG(54:9)+H	54	9	TG	see LipidGroup	see LipidGroup	873.697	C57 H93 O6	positive ionization mode	0.123161	3.79132	6.69359	2.17e-09	1.79e-08	10.6991	-4.15365	3.79132	-6.86257	1.02e-09	3.82e-09	11.4101	0.000674055	3.79132	0.0950921	0.924465	0.941032	-8.39112	0.000644949	4.3758	0.10128	0.919765	0.935876	-8.42165	0.123973	3.13556	6.63611	5.29e-08	1.62e-07	7.54458
P945	742.538	11.5097	1.00891e+09	PC(15:0_18:3)+H	PC(33:3)+H	33	3	PC	(15:0_18:3)	(15:0_18:3)	742.538	C41 H77 O8 N1 P1	positive ionization mode	-0.0246324	8.07925	-6.67199	2.39e-09	1.97e-08	10.3052	-0.462774	8.07925	-4.17188	7.23e-05	0.000146867	0.0865525	-0.0144168	8.07925	-10.0642	3.65e-16	3.16e-15	25.0438	-0.0144262	8.43001	-9.8533	6.08e-13	4.89e-12	17.943	-0.0388187	7.68572	-11.78	9.13e-15	1.05e-13	23.0193
P372	630.509	10.3344	7.63899e+09	DG(18:3_18:3)+NH4	DG(36:6)+NH4	36	6	DG	(18:3_18:3)	(18:3_18:3)	630.509	C39 H68 O5 N1	positive ionization mode	0.0506242	10.7737	6.67038	2.41e-09	1.98e-08	9.92875	-1.75536	10.7737	-6.90772	8.29e-10	3.16e-09	10.9593	0.0187221	10.7737	6.60264	3.26e-09	1.33e-08	8.65985	0.018712	11.2197	5.73916	6.98e-07	2.34e-06	3.49308	0.0694101	10.2732	12.8253	5.74e-16	9.46e-15	25.5173
P1025	774.504	8.54333	4.67147e+08	PC(20:1_14:4)+Na	PC(34:5)+Na	34	5	PC	(20:1_14:4)	(20:1_14:4)	774.504	C42 H74 O8 N1 P1 Na1	positive ionization mode	-0.0413525	6.80667	-6.64492	2.7e-09	2.21e-08	10.2884	-0.131681	6.80667	-0.706638	0.481716	0.539556	-7.55389	-0.0332486	6.80667	-13.0222	5.5e-22	1.1e-20	38.6577	-0.0332103	7.00077	-11.9465	9.66e-16	1.39e-14	24.6407	-0.0742133	6.58891	-14.901	3.48e-18	1.04e-16	31.0394
P4388	897.694	12.3012	2.91492e+07	TG(54:8)+Na	TG(54:8)+Na	54	8	TG	see LipidGroup	see LipidGroup	897.694	C57 H94 O6 Na1	positive ionization mode	0.0814359	2.43334	6.63067	2.88e-09	2.34e-08	10.5002	-2.64104	2.43334	-6.49471	5.28e-09	1.8e-08	9.87149	0.0111382	2.43334	2.27125	0.0256482	0.0405172	-5.73349	0.0111029	2.87433	2.40684	0.0201375	0.0325436	-5.5254	0.0927358	1.93858	7.8692	9.78e-10	3.97e-09	11.6113
P201	550.447	8.90486	5.16176e+07	DG(18:3_12:1)+NH4	DG(30:4)+NH4	30	4	DG	(18:3_12:1)	(18:3_12:1)	550.447	C33 H60 O5 N1	positive ionization mode	0.0597953	3.56937	6.62962	2.89e-09	2.35e-08	10.4304	-2.45629	3.56937	-8.4093	8.23e-13	5.18e-12	18.4598	0.00621944	3.56937	1.78651	0.0775664	0.110727	-6.79358	0.00623263	4.11816	1.51677	0.136126	0.17972	-7.26625	0.0661063	2.95365	10.9019	1.04e-13	9.29e-13	20.7648
AN69	748.534	11.4172	4.47042e+06	CL(75:4)-2H	CL(75:4)-2H	75	4	CL	(75:4)	(75:4)	748.534	C84 H154 O17 P2	negative ionization mode	0.0743284	-0.286821	6.60921	3.17e-09	2.56e-08	10.5283	0.633717	-0.286821	1.62828	0.107152	0.139877	-5.87578	-0.0171546	-0.286821	-2.87276	0.00513261	0.00934398	-3.8468	-0.0172334	-1.58954	-2.81435	0.00715414	0.0125247	-4.04077	0.0570209	1.17476	6.33184	1.43e-07	4.06e-07	6.68606
P5090	1013.85	20.7428	4.40948e+06	TG(62:6)+Na	TG(62:6)+Na	62	6	TG	see LipidGroup	see LipidGroup	1013.85	C65 H114 O6 Na1	positive ionization mode	0.030434	0.249662	6.60606	3.21e-09	2.59e-08	10.523	-1.40322	0.249662	-9.61782	2.92e-15	2.87e-14	24.2104	-0.0197819	0.249662	-10.283	1.32e-16	1.21e-15	26.6928	-0.0198382	0.372467	-8.78706	2e-11	1.27e-10	15.1136	0.010662	0.111882	3.19733	0.00266619	0.00425127	-2.84912
AN425	865.584	10.5874	5.96067e+07	MGDG(43:9)-H	MGDG(43:9)-H	43	9	MGDG	(43:9)	(43:9)	865.584	C52 H81 O10	negative ionization mode	0.0644337	3.62159	6.60483	3.23e-09	2.6e-08	10.284	-1.51229	3.62159	-4.71799	9.22e-06	2.09e-05	2.45567	-0.00378263	3.62159	-0.91546	0.362529	0.427213	-7.90719	-0.00378247	3.5727	-0.935606	0.354332	0.416593	-7.92678	0.0610646	3.67644	6.85109	2.62e-08	8.43e-08	8.19875
P1986	775.669	13.8631	2.40978e+07	SM(d39:0)+H	SM(d39:0)+H	39	0	SM	(d39:0)	(d39:0)	775.669	C44 H92 O6 N2 P1	positive ionization mode	-0.0679569	2.16033	-6.58944	3.46e-09	2.77e-08	10.4029	-1.30401	2.16033	-4.44844	2.59e-05	5.54e-05	1.53342	-0.0351231	2.16033	-9.508	4.87e-15	3.59e-14	22.8884	-0.0351931	3.18553	-8.56358	4.22e-11	2.55e-10	14.1135	-0.103146	1.01009	-12.7711	6.6e-16	1.06e-14	25.9963
AN761	738.508	10.5437	2.38518e+08	PE(18:1_18:3)-H	PE(36:4)-H	36	4	PE	(18:1_18:3)	(18:1_18:3)	738.508	C41 H73 O8 N1 P1	negative ionization mode	-0.0289841	5.8749	-6.58315	3.56e-09	2.84e-08	10.0763	0.0214126	5.8749	0.155548	0.876757	0.899313	-7.68291	-0.0161519	5.8749	-8.84057	1.1e-13	6.69e-13	19.574	-0.016196	6.02804	-8.23714	1.27e-10	7.2e-10	12.8132	-0.0450384	5.70308	-12.4609	1.48e-15	2.2e-14	24.9459
P2151	618.473	9.75688	2.33567e+08	TG(34:5)+NH4	TG(34:5)+NH4	34	5	TG	see LipidGroup	see LipidGroup	618.473	C37 H64 O6 N1	positive ionization mode	0.0299561	5.9719	6.58297	3.56e-09	2.84e-08	10.057	-0.526742	5.9719	-3.54702	0.000635674	0.0011402	-1.74971	0.0118767	5.9719	6.20023	1.94e-08	7.14e-08	7.56273	0.0119103	6.00229	5.36881	2.49e-06	7.67e-06	2.92042	0.0418205	5.9378	12.9394	4.27e-16	7.38e-15	26.1922
P4111	867.65	11.3021	6.68098e+08	TG(54:12)+H	TG(54:12)+H	54	12	TG	see LipidGroup	see LipidGroup	867.65	C57 H87 O6	positive ionization mode	0.0759897	6.97797	6.58213	3.58e-09	2.84e-08	9.98094	-2.39665	6.97797	-6.27738	1.38e-08	4.46e-08	8.61247	0.00473917	6.97797	1.0052	0.317641	0.382426	-8.08652	0.00475064	7.30092	0.990536	0.327063	0.389549	-8.14568	0.0807431	6.61565	7.94721	7.62e-10	3.18e-09	11.6101
AN176	598.542	12.1891	8.8668e+06	Cer(d18:0_17:0)+HCOO	Cer(d35:0)+HCOO	35	0	Cer	(d18:0_17:0)	(d18:0_17:0)	598.542	C36 H72 O5 N1	negative ionization mode	-0.0507874	1.08949	-6.57742	3.65e-09	2.89e-08	10.3532	1.161	1.08949	4.79937	6.71e-06	1.54e-05	2.93231	-0.000365751	1.08949	-0.11383	0.90964	0.927789	-8.10885	-0.000359968	1.10809	-0.138267	0.890629	0.912404	-8.13162	-0.0509396	1.06863	-6.20729	2.16e-07	5.99e-07	6.30276
P1767	988.773	14.2225	2.62014e+08	PE(54:6)+H	PE(54:6)+H	54	6	PE	(54:6)	(54:6)	988.773	C59 H107 O8 N1 P1	positive ionization mode	0.0399204	6.17232	6.57059	3.77e-09	2.97e-08	9.99103	-0.926396	6.17232	-4.66858	1.12e-05	2.52e-05	2.11139	0.00328053	6.17232	1.27415	0.206068	0.262176	-7.67699	0.0032595	6.1944	1.2482	0.218237	0.271839	-7.74677	0.0432992	6.14756	7.99053	6.64e-10	2.81e-09	11.7849
P3089	845.663	16.2902	6.53731e+07	TG(50:6)+Na	TG(50:6)+Na	50	6	TG	see LipidGroup	see LipidGroup	845.663	C53 H90 O6 Na1	positive ionization mode	-0.0418781	4.10837	-6.55392	4.06e-09	3.19e-08	10.0388	0.819786	4.10837	4.15381	7.73e-05	0.000155488	0.324094	-0.0183868	4.10837	-6.81956	1.23e-09	5.2e-09	10.4094	-0.0183766	4.00905	-8.4342	6.51e-11	3.89e-10	13.5975	-0.0604306	4.2198	-8.86217	4.33e-11	2.22e-10	14.6168
P1469	724.525	12.4373	1.56467e+07	PE(16:0p_18:1)+Na	PE(34:1p)+Na	34	1	PE	(16:0p_18:1)	(16:0p_18:1)	724.525	C39 H76 O7 N1 P1 Na1	positive ionization mode	0.0474588	1.84877	6.5499	4.13e-09	3.24e-08	10.127	0.486959	1.84877	2.00657	0.0479613	0.066372	-5.41608	-0.0264436	1.84877	-7.45134	6.96e-11	3.32e-10	13.5254	-0.0264042	0.822161	-9.85455	6.06e-13	4.89e-12	18.5966	0.0211272	3.00057	2.76931	0.00838667	0.0124775	-4.16225
AN693	716.524	11.8398	3.60456e+08	PE(16:0_18:1)-H	PE(34:1)-H	34	1	PE	(16:0_18:1)	(16:0_18:1)	716.524	C39 H75 O8 N1 P1	negative ionization mode	-0.0165338	6.5073	-6.54487	4.22e-09	3.3e-08	9.87982	-0.144223	6.5073	-1.81869	0.0724664	0.0972305	-6.08423	-0.00046978	6.5073	-0.460427	0.646381	0.699174	-8.42907	-0.000472083	6.75621	-0.396275	0.693723	0.741907	-8.5015	-0.017017	6.22804	-8.9721	3.09e-11	1.63e-10	14.8824
P358	617.514	11.8964	1.03662e+08	DG(18:2_18:2)+H	DG(36:4)+H	36	4	DG	(18:2_18:2)	(18:2_18:2)	617.514	C39 H69 O5	positive ionization mode	0.0463933	4.53307	6.53773	4.36e-09	3.4e-08	9.97008	-2.44074	4.53307	-10.7246	1.72e-17	2.75e-16	29.1292	0.0104363	4.53307	3.81663	0.000255446	0.000572738	-1.64536	0.010412	5.26704	3.20313	0.00246124	0.00469123	-3.73972	0.0569496	3.70958	12.3613	1.93e-15	2.78e-14	24.7465
P5082	1015.87	21.3622	1.20926e+07	TG(62:5)+Na	TG(62:5)+Na	62	5	TG	see LipidGroup	see LipidGroup	1015.87	C65 H116 O6 Na1	positive ionization mode	0.029506	1.65612	6.53539	4.41e-09	3.41e-08	10.1486	-1.82698	1.65612	-12.8741	1.05e-21	3.25e-20	38.9	-0.0140654	1.65612	-7.7457	1.79e-11	8.95e-11	14.7859	-0.0140882	2.04649	-6.49839	5.04e-08	1.92e-07	7.09153	0.0154438	1.21815	5.03578	9.91e-06	2.17e-05	2.49252
P5123	1015.87	21.3623	1.20926e+07	TG(64:8)+H	TG(64:8)+H	64	8	TG	see LipidGroup	see LipidGroup	1015.87	C67 H115 O6	positive ionization mode	0.029506	1.65612	6.53539	4.41e-09	3.41e-08	10.1486	-1.82698	1.65612	-12.8741	1.05e-21	3.25e-20	38.9	-0.0140654	1.65612	-7.7457	1.79e-11	8.95e-11	14.7859	-0.0140882	2.04649	-6.49839	5.04e-08	1.92e-07	7.09153	0.0154438	1.21815	5.03578	9.91e-06	2.17e-05	2.49252
P1100	786.504	8.3092	9.81117e+06	PC(35:6)+Na	PC(35:6)+Na	35	6	PC	(35:6)	(35:6)	786.504	C43 H74 O8 N1 P1 Na1	positive ionization mode	-0.0397543	1.2832	-6.52497	4.61e-09	3.56e-08	10.1219	-0.113498	1.2832	-0.615815	0.539655	0.595835	-7.18097	-0.0374854	1.2832	-14.9125	1.71e-25	6e-24	47.1509	-0.0376238	1.40843	-17.245	8.86e-22	8.71e-20	39.1281	-0.0774493	1.1427	-12.3908	1.78e-15	2.6e-14	24.9833
P196	554.478	10.5144	1.22151e+08	DG(16:1_14:1)+NH4	DG(30:2)+NH4	30	2	DG	(16:1_14:1)	(16:1_14:1)	554.478	C33 H64 O5 N1	positive ionization mode	0.0541834	4.69826	6.49957	5.17e-09	3.98e-08	9.79211	-2.40958	4.69826	-8.94367	6.79e-14	5.09e-13	20.8758	0.0169311	4.69826	5.24602	1.12e-06	3.34e-06	3.60756	0.0168898	5.39563	4.69546	2.4e-05	6.49e-05	0.722734	0.0714405	3.91584	11.2726	3.68e-14	3.64e-13	21.7604
P244	580.494	10.7345	6.8187e+08	DG(14:0_18:3)+NH4	DG(32:3)+NH4	32	3	DG	(14:0_18:3)	(14:0_18:3)	580.494	C35 H66 O5 N1	positive ionization mode	0.0542747	7.15488	6.49444	5.29e-09	4.06e-08	9.60204	-2.32896	7.15488	-8.5344	4.59e-13	3.01e-12	18.8271	0.0214595	7.15488	6.8729	9.7e-10	4.12e-09	10.3348	0.0214319	7.85777	5.75828	6.54e-07	2.2e-06	4.04211	0.0761627	6.36627	14.1382	2.14e-17	5.54e-16	29.1963
AN744	728.56	12.9008	1.31219e+06	PE(18:0e_18:2)-H	PE(36:2e)-H	36	2	PE	(18:0e_18:2)	(18:0e_18:2)	728.56	C41 H79 O7 N1 P1	negative ionization mode	-0.0333773	-1.59726	-6.48326	5.55e-09	4.25e-08	10.1416	0.625744	-1.59726	3.94395	0.000163772	0.000315687	0.102506	-0.00752669	-1.59726	-3.50522	0.000729446	0.0015323	-2.0339	-0.00753361	-1.59358	-4.06214	0.000186249	0.000426952	-0.581484	-0.0408789	-1.6014	-7.41543	4.19e-09	1.52e-08	10.4715
AN817	768.555	12.0383	2.19863e+07	PE(20:1_18:2)-H	PE(38:3)-H	38	3	PE	(20:1_18:2)	(20:1_18:2)	768.555	C43 H79 O8 N1 P1	negative ionization mode	0.0161359	2.5654	6.46954	5.9e-09	4.5e-08	9.76197	0.172527	2.5654	2.1162	0.0372398	0.0523858	-5.23881	-0.0054379	2.5654	-4.89162	4.66e-06	1.29e-05	2.46707	-0.00543982	2.24799	-4.92274	1.13e-05	3.18e-05	1.70191	0.0107016	2.92152	4.46386	6.13e-05	0.000119371	0.55537
P357	634.541	11.8978	4.90695e+09	DG(18:2_18:2)+NH4	DG(36:4)+NH4	36	4	DG	(18:2_18:2)	(18:2_18:2)	634.541	C39 H72 O5 N1	positive ionization mode	0.0468264	10.1303	6.45514	6.29e-09	4.79e-08	9.10264	-2.33265	10.1303	-9.957	6.01e-16	6.51e-15	25.1321	0.010225	10.1303	3.98549	0.000141399	0.000327369	-1.71261	0.0102156	10.8078	3.29766	0.00187887	0.00362718	-4.14955	0.0570663	9.37028	12.6678	8.63e-16	1.36e-14	25.2202
P325	604.494	10.1061	1.05049e+09	DG(18:4_16:1)+NH4	DG(34:5)+NH4	34	5	DG	(18:4_16:1)	(18:4_16:1)	604.494	C37 H66 O5 N1	positive ionization mode	0.0559571	7.86268	6.44143	6.69e-09	5.07e-08	9.29481	-2.03729	7.86268	-7.06934	3.99e-10	1.62e-09	12.0488	0.0169995	7.86268	5.12791	1.81e-06	5.24e-06	2.85531	0.0169768	8.36369	4.53163	4.11e-05	0.00010556	-0.108932	0.0736639	7.30057	11.5552	1.69e-14	1.78e-13	22.3949
P2203	680.582	14.2627	3.15714e+07	TG(38:2)+NH4	TG(38:2)+NH4	38	2	TG	see LipidGroup	see LipidGroup	680.582	C41 H78 O6 N1	positive ionization mode	0.0282689	3.13947	6.43899	6.76e-09	5.11e-08	9.59269	-0.366913	3.13947	-2.53583	0.0130395	0.0198387	-4.34737	0.00858905	3.13947	4.61171	1.39e-05	3.64e-05	1.31357	0.00859973	3.08184	4.59594	3.33e-05	8.72e-05	0.5517	0.036924	3.20412	9.27563	1.22e-11	7.13e-11	15.9359
P171	535.433	9.78984	1.0787e+07	DG(14:0_14:0)+Na	DG(28:0)+Na	28	0	DG	(14:0_14:0)	(14:0_14:0)	535.433	C31 H60 O5 Na1	positive ionization mode	0.0674086	1.04651	6.43486	6.88e-09	5.19e-08	9.77249	-2.83291	1.04651	-8.29473	1.4e-12	8.56e-12	18.1092	0.0236293	1.04651	6.12567	2.68e-08	9.68e-08	7.53514	0.0235046	1.86455	5.31607	2.98e-06	9.09e-06	3.03519	0.0908298	0.128704	11.9083	6.45e-15	7.81e-14	23.7366
AN779	722.513	10.9583	1.01412e+07	PE(16:0e_20:5)-H	PE(36:5e)-H	36	5	PE	(16:0e_20:5)	(16:0e_20:5)	722.513	C41 H73 O7 N1 P1	negative ionization mode	0.0382142	1.11228	6.42593	7.16e-09	5.38e-08	9.63378	1.32985	1.11228	6.55326	4.07e-09	1.41e-08	10.1828	-0.000435803	1.11228	-0.152009	0.879539	0.903578	-8.02905	-0.000441466	0.0507045	-0.138953	0.89009	0.912217	-8.01654	0.0377557	2.30331	8.40966	1.77e-10	8.21e-10	13.3137
P2301	744.614	13.8037	1.59684e+08	TG(43:5)+NH4	TG(43:5)+NH4	43	5	TG	see LipidGroup	see LipidGroup	744.614	C46 H82 O6 N1	positive ionization mode	-0.0206415	5.47527	-6.41704	7.45e-09	5.57e-08	9.35024	1.06159	5.47527	10.3427	1e-16	1.36e-15	27.2893	-0.00850639	5.47527	-6.13169	2.61e-08	9.45e-08	7.31337	-0.00850119	5.12144	-5.40079	2.23e-06	6.93e-06	3.08739	-0.0291644	5.87226	-11.8782	7e-15	8.36e-14	23.3722
P4613	912.708	13.7378	3.4633e+08	TG(56:12)+NH4	TG(56:12)+NH4	56	12	TG	see LipidGroup	see LipidGroup	912.708	C59 H94 O6 N1	positive ionization mode	0.0461324	6.48893	6.41694	7.45e-09	5.57e-08	9.30683	-1.76035	6.48893	-7.71211	2.09e-11	1.05e-10	15.0477	-0.0229752	6.48893	-7.64729	2.82e-11	1.39e-10	14.0049	-0.0230072	6.56986	-9.9645	4.26e-13	3.52e-12	18.5167	0.022989	6.39814	2.93749	0.00539862	0.00830257	-3.91564
P263	594.509	11.0997	1.62371e+08	DG(15:0_18:3)+NH4	DG(33:3)+NH4	33	3	DG	(15:0_18:3)	(15:0_18:3)	594.509	C36 H68 O5 N1	positive ionization mode	0.0503225	5.258	6.41123	7.64e-09	5.7e-08	9.36042	-1.73245	5.258	-6.82893	1.18e-09	4.41e-09	11.1456	0.0165036	5.258	5.24237	1.13e-06	3.38e-06	3.57654	0.0164287	5.67559	4.56205	3.72e-05	9.66e-05	0.273405	0.067031	4.78948	12.0034	4.99e-15	6.3e-14	23.7418
P339	618.509	10.5561	2.16841e+08	DG(17:1_18:4)+NH4	DG(35:5)+NH4	35	5	DG	(17:1_18:4)	(17:1_18:4)	618.509	C38 H68 O5 N1	positive ionization mode	0.054333	5.57475	6.38506	8.58e-09	6.38e-08	9.23597	-2.18799	5.57475	-7.95736	6.73e-12	3.59e-11	16.2555	0.0172137	5.57475	5.14431	1.69e-06	4.92e-06	3.15417	0.0170896	6.17036	4.4277	5.77e-05	0.000142591	-0.19273	0.071936	4.90651	12.1303	3.56e-15	4.83e-14	24.0817
AN769	722.513	10.9576	1.01552e+07	PE(18:1p_18:3)-H	PE(36:4p)-H	36	4	PE	(18:1p_18:3)	(18:1p_18:3)	722.513	C41 H73 O7 N1 P1	negative ionization mode	0.0381276	1.11694	6.38431	8.61e-09	6.38e-08	9.45262	1.32544	1.11694	6.50518	5.04e-09	1.72e-08	9.97199	-0.000388685	1.11694	-0.135078	0.892868	0.915131	-8.03229	-0.000395443	0.0589036	-0.123167	0.902508	0.922355	-8.0197	0.0377161	2.304	8.47553	1.44e-10	6.74e-10	13.521
P249	583.433	9.87404	1.43332e+08	DG(18:3_14:1)+Na	DG(32:4)+Na	32	4	DG	(18:3_14:1)	(18:3_14:1)	583.433	C35 H60 O5 Na1	positive ionization mode	0.0822943	4.9937	6.37632	8.92e-09	6.59e-08	9.21013	-1.92762	4.9937	-4.52796	1.92e-05	4.21e-05	1.6717	0.0157476	4.9937	2.95622	0.00402599	0.00745143	-4.23211	0.015712	5.14008	2.47908	0.0168754	0.0277565	-5.52081	0.099193	4.82946	12.1526	3.35e-15	4.63e-14	24.1468
AN471	748.513	9.52327	1.53938e+07	PC(16:1_14:0)+HCOO	PC(30:1)+HCOO	30	1	PC	(16:1_14:0)	(16:1_14:0)	748.513	C39 H75 O10 N1 P1	negative ionization mode	0.0306567	1.98171	6.37297	9.05e-09	6.67e-08	9.40553	-0.887493	1.98171	-5.70004	1.68e-07	4.64e-07	6.49182	0.000304465	1.98171	0.151264	0.880124	0.903816	-8.16824	0.000317081	2.05862	0.204743	0.838671	0.869279	-8.20744	0.0309459	1.89543	5.86274	6.69e-07	1.72e-06	5.10569
P1366	508.303	4.69834	466579	PE(19:1)+H	PE(19:1)+H	19	1	PE	(19:1)	(19:1)	508.303	C24 H47 O8 N1 P1	positive ionization mode	0.11383	-3.84494	6.36941	9.2e-09	6.75e-08	9.78246	-3.18212	-3.84494	-5.44782	4.84e-07	1.27e-06	5.92632	-0.050716	-3.84494	-6.14801	2.43e-08	8.82e-08	8.29183	-0.0513058	-4.12645	-6.71058	2.41e-08	9.61e-08	8.61337	0.0628948	-3.52911	3.71371	0.000606845	0.00104946	-1.01164
AN417	803.568	10.7757	4.32215e+08	MGDG(18:1_20:4)-H	MGDG(38:5)-H	38	5	MGDG	(18:1_20:4)	(18:1_20:4)	803.568	C47 H79 O10	negative ionization mode	-0.0105048	6.81292	-6.35902	9.63e-09	7.05e-08	9.0309	0.235776	6.81292	4.46816	2.41e-05	5.18e-05	1.31136	0.00560525	6.81292	8.19613	2.22e-12	1.18e-11	16.5032	0.005606	6.87556	7.74252	6.83e-10	3.46e-09	11.0346	-0.00489578	6.74264	-3.08455	0.00363433	0.00570248	-3.55761
AN563	830.592	11.9795	1.69365e+08	PC(18:0_18:2)+HCOO	PC(36:2)+HCOO	36	2	PC	(18:0_18:2)	(18:0_18:2)	830.592	C45 H85 O10 N1 P1	negative ionization mode	-0.0150753	5.42228	-6.35759	9.69e-09	7.08e-08	9.10823	0.00557531	5.42228	0.0740807	0.941119	0.94929	-7.65634	-0.00188595	5.42228	-1.91265	0.0591465	0.0866849	-6.64325	-0.00188875	5.56983	-1.63957	0.107875	0.146352	-7.14711	-0.0169641	5.25673	-9.33424	1.02e-11	6.08e-11	16.0218
P2429	778.598	12.6113	5.50026e+08	TG(46:9)+NH4	TG(46:9)+NH4	46	9	TG	see LipidGroup	see LipidGroup	778.598	C49 H80 O6 N1	positive ionization mode	-0.0374379	6.89676	-6.3566	9.73e-09	7.09e-08	8.95235	2.14243	6.89676	11.3803	8.52e-19	1.73e-17	31.9397	-0.0223639	6.89676	-7.95755	6.73e-12	3.47e-11	15.4651	-0.0223856	6.08253	-6.32217	9.28e-08	3.45e-07	6.19163	-0.0598807	7.81029	-20.3229	4.46e-23	5.7e-21	42.3783
P4112	867.65	11.4837	1.13004e+09	TG(54:12)+H	TG(54:12)+H	54	12	TG	see LipidGroup	see LipidGroup	867.65	C57 H87 O6	positive ionization mode	0.067344	7.84461	6.35287	9.89e-09	7.18e-08	8.89163	-2.00099	7.84461	-5.67445	1.87e-07	5.16e-07	5.96845	0.00292444	7.84461	0.674075	0.502085	0.56187	-8.45585	0.00293336	8.05913	0.640396	0.525073	0.581998	-8.52654	0.0700109	7.60394	7.98149	6.84e-10	2.87e-09	11.654
AN1101	733.55	9.65399	7.39709e+06	SM(d33:1)+HCOO	SM(d33:1)+HCOO	33	1	SM	(d33:1)	(d33:1)	733.55	C39 H78 O8 N2 P1	negative ionization mode	0.039183	0.878601	6.34857	1.01e-08	7.3e-08	9.3316	0.471103	0.878601	2.28277	0.0249298	0.0363495	-4.7533	0.00469891	0.878601	1.67927	0.0967571	0.134701	-6.65831	0.00472079	0.264106	2.05517	0.0455309	0.0676595	-5.99192	0.0437328	1.56803	6.82682	2.84e-08	9.08e-08	8.2777
P4943	929.759	14.0782	7.1422e+07	TG(58:9)+H	TG(58:9)+H	58	9	TG	see LipidGroup	see LipidGroup	929.759	C61 H101 O6	positive ionization mode	0.118376	3.43938	6.34427	1.03e-08	7.42e-08	9.1942	-4.39049	3.43938	-7.18538	2.35e-10	1e-09	12.8775	-0.0027607	3.43938	-0.388315	0.698749	0.748221	-8.30107	-0.00277677	4.14963	-0.365026	0.716755	0.763026	-8.34458	0.115824	2.64252	7.46004	3.63e-09	1.34e-08	10.2528
P336	620.525	11.3497	2.75592e+08	DG(17:1_18:3)+NH4	DG(35:4)+NH4	35	4	DG	(17:1_18:3)	(17:1_18:3)	620.525	C38 H70 O5 N1	positive ionization mode	0.051477	5.91839	6.33656	1.06e-08	7.6e-08	8.99853	-1.94567	5.91839	-7.36371	1.04e-10	4.67e-10	13.5201	0.0218218	5.91839	6.82223	1.22e-09	5.15e-09	10.2529	0.0217349	6.47663	5.80233	5.62e-07	1.91e-06	4.34799	0.0736837	5.29207	13.3885	1.37e-16	2.73e-15	27.3636
P3013	842.723	16.8606	1.7866e+09	TG(50:5)+NH4	TG(50:5)+NH4	50	5	TG	see LipidGroup	see LipidGroup	842.723	C53 H96 O6 N1	positive ionization mode	-0.0212986	8.96125	-6.33442	1.07e-08	7.6e-08	8.66604	0.637012	8.96125	6.03814	3.92e-08	1.19e-07	7.29927	-0.00871118	8.96125	-5.97157	5.23e-08	1.83e-07	6.28772	-0.00871157	8.81229	-9.72363	9.24e-13	7.03e-12	17.4645	-0.0300356	9.12839	-7.60736	2.26e-09	8.6e-09	10.3216
P3014	842.723	16.8606	1.7866e+09	TG(50:5)+NH4	TG(50:5)+NH4	50	5	TG	see LipidGroup	see LipidGroup	842.723	C53 H96 O6 N1	positive ionization mode	-0.0212986	8.96125	-6.33442	1.07e-08	7.6e-08	8.66604	0.637012	8.96125	6.03814	3.92e-08	1.19e-07	7.29927	-0.00871118	8.96125	-5.97157	5.23e-08	1.83e-07	6.28772	-0.00871157	8.81229	-9.72363	9.24e-13	7.03e-12	17.4645	-0.0300356	9.12839	-7.60736	2.26e-09	8.6e-09	10.3216
P3015	842.723	16.8606	1.7866e+09	TG(50:5)+NH4	TG(50:5)+NH4	50	5	TG	see LipidGroup	see LipidGroup	842.723	C53 H96 O6 N1	positive ionization mode	-0.0212986	8.96125	-6.33442	1.07e-08	7.6e-08	8.66604	0.637012	8.96125	6.03814	3.92e-08	1.19e-07	7.29927	-0.00871118	8.96125	-5.97157	5.23e-08	1.83e-07	6.28772	-0.00871157	8.81229	-9.72363	9.24e-13	7.03e-12	17.4645	-0.0300356	9.12839	-7.60736	2.26e-09	8.6e-09	10.3216
P3018	842.723	16.8606	1.7866e+09	TG(50:5)+NH4	TG(50:5)+NH4	50	5	TG	see LipidGroup	see LipidGroup	842.723	C53 H96 O6 N1	positive ionization mode	-0.0212986	8.96125	-6.33442	1.07e-08	7.6e-08	8.66604	0.637012	8.96125	6.03814	3.92e-08	1.19e-07	7.29927	-0.00871118	8.96125	-5.97157	5.23e-08	1.83e-07	6.28772	-0.00871157	8.81229	-9.72363	9.24e-13	7.03e-12	17.4645	-0.0300356	9.12839	-7.60736	2.26e-09	8.6e-09	10.3216
P3019	842.723	16.8606	1.7866e+09	TG(50:5)+NH4	TG(50:5)+NH4	50	5	TG	see LipidGroup	see LipidGroup	842.723	C53 H96 O6 N1	positive ionization mode	-0.0212986	8.96125	-6.33442	1.07e-08	7.6e-08	8.66604	0.637012	8.96125	6.03814	3.92e-08	1.19e-07	7.29927	-0.00871118	8.96125	-5.97157	5.23e-08	1.83e-07	6.28772	-0.00871157	8.81229	-9.72363	9.24e-13	7.03e-12	17.4645	-0.0300356	9.12839	-7.60736	2.26e-09	8.6e-09	10.3216
P3020	842.723	16.8606	1.7866e+09	TG(50:5)+NH4	TG(50:5)+NH4	50	5	TG	see LipidGroup	see LipidGroup	842.723	C53 H96 O6 N1	positive ionization mode	-0.0212986	8.96125	-6.33442	1.07e-08	7.6e-08	8.66604	0.637012	8.96125	6.03814	3.92e-08	1.19e-07	7.29927	-0.00871118	8.96125	-5.97157	5.23e-08	1.83e-07	6.28772	-0.00871157	8.81229	-9.72363	9.24e-13	7.03e-12	17.4645	-0.0300356	9.12839	-7.60736	2.26e-09	8.6e-09	10.3216
AN799	754.539	12.0738	1.34116e+06	PE(19:0_18:3)-H	PE(37:3)-H	37	3	PE	(19:0_18:3)	(19:0_18:3)	754.539	C42 H77 O8 N1 P1	negative ionization mode	-0.0339543	-1.72502	-6.32795	1.1e-08	7.8e-08	9.51228	-0.544723	-1.72502	-3.48789	0.000772055	0.0013723	-1.35103	-0.0207525	-1.72502	-10.2364	1.64e-16	1.48e-15	26.644	-0.0207381	-1.2921	-10.593	5.85e-14	5.84e-13	21.1973	-0.0546605	-2.21074	-10.1263	9.68e-13	7.2e-12	18.8741
P2423	782.629	13.8835	3.26174e+09	TG(46:7)+NH4	TG(46:7)+NH4	46	7	TG	see LipidGroup	see LipidGroup	782.629	C49 H84 O6 N1	positive ionization mode	-0.0217595	9.79828	-6.31657	1.16e-08	8.18e-08	8.45714	1.06806	9.79828	9.71101	1.89e-15	1.91e-14	23.9375	-0.00861005	9.79828	-5.48549	4.14e-07	1.3e-06	4.16638	-0.00861038	9.45181	-4.33808	7.72e-05	0.000186308	-0.859055	-0.030366	10.187	-17.7651	6.51e-21	3.96e-19	37.1235
P1852	852.56	9.90117	3.64451e+07	PI(16:0_18:2)+NH4	PI(34:2)+NH4	34	2	PI	(16:0_18:2)	(16:0_18:2)	852.56	C43 H83 O13 N1 P1	positive ionization mode	-0.0398484	3.30665	-6.31281	1.18e-08	8.29e-08	9.06982	0.310635	3.30665	1.58833	0.115909	0.150464	-6.25101	0.0110342	3.30665	4.50977	2.06e-05	5.27e-05	0.876202	0.0110667	3.71759	4.09926	0.000165643	0.00038177	-1.06607	-0.0287516	2.8456	-5.7446	9.85e-07	2.48e-06	4.64837
P4708	907.775	15.6442	5.24973e+07	TG(56:6)+H	TG(56:6)+H	56	6	TG	see LipidGroup	see LipidGroup	907.775	C59 H103 O6	positive ionization mode	0.120672	2.46802	6.31028	1.19e-08	8.36e-08	9.1798	-5.76621	2.46802	-9.24636	1.65e-14	1.38e-13	22.4664	0.0240984	2.46802	3.87431	0.000209076	0.000473757	-1.38412	0.024032	4.07734	3.80562	0.000413934	0.000898909	-1.97385	0.144621	0.662443	8.29568	2.53e-10	1.13e-09	13.074
P4885	956.864	20.8545	7.30122e+07	TG(58:4)+NH4	TG(58:4)+NH4	58	4	TG	see LipidGroup	see LipidGroup	956.864	C61 H114 O6 N1	positive ionization mode	0.0349172	4.17569	6.30916	1.2e-08	8.38e-08	8.98656	-2.30709	4.17569	-13.2648	1.91e-22	6.58e-21	40.511	-0.0145141	4.17569	-6.684	2.27e-09	9.38e-09	9.75278	-0.014446	4.72627	-5.6385	9.87e-07	3.23e-06	3.9149	0.0204381	3.55796	5.49075	2.26e-06	5.39e-06	3.7572
P2344	752.582	12.4611	4.82626e+08	TG(44:8)+NH4	TG(44:8)+NH4	44	8	TG	see LipidGroup	see LipidGroup	752.582	C47 H78 O6 N1	positive ionization mode	-0.044315	6.68857	-6.29597	1.27e-08	8.85e-08	8.72244	1.63974	6.68857	7.48978	5.83e-11	2.75e-10	13.9558	-0.0325475	6.68857	-10.1034	3.04e-16	2.65e-15	25.4538	-0.0325862	6.08605	-8.40225	7.25e-11	4.3e-10	13.365	-0.0766221	7.36458	-18.0238	3.83e-21	2.51e-19	37.8964
P4422	873.697	13.6591	1.09309e+09	TG(54:9)+H	TG(54:9)+H	54	9	TG	see LipidGroup	see LipidGroup	873.697	C57 H93 O6	positive ionization mode	0.0840599	7.58941	6.29172	1.3e-08	8.97e-08	8.65856	-2.77205	7.58941	-6.21511	1.81e-08	5.76e-08	8.29839	0.00956363	7.58941	1.81713	0.0727067	0.104404	-7.04969	0.00958156	8.04754	1.68676	0.0983794	0.13512	-7.32799	0.0934671	7.07541	8.68942	7.39e-11	3.68e-10	13.9216
AN140	789.526	9.81275	2.45153e+06	CL(82:12)-2H	CL(82:12)-2H	82	12	CL	(82:12)	(82:12)	789.526	C91 H152 O17 P2	negative ionization mode	-0.0494286	-0.955013	-6.28833	1.31e-08	9.06e-08	9.27373	0.0258924	-0.955013	0.113482	0.909915	0.925853	-7.16368	-0.0229133	-0.955013	-7.50288	5.49e-11	2.64e-10	13.893	-0.0228993	-0.644441	-7.7923	5.76e-10	2.97e-09	11.864	-0.0722917	-1.30346	-9.59246	4.7e-12	3.01e-11	17.2374
P404	862.822	19.7177	2.39508e+07	DG(52:2)+NH4	DG(52:2)+NH4	52	2	DG	(52:2)	(52:2)	862.822	C55 H108 O5 N1	positive ionization mode	0.0599575	2.17605	6.28878	1.31e-08	9.06e-08	9.07463	-3.65713	2.17605	-12.1692	2.41e-20	6.48e-19	35.7877	0.0107117	2.17605	3.19166	0.00198041	0.00384352	-3.4462	0.0107275	3.33677	4.29194	8.96e-05	0.000214155	-0.437712	0.0707291	0.873772	6.55392	6.93e-08	2.08e-07	7.43566
P3409	862.822	19.7177	2.3961e+07	TG(52:1p)+NH4	TG(52:1p)+NH4	52	1	TG	see LipidGroup	see LipidGroup	862.822	C55 H108 O5 N1	positive ionization mode	0.0599595	2.17651	6.28766	1.32e-08	9.06e-08	9.06976	-3.6573	2.17651	-12.1671	2.44e-20	6.48e-19	35.7787	0.0107194	2.17651	3.19336	0.00197002	0.00382918	-3.44134	0.0107353	3.33737	4.29328	8.92e-05	0.000213433	-0.433561	0.0707391	0.874094	6.55406	6.92e-08	2.08e-07	7.43608
P1621	788.52	10.5627	3.6785e+07	PE(38:5)+Na	PE(38:5)+Na	38	5	PE	(16:0_22:5)	(16:0_22:5)	788.52	C43 H76 O8 N1 P1 Na1	positive ionization mode	-0.0468591	3.23079	-6.263	1.47e-08	1.01e-07	8.84996	0.646831	3.23079	2.81816	0.00600107	0.00956877	-3.69005	-0.00371863	3.23079	-1.23552	0.220028	0.277177	-7.54921	-0.00371322	3.41185	-1.25524	0.215694	0.269196	-7.56455	-0.0503924	3.02766	-7.30783	5.94e-09	2.11e-08	9.74571
P2130	628.551	14.0639	2.09634e+07	TG(34:0)+NH4	TG(34:0)+NH4	34	0	TG	see LipidGroup	see LipidGroup	628.551	C37 H74 O6 N1	positive ionization mode	-0.0321319	2.51489	-6.26083	1.48e-08	1.01e-07	8.86812	1.436	2.51489	8.70693	2.05e-13	1.42e-12	19.8742	0.00462947	2.51489	2.06414	0.0420408	0.0635085	-6.09731	0.00463864	2.24649	2.19283	0.0333835	0.0511561	-5.91379	-0.0274325	2.81604	-5.618	1.49e-06	3.67e-06	4.23911
P3263	862.786	18.8323	2.78204e+09	TG(51:2)+NH4	TG(51:2)+NH4	51	2	TG	see LipidGroup	see LipidGroup	862.786	C54 H104 O6 N1	positive ionization mode	0.0276209	9.47268	6.25502	1.52e-08	1.04e-07	8.29924	-1.40488	9.47268	-9.84341	1.02e-15	1.08e-14	24.6693	0.0113949	9.47268	6.89562	8.76e-10	3.75e-09	10.1636	0.0113899	9.94117	6.96219	1.01e-08	4.28e-08	7.92819	0.039105	8.94707	9.56374	5.13e-12	3.25e-11	16.4697
AN125	764.518	10.5511	1.083e+08	CL(22:2_16:0_20:3_20:4)-2H	CL(78:9)-2H	78	9	CL	(22:2_16:0_20:3_20:4)	(22:2_16:0_20:3_20:4)	764.518	C87 H150 O17 P2	negative ionization mode	-0.042921	4.65378	-6.2524	1.54e-08	1.05e-07	8.69583	0.624999	4.65378	2.93631	0.00426798	0.00691315	-3.48854	-0.0130687	4.65378	-4.60864	1.41e-05	3.68e-05	1.1774	-0.013026	4.70787	-4.65553	2.74e-05	7.31e-05	0.636087	-0.0556985	4.59309	-8.98184	3e-11	1.6e-10	14.9686
P1395	686.473	9.49	5.79456e+08	PE(16:0_14:0)+Na	PE(30:0)+Na	30	0	PE	(16:0_14:0)	(16:0_14:0)	686.473	C35 H70 O8 N1 P1 Na1	positive ionization mode	-0.0233474	7.20873	-6.23932	1.63e-08	1.1e-07	8.50409	-0.892211	7.20873	-7.98465	5.93e-12	3.19e-11	16.2158	-0.0252147	7.20873	-17.3202	1.12e-29	1.02e-27	56.4136	-0.0252275	7.64001	-17.642	3.54e-22	4.31e-20	39.6162	-0.0480263	6.72485	-13.6733	6.71e-17	1.48e-15	28.0454
P266	594.509	11.5446	5.23771e+07	DG(15:0_18:3)+NH4	DG(33:3)+NH4	33	3	DG	(15:0_18:3)	(15:0_18:3)	594.509	C36 H68 O5 N1	positive ionization mode	0.0558044	3.48669	6.23063	1.69e-08	1.14e-07	8.70683	-2.59605	3.48669	-8.94717	6.68e-14	5.02e-13	20.9677	0.014819	3.48669	4.4076	3.02e-05	7.59e-05	0.461806	0.0149014	4.23107	4.13735	0.000146805	0.000341433	-0.982872	0.0707826	2.65153	9.42463	7.79e-12	4.74e-11	16.4298
P2126	594.509	11.5447	5.23771e+07	TG(33:3e)+NH4	TG(33:3e)+NH4	33	3	TG	see LipidGroup	see LipidGroup	594.509	C36 H68 O5 N1	positive ionization mode	0.0558044	3.48669	6.23063	1.69e-08	1.14e-07	8.70683	-2.59605	3.48669	-8.94717	6.68e-14	5.02e-13	20.9677	0.014819	3.48669	4.4076	3.02e-05	7.59e-05	0.461806	0.0149014	4.23107	4.13735	0.000146805	0.000341433	-0.982872	0.0707826	2.65153	9.42463	7.79e-12	4.74e-11	16.4298
P2234	704.582	13.6055	1.88368e+08	TG(40:4)+NH4	TG(40:4)+NH4	40	4	TG	see LipidGroup	see LipidGroup	704.582	C43 H78 O6 N1	positive ionization mode	-0.0287463	5.66137	-6.21401	1.82e-08	1.22e-07	8.46455	0.714824	5.66137	4.88797	4.73e-06	1.11e-05	2.94379	-0.0168456	5.66137	-8.50441	5.28e-13	2.99e-12	18.0346	-0.0168443	5.47778	-6.9707	9.78e-09	4.17e-08	8.48196	-0.0457703	5.86735	-16.3345	1.36e-19	5.63e-18	34.3457
P429	918.885	21.308	2.0761e+06	DG(56:2)+NH4	DG(56:2)+NH4	56	2	DG	(56:2)	(56:2)	918.885	C59 H116 O5 N1	positive ionization mode	0.0463907	-1.54545	6.21002	1.85e-08	1.24e-07	9.04529	-3.8189	-1.54545	-16.3822	4.38e-28	4.31e-26	53.1973	0.0161768	-1.54545	7.2108	2.09e-10	9.45e-10	12.4869	0.0161763	-0.102991	5.86724	4.49e-07	1.56e-06	5.11535	0.0625657	-3.16382	13.353	1.49e-16	2.91e-15	27.5842
P4620	918.885	21.3081	2.0761e+06	TG(56:1p)+NH4	TG(56:1p)+NH4	56	1	TG	see LipidGroup	see LipidGroup	918.885	C59 H116 O5 N1	positive ionization mode	0.0463907	-1.54545	6.21002	1.85e-08	1.24e-07	9.04529	-3.8189	-1.54545	-16.3822	4.38e-28	4.31e-26	53.1973	0.0161768	-1.54545	7.2108	2.09e-10	9.45e-10	12.4869	0.0161763	-0.102991	5.86724	4.49e-07	1.56e-06	5.11535	0.0625657	-3.16382	13.353	1.49e-16	2.91e-15	27.5842
P292	608.525	11.6719	4.18995e+08	DG(16:0_18:3)+NH4	DG(34:3)+NH4	34	3	DG	(16:0_18:3)	(16:0_18:3)	608.525	C37 H70 O5 N1	positive ionization mode	0.0505684	6.46636	6.19972	1.94e-08	1.29e-07	8.37718	-2.35736	6.46636	-8.9514	6.55e-14	4.96e-13	20.809	0.0197474	6.46636	6.3737	9.02e-09	3.47e-08	8.20456	0.0197127	7.20676	5.4974	1.6e-06	5.08e-06	3.23234	0.0705359	5.63568	12.2648	2.49e-15	3.55e-14	24.4158
P2094	528.426	7.5108	4.30472e+06	TG(27:1)+NH4	TG(27:1)+NH4	27	1	TG	see LipidGroup	see LipidGroup	528.426	C30 H58 O6 N1	positive ionization mode	0.0941448	-2.00638	6.1903	2.02e-08	1.34e-07	8.9559	-2.36283	-2.00638	-4.25017	5.43e-05	0.000111767	1.39405	0.103877	-2.00638	19.6516	1.98e-33	1.01e-30	65.6429	0.102324	-0.928377	16.3127	8.13e-21	5.33e-19	37.0883	0.198294	-3.21585	18.859	7.23e-22	5.44e-20	39.486
P4029	884.77	17.5185	3.53601e+09	TG(53:5)+NH4	TG(53:5)+NH4	53	5	TG	see LipidGroup	see LipidGroup	884.77	C56 H102 O6 N1	positive ionization mode	0.020938	9.94144	6.1866	2.05e-08	1.36e-07	7.90807	-0.660622	9.94144	-5.98872	4.86e-08	1.46e-07	7.00664	0.00585151	9.94144	4.24671	5.5e-05	0.000133517	-0.692466	0.00585013	10.0766	3.98721	0.00023568	0.000532154	-2.04371	0.0267936	9.78981	9.48098	6.57e-12	4.05e-11	16.1147
AN51	1482.04	11.0767	2.84583e+07	CL(18:2_18:1_18:1_20:1)-H	CL(74:5)-H	74	5	CL	(18:2_18:1_18:1_20:1)	(18:2_18:1_18:1_20:1)	1482.04	C83 H151 O17 P2	negative ionization mode	-0.0171198	2.8913	-6.17768	2.14e-08	1.41e-07	8.50474	0.0258985	2.8913	0.298405	0.76612	0.803265	-7.42843	-0.00149355	2.8913	-1.32759	0.187852	0.24104	-7.39698	-0.00149033	3.05633	-1.25351	0.216316	0.269841	-7.53489	-0.0186209	2.70614	-7.43875	3.89e-09	1.43e-08	10.1866
AN177	598.542	12.4145	7.04252e+06	Cer(d18:0_17:0)+HCOO	Cer(d35:0)+HCOO	35	0	Cer	(d18:0_17:0)	(d18:0_17:0)	598.542	C36 H72 O5 N1	negative ionization mode	-0.0461305	0.537234	-6.17572	2.15e-08	1.42e-07	8.69477	-0.648905	0.537234	-2.92411	0.00442273	0.00715023	-3.17865	-0.00572193	0.537234	-2.07047	0.0414301	0.0626228	-6.01173	-0.00571106	1.30634	-1.98913	0.0526168	0.0769825	-6.21925	-0.0517668	-0.325665	-7.87339	9.65e-10	3.93e-09	11.8226
AN248	598.542	12.415	7.04252e+06	Cer(m35:0+O)+HCOO	Cer(m35:0+O)+HCOO	35	0	Cer	(m35:0+O)	(m35:0+O)	598.542	C36 H72 O5 N1	negative ionization mode	-0.0461305	0.537234	-6.17572	2.15e-08	1.42e-07	8.69477	-0.648905	0.537234	-2.92411	0.00442273	0.00715023	-3.17865	-0.00572193	0.537234	-2.07047	0.0414301	0.0626228	-6.01173	-0.00571106	1.30634	-1.98913	0.0526168	0.0769825	-6.21925	-0.0517668	-0.325665	-7.87339	9.65e-10	3.93e-09	11.8226
P1875	898.638	8.92916	9.21761e+07	PI(16:0_21:0)+NH4	PI(37:0)+NH4	37	0	PI	(16:0_21:0)	(16:0_21:0)	898.638	C46 H93 O13 N1 P1	positive ionization mode	0.126008	3.48454	6.16402	2.27e-08	1.49e-07	8.40704	-3.76364	3.48454	-5.49138	4.04e-07	1.07e-06	5.56176	0.0191213	3.48454	2.41799	0.0177335	0.0289998	-5.51356	0.0188989	4.0358	2.27405	0.0276451	0.0434035	-5.90289	0.145284	2.86605	8.28968	2.58e-10	1.15e-09	12.9037
P1559	726.543	12.0913	3.48358e+07	PE(18:0p_18:3)+H	PE(36:3p)+H	36	3	PE	(18:0p_18:3)	(18:0p_18:3)	726.543	C41 H77 O7 N1 P1	positive ionization mode	-0.0341371	3.27618	-6.1373	2.55e-08	1.67e-07	8.30944	0.0536041	3.27618	0.315508	0.753146	0.793177	-7.47378	-0.0102173	3.27618	-4.60051	1.45e-05	3.79e-05	1.23686	-0.0101944	3.53082	-3.75562	0.000482437	0.00103972	-2.07755	-0.0442676	2.99048	-13.2109	2.14e-16	3.96e-15	27.015
P179	536.431	8.48818	3.27325e+06	DG(18:3_11:1)+NH4	DG(29:4)+NH4	29	4	DG	(18:3_11:1)	(18:3_11:1)	536.431	C32 H58 O5 N1	positive ionization mode	0.0835167	-0.732974	6.13649	2.56e-08	1.67e-07	8.62109	-3.52821	-0.732974	-7.8918	9.12e-12	4.77e-11	16.3757	0.0129042	-0.732974	2.69851	0.00839393	0.0146647	-4.51649	0.0127848	0.119896	2.21176	0.0319592	0.0491799	-5.66653	0.0964822	-1.68985	11.5843	1.56e-14	1.68e-13	22.9503
AN435	959.756	15.7504	3.17347e+06	MGDG(49:4)-H	MGDG(49:4)-H	49	4	MGDG	(49:4)	(49:4)	959.756	C58 H103 O10	negative ionization mode	0.0839714	-1.0668	6.13208	2.61e-08	1.7e-07	8.64051	-3.94905	-1.0668	-8.85589	1.02e-13	7.52e-13	20.8163	0.00823457	-1.0668	1.78253	0.0782191	0.111567	-6.45499	0.00828825	-0.0649782	1.69839	0.0961482	0.132411	-6.58757	0.0922541	-2.1908	7.79629	1.23e-09	4.94e-09	11.7278
P1096	766.538	10.5623	3.21955e+08	PC(35:5)+H	PC(35:5)+H	35	5	PC	(35:5)	(35:5)	766.538	C43 H77 O8 N1 P1	positive ionization mode	-0.0375112	6.42608	-6.12515	2.69e-08	1.74e-07	8.05537	0.386387	6.42608	2.02603	0.0458846	0.0636359	-5.70777	-0.00686902	6.42608	-2.72664	0.00776414	0.0136674	-4.91464	-0.00688654	6.59562	-3.13542	0.00297917	0.00558267	-4.011	-0.0441278	6.23587	-7.03549	1.44e-08	4.81e-08	8.70006
P1199	776.522	8.26849	1.42556e+08	PC(36:7)+H	PC(36:7)+H	36	7	PC	(18:4_18:3)	(18:4_18:3)	776.522	C44 H75 O8 N1 P1	positive ionization mode	-0.0440884	5.04719	-6.12506	2.69e-08	1.74e-07	8.09592	2.15915	5.04719	9.37649	8.99e-15	8.24e-14	22.8157	-0.010555	5.04719	-3.29132	0.0014512	0.00290695	-3.23799	-0.0104953	4.42017	-3.4661	0.00115045	0.0023412	-2.97243	-0.0541128	5.75068	-8.06554	5.24e-10	2.23e-09	12.0437
P1434	686.473	9.49008	5.8044e+08	PE(18:1_14:2)+H	PE(32:3)+H	32	3	PE	(18:1_14:2)	(18:1_14:2)	686.476	C37 H69 O8 N1 P1	positive ionization mode	-0.0230614	7.20974	-6.12411	2.7e-08	1.74e-07	8.00786	-0.905234	7.20974	-8.05169	4.35e-12	2.39e-11	16.5249	-0.0254229	7.20974	-17.3562	9.76e-30	9.24e-28	56.5533	-0.0254365	7.64186	-17.6872	3.19e-22	4.08e-20	39.7211	-0.0479448	6.72493	-13.5597	8.9e-17	1.86e-15	27.7596
AN14	710.471	9.52026	8.30758e+07	CL(18:3_16:1_18:1_18:2)-2H	CL(70:7)-2H	70	7	CL	(18:3_16:1_18:1_18:2)	(18:3_16:1_18:1_18:2)	710.471	C79 H138 O17 P2	negative ionization mode	-0.0313961	4.24116	-6.10021	3e-08	1.93e-07	8.08647	-0.454469	4.24116	-2.89277	0.00484435	0.00779733	-3.57038	-0.0111888	4.24116	-5.54041	3.29e-07	1.05e-06	4.84483	-0.0112108	4.69561	-6.32188	9.29e-08	3.45e-07	6.26698	-0.0424622	3.73129	-7.98381	6.79e-10	2.86e-09	11.8678
P2691	836.77	18.9759	1.85818e+09	TG(49:1)+NH4	TG(49:1)+NH4	49	1	TG	see LipidGroup	see LipidGroup	836.77	C52 H102 O6 N1	positive ionization mode	0.0458941	8.80806	6.09798	3.02e-08	1.94e-07	7.72429	-2.34169	8.80806	-9.69272	2.06e-15	2.06e-14	24.0572	0.00732485	8.80806	2.70304	0.00828952	0.0145024	-5.33769	0.0073217	9.47338	2.74163	0.00866211	0.0149496	-5.38023	0.0533342	8.0616	7.69121	1.73e-09	6.73e-09	10.6894
AN814	770.571	12.8503	1.28845e+07	PE(20:1_18:1)-H	PE(38:2)-H	38	2	PE	(20:1_18:1)	(20:1_18:1)	770.571	C43 H81 O8 N1 P1	negative ionization mode	-0.0143515	1.73852	-6.09553	3.06e-08	1.96e-07	8.23631	-0.133384	1.73852	-1.80245	0.0750049	0.100426	-5.76384	-0.00701721	1.73852	-7.23153	1.9e-10	8.66e-10	12.4494	-0.0070205	1.89207	-6.43572	6.26e-08	2.35e-07	6.88553	-0.0213406	1.56624	-10.3371	5.24e-13	4.06e-12	19.2361
P2025	721.585	10.3654	9.5931e+06	SM(t34:0)+H	SM(t34:0)+H	34	0	SM	(t34:0)	(t34:0)	721.585	C39 H82 O7 N2 P1	positive ionization mode	-0.0777601	1.06442	-6.09491	3.07e-08	1.96e-07	8.31908	0.144618	1.06442	0.3902	0.69736	0.739914	-7.26605	-0.0246634	1.06442	-5.11546	1.9e-06	5.48e-06	3.39094	-0.0247263	1.62385	-5.47482	1.73e-06	5.46e-06	3.61621	-0.102201	0.436772	-8.27247	2.72e-10	1.21e-09	13.0513
P242	563.467	10.5851	6.04241e+06	DG(14:0_18:3)+H	DG(32:3)+H	32	3	DG	(14:0_18:3)	(14:0_18:3)	563.467	C35 H63 O5	positive ionization mode	0.0952776	0.100457	6.07857	3.29e-08	2.1e-07	8.31392	-3.4871	0.100457	-6.71649	1.96e-09	7.05e-09	11.0485	0.022103	0.100457	3.91215	0.000183155	0.000418734	-0.992695	0.0215435	0.898198	3.36781	0.00153388	0.00303921	-2.94842	0.117294	-0.794569	10.3291	5.36e-13	4.14e-12	19.3632
P278	610.541	12.3692	3.66747e+08	DG(16:0_18:2)+NH4	DG(34:2)+NH4	34	2	DG	(16:0_18:2)	(16:0_18:2)	610.541	C37 H72 O5 N1	positive ionization mode	0.0661372	6.24672	6.06309	3.52e-08	2.23e-07	7.80859	-2.92563	6.24672	-8.31656	1.27e-12	7.75e-12	17.8765	0.0149238	6.24672	3.58946	0.000552206	0.00119816	-2.50664	0.0148918	7.03638	2.97359	0.00466208	0.00844527	-4.48873	0.0809432	5.36076	11.9135	6.36e-15	7.74e-14	23.4757
P1207	774.507	8.54214	4.49218e+08	PC(22:4_14:4)+H	PC(36:8)+H	36	8	PC	(22:4_14:4)	(22:4_14:4)	774.507	C44 H73 O8 N1 P1	positive ionization mode	-0.0418958	6.74682	-6.06353	3.51e-08	2.23e-07	7.76282	-0.0881151	6.74682	-0.425129	0.671813	0.716974	-7.70942	-0.033806	6.74682	-11.8818	8.78e-20	1.22e-18	33.5694	-0.0337728	6.92122	-10.5029	7.75e-14	7.45e-13	20.2068	-0.0752937	6.55115	-14.6783	5.88e-18	1.71e-16	30.5103
P4093	871.679	12.2887	1.62394e+08	TG(54:10)+H	TG(54:10)+H	54	10	TG	see LipidGroup	see LipidGroup	871.681	C57 H91 O6	positive ionization mode	0.11313	4.62862	6.04718	3.77e-08	2.39e-07	7.85439	-4.55768	4.62862	-7.53264	4.79e-11	2.3e-10	14.382	-0.00672681	4.62862	-0.944723	0.347467	0.41155	-8.00024	-0.00672584	5.43225	-1.01681	0.314531	0.377792	-7.95196	0.105936	3.72699	5.78085	8.75e-07	2.22e-06	4.70968
P1544	766.536	12.173	3.78451e+07	PE(18:1_18:1)+Na	PE(36:2)+Na	36	2	PE	(18:1_18:1)	(18:1_18:1)	766.536	C41 H78 O8 N1 P1 Na1	positive ionization mode	-0.0470405	3.3226	-6.04595	3.79e-08	2.39e-07	7.9155	0.343593	3.3226	1.47402	0.144156	0.18286	-6.46507	-0.0253472	3.3226	-7.94548	7.11e-12	3.66e-11	15.5881	-0.0253803	3.43695	-7.79604	5.69e-10	2.94e-09	11.4668	-0.0726444	3.1943	-10.5883	2.54e-13	2.06e-12	19.87
P295	591.498	11.8861	1.77065e+08	DG(16:0_18:3)+H	DG(34:3)+H	34	3	DG	(16:0_18:3)	(16:0_18:3)	591.498	C37 H67 O5	positive ionization mode	0.0388322	5.41682	6.03533	3.97e-08	2.5e-07	7.73058	-1.53643	5.41682	-7.41563	8.2e-11	3.8e-10	13.7753	0.0160877	5.41682	6.24402	1.6e-08	5.93e-08	7.75568	0.0160031	5.86695	5.49223	1.63e-06	5.17e-06	3.34342	0.0550011	4.91181	11.6707	1.23e-14	1.37e-13	22.8261
AN158	570.51	11.2837	3.6786e+06	Cer(d17:0_16:0)+HCOO	Cer(d33:0)+HCOO	33	0	Cer	(d17:0_16:0)	(d17:0_16:0)	570.51	C34 H68 O5 N1	negative ionization mode	-0.0386744	-0.413679	-6.03016	4.06e-08	2.54e-07	8.1569	-0.858246	-0.413679	-4.54813	1.78e-05	3.92e-05	2.13056	-0.00016343	-0.413679	-0.0729349	0.942029	0.954103	-8.06904	-0.000174603	0.424722	-0.0658274	0.947799	0.958089	-8.06854	-0.0388655	-1.35432	-8.554	1.13e-10	5.44e-10	14.0582
P1995	785.653	12.6546	7.49667e+08	SM(d40:2)+H	SM(d40:2)+H	40	2	SM	(d40:2)	(d40:2)	785.653	C45 H90 O6 N2 P1	positive ionization mode	-0.0170278	7.74833	-6.02705	4.12e-08	2.57e-07	7.50362	0.29355	7.74833	3.31659	0.00133985	0.00232338	-2.64274	-0.00854965	7.74833	-7.15714	2.67e-10	1.19e-09	11.6548	-0.008556	7.71554	-6.87596	1.36e-08	5.68e-08	7.95001	-0.0254799	7.78513	-10.3161	5.57e-13	4.28e-12	18.8535
P3476	874.786	18.5746	1.47578e+10	TG(52:3)+NH4	TG(52:3)+NH4	52	3	TG	see LipidGroup	see LipidGroup	874.786	C55 H104 O6 N1	positive ionization mode	0.0153776	12.036	6.02636	4.13e-08	2.57e-07	6.88795	-0.310274	12.036	-3.70109	0.000379458	0.000705378	-2.03352	0.00483965	12.036	4.53555	1.86e-05	4.8e-05	0.0404009	0.00483811	12.0582	6.18466	1.5e-07	5.49e-07	4.89716	0.02022	12.0112	7.11458	1.11e-08	3.81e-08	8.29227
P410	876.838	20.0625	5.10739e+06	DG(53:2)+NH4	DG(53:2)+NH4	53	2	DG	(53:2)	(53:2)	876.838	C56 H110 O5 N1	positive ionization mode	0.0897228	-0.651244	6.02384	4.17e-08	2.6e-07	8.21521	-5.75819	-0.651244	-12.1481	2.65e-20	6.99e-19	35.7379	0.011753	-0.651244	2.69971	0.00836626	0.0146266	-4.5886	0.0116827	1.17671	3.38125	0.00147507	0.00293865	-2.9375	0.10153	-2.70212	6.06384	3.46e-07	9.31e-07	6.18128
P2245	698.535	11.4263	7.88542e+07	TG(40:7)+NH4	TG(40:7)+NH4	40	7	TG	see LipidGroup	see LipidGroup	698.535	C43 H72 O6 N1	positive ionization mode	0.0716053	3.2173	6.01611	4.32e-08	2.67e-07	7.69854	2.12499	3.2173	5.03501	2.63e-06	6.34e-06	3.70752	-0.0054047	3.2173	-0.843401	0.401362	0.464199	-7.77104	-0.00548993	1.35958	-0.756949	0.452917	0.509083	-7.87131	0.0666476	5.30157	8.18607	3.58e-10	1.56e-09	12.4368
P2277	728.582	12.6772	6.2735e+08	TG(42:6)+NH4	TG(42:6)+NH4	42	6	TG	see LipidGroup	see LipidGroup	728.582	C45 H78 O6 N1	positive ionization mode	-0.0583659	7.04062	-6.0161	4.32e-08	2.67e-07	7.48223	2.38136	7.04062	7.81751	1.29e-11	6.66e-11	15.4294	-0.0206721	7.04062	-4.52733	1.92e-05	4.94e-05	0.788162	-0.0206822	6.3645	-3.62963	0.00070689	0.00148464	-2.61868	-0.0794212	7.79919	-15.5623	7.59e-19	2.59e-17	32.5192
AN16	710.471	9.52053	8.13534e+07	CL(18:3_16:1_18:1_18:2)-2H	CL(70:7)-2H	70	7	CL	(18:3_16:1_18:1_18:2)	(18:3_16:1_18:1_18:2)	710.471	C79 H138 O17 P2	negative ionization mode	-0.0310107	4.21522	-6.00245	4.58e-08	2.82e-07	7.66996	-0.420043	4.21522	-2.66164	0.00929012	0.0144438	-4.16314	-0.0114487	4.21522	-5.63173	2.24e-07	7.28e-07	5.22575	-0.0114447	4.64679	-6.41849	6.65e-08	2.49e-07	6.60419	-0.0423383	3.73101	-7.92956	8.07e-10	3.36e-09	11.6943
P1698	916.677	12.0821	8.86174e+06	PE(47:4)+Na	PE(47:4)+Na	47	4	PE	(47:4)	(47:4)	916.677	C52 H96 O8 N1 P1 Na1	positive ionization mode	0.0828182	-0.0774275	5.99948	4.64e-08	2.84e-07	7.90702	0.744192	-0.0774275	1.44125	0.153171	0.193336	-6.0685	0.0623648	-0.0774275	9.5857	3.39e-15	2.57e-14	23.559	0.0620987	-0.721913	10.4374	9.52e-14	8.91e-13	20.6257	0.144947	0.645654	11.1226	5.59e-14	5.23e-13	21.536
P4978	966.848	20.1688	4.57105e+06	TG(59:6)+NH4	TG(59:6)+NH4	59	6	TG	see LipidGroup	see LipidGroup	966.848	C62 H112 O6 N1	positive ionization mode	0.0877819	-0.828158	5.99943	4.64e-08	2.84e-07	8.08846	-5.95315	-0.828158	-13.6518	3.56e-23	1.36e-21	42.2691	-0.0643545	-0.828158	-12.7172	2.11e-21	3.79e-20	37.8105	-0.0650193	0.361256	-10.6332	5.16e-14	5.22e-13	21.1805	0.0234515	-2.16262	2.49032	0.0168895	0.0242253	-4.28657
P264	594.509	11.3161	5.143e+08	DG(15:0_18:3)+NH4	DG(33:3)+NH4	33	3	DG	(15:0_18:3)	(15:0_18:3)	594.509	C36 H68 O5 N1	positive ionization mode	0.0477951	6.69377	5.98921	4.85e-08	2.97e-07	7.4634	-2.43759	6.69377	-9.4745	5.69e-15	5.39e-14	23.2313	0.023506	6.69377	7.9831	5.98e-12	3.09e-11	15.4302	0.0234843	7.54186	6.82966	1.59e-08	6.57e-08	7.7837	0.0716278	5.74225	13.0047	3.62e-16	6.29e-15	26.3623
P294	608.525	11.8901	6.69984e+09	DG(16:0_18:3)+NH4	DG(34:3)+NH4	34	3	DG	(16:0_18:3)	(16:0_18:3)	608.525	C37 H70 O5 N1	positive ionization mode	0.0376697	10.6695	5.98792	4.88e-08	2.97e-07	6.97601	-1.44484	10.6695	-6.96138	6.5e-10	2.51e-09	11.2019	0.0155644	10.6695	6.57137	3.75e-09	1.51e-08	8.54619	0.0155541	11.0838	5.71585	7.57e-07	2.51e-06	3.4381	0.0532737	10.2046	11.8346	7.87e-15	9.27e-14	22.8713
P1453	722.473	8.48068	9.87304e+06	PE(15:0_18:3)+Na	PE(33:3)+Na	33	3	PE	(15:0_18:3)	(15:0_18:3)	722.473	C38 H70 O8 N1 P1 Na1	positive ionization mode	-0.0387632	1.3163	-5.98449	4.95e-08	3.01e-07	7.79934	-0.226699	1.3163	-1.14711	0.254543	0.305882	-6.6993	-0.022437	1.3163	-8.60605	3.29e-13	1.9e-12	18.7983	-0.0225094	1.6329	-10.3221	1.37e-13	1.23e-12	20.0193	-0.0614458	0.96109	-8.97624	3.05e-11	1.62e-10	15.1882
P2246	696.52	10.72	2.47445e+07	TG(40:8)+NH4	TG(40:8)+NH4	40	8	TG	see LipidGroup	see LipidGroup	696.52	C43 H70 O6 N1	positive ionization mode	0.0640986	0.867174	5.96761	5.32e-08	3.23e-07	7.64438	3.77595	0.867174	9.2638	1.52e-14	1.31e-13	22.5873	0.000599236	0.867174	0.0916272	0.927209	0.942699	-7.82764	0.000642374	-1.62549	0.0932117	0.926138	0.940488	-7.77244	0.0650555	3.66383	8.23892	3.03e-10	1.33e-09	12.6793
AN313	764.532	10.9446	1.3607e+08	Hex1Cer(d16:1_20:4)+HCOO	Hex1Cer(d36:5)+HCOO	36	5	Hex1Cer	(d16:1_20:4)	(d16:1_20:4)	764.532	C43 H74 O10 N1	negative ionization mode	0.0606293	4.59567	5.95772	5.56e-08	3.36e-07	7.36779	1.52655	4.59567	4.28025	4.86e-05	0.000100595	0.787655	0.0122485	4.59567	2.443	0.016627	0.0273303	-5.39304	0.0122134	3.31774	2.42322	0.0193513	0.0313845	-5.52977	0.0736944	6.02945	8.37311	1.98e-10	9.06e-10	12.9965
P1775	611.392	6.3766	1.10803e+07	PG(24:0)+H	PG(24:0)+H	24	0	PG	(24:0)	(24:0)	611.392	C30 H60 O10 N0 P1	positive ionization mode	0.114438	0.444919	5.95727	5.57e-08	3.36e-07	7.81075	-5.74274	0.444919	-9.25434	1.59e-14	1.34e-13	22.5959	-0.007314	0.444919	-1.12544	0.263556	0.325277	-7.5211	-0.00735027	1.78937	-1.06802	0.291053	0.353076	-7.62498	0.107161	-1.06349	6.53293	7.42e-08	2.21e-07	7.54461
P1801	788.544	9.52802	3.54779e+07	PG(18:1_18:3)+NH4	PG(36:4)+NH4	36	4	PG	(18:1_18:3)	(18:1_18:3)	788.544	C42 H79 O10 N1 P1	positive ionization mode	-0.0287729	3.04269	-5.94625	5.84e-08	3.52e-07	7.55022	-1.45306	3.04269	-10.0907	3.23e-16	3.95e-15	26.2601	-0.0161149	3.04269	-9.13598	2.77e-14	1.82e-13	21.0764	-0.016141	3.88944	-8.67906	2.86e-11	1.79e-10	14.4322	-0.0449493	2.09268	-10.6102	2.38e-13	1.95e-12	19.9965
P4605	897.697	12.2984	2.50464e+07	TG(56:11)+H	TG(56:11)+H	56	11	TG	see LipidGroup	see LipidGroup	897.697	C59 H93 O6	positive ionization mode	0.0987667	2.09676	5.94004	6e-08	3.61e-07	7.54355	-3.16435	2.09676	-5.70876	1.61e-07	4.49e-07	6.54656	0.0130742	2.09676	1.97831	0.0511186	0.0759647	-6.30489	0.0130493	2.6064	2.35475	0.0228314	0.0365188	-5.61349	0.111914	1.52497	6.47039	9.11e-08	2.68e-07	7.10105
AN920	863.566	11.7134	2.53232e+06	PI(18:0_18:1)-H	PI(36:1)-H	36	1	PI	(18:0_18:1)	(18:0_18:1)	863.566	C45 H84 O13 N0 P1	negative ionization mode	-0.0673584	-1.07041	-5.93428	6.15e-08	3.69e-07	7.8234	-0.352643	-1.07041	-1.09037	0.278619	0.33185	-6.51576	0.00177081	-1.07041	0.47183	0.638252	0.692139	-7.91151	0.00169903	-0.132138	0.421937	0.675025	0.726163	-7.9137	-0.0656547	-2.1231	-6.83752	2.74e-08	8.8e-08	8.66328
P4880	956.864	20.1583	3.94868e+07	TG(58:4)+NH4	TG(58:4)+NH4	58	4	TG	see LipidGroup	see LipidGroup	956.864	C61 H114 O6 N1	positive ionization mode	0.0291068	3.26641	5.93307	6.18e-08	3.7e-07	7.42975	-0.786067	3.26641	-4.84721	5.55e-06	1.29e-05	3.00318	0.027775	3.26641	14.1876	3.6e-24	9.89e-23	43.9158	0.0277724	3.58793	15.5891	4.84e-20	2.52e-18	34.8906	0.0570276	2.90567	11.5501	1.71e-14	1.8e-13	22.5888
P3264	867.741	18.8292	8.10701e+07	TG(51:2)+Na	TG(51:2)+Na	51	2	TG	see LipidGroup	see LipidGroup	867.741	C54 H100 O6 Na1	positive ionization mode	0.0259609	4.4725	5.92175	6.49e-08	3.88e-07	7.28694	-1.19832	4.4725	-8.55499	4.17e-13	2.77e-12	19.0471	-0.0027858	4.4725	-1.55664	0.123255	0.16581	-7.21012	-0.0027895	4.71881	-1.7185	0.0923894	0.127509	-6.98156	0.0232678	4.19616	5.3043	4.15e-06	9.47e-06	3.11753
P4103	869.665	11.9066	8.69485e+08	TG(54:11)+H	TG(54:11)+H	54	11	TG	see LipidGroup	see LipidGroup	869.665	C57 H89 O6	positive ionization mode	0.0646701	7.45701	5.91967	6.55e-08	3.9e-07	7.08906	-2.40971	7.45701	-6.76591	1.57e-09	5.74e-09	10.7167	0.001187	7.45701	0.275654	0.78348	0.819049	-8.62145	0.00119236	7.87652	0.292325	0.771344	0.807684	-8.66564	0.0657632	6.98634	6.28638	1.67e-07	4.66e-07	6.19232
AN79	1512.09	11.1218	947010	CL(18:2_18:1_18:1_22:0)-H	CL(76:4)-H	76	4	CL	(18:2_18:1_18:1_22:0)	(18:2_18:1_18:1_22:0)	1512.09	C85 H157 O17 P2	negative ionization mode	-0.0359138	-2.12574	-5.91892	6.57e-08	3.9e-07	7.78969	0.401356	-2.12574	2.17166	0.032656	0.0464747	-4.69285	-0.00566674	-2.12574	-2.32439	0.0224797	0.0360013	-5.13605	-0.00567814	-1.96928	-2.93536	0.00517274	0.00927176	-3.68882	-0.0415569	-2.30128	-6.1043	3.03e-07	8.23e-07	6.29404
P2162	616.494	9.86025	5.64178e+07	TG(35:6e)+NH4	TG(35:6e)+NH4	35	6	TG	see LipidGroup	see LipidGroup	616.494	C38 H66 O5 N1	positive ionization mode	0.0547132	3.5907	5.91568	6.66e-08	3.95e-07	7.34279	-1.83301	3.5907	-5.99975	4.63e-08	1.39e-07	7.66271	0.0273262	3.5907	7.60204	3.48e-11	1.7e-10	13.9344	0.0273997	4.11306	6.50942	4.85e-08	1.86e-07	6.94868	0.0822893	3.00463	12.828	5.7e-16	9.45e-15	26.0186
P2160	616.494	9.86023	5.6714e+07	TG(35:5p)+NH4	TG(35:5p)+NH4	35	5	TG	see LipidGroup	see LipidGroup	616.494	C38 H66 O5 N1	positive ionization mode	0.0546178	3.59479	5.91308	6.74e-08	3.99e-07	7.33137	-1.82236	3.59479	-5.97187	5.23e-08	1.56e-07	7.54399	0.0273741	3.59479	7.62143	3.18e-11	1.56e-10	14.0233	0.0274478	4.11371	6.53687	4.41e-08	1.7e-07	7.04385	0.082244	3.01258	12.7854	6.36e-16	1.04e-14	25.907
P4035	867.741	18.8293	8.10424e+07	TG(53:5)+H	TG(53:5)+H	53	5	TG	see LipidGroup	see LipidGroup	867.744	C56 H99 O6	positive ionization mode	0.0260233	4.47101	5.91182	6.77e-08	4e-07	7.24515	-1.20225	4.47101	-8.54818	4.31e-13	2.85e-12	19.0156	-0.00276264	4.47101	-1.53772	0.127817	0.171316	-7.23893	-0.00276625	4.71871	-1.69982	0.095878	0.13211	-7.01223	0.0233506	4.1931	5.29682	4.25e-06	9.69e-06	3.0936
P1533	722.476	8.48142	9.92642e+06	PE(35:6)+H	PE(35:6)+H	35	6	PE	(35:6)	(35:6)	722.476	C40 H69 O8 N1 P1	positive ionization mode	-0.0379394	1.32298	-5.90933	6.85e-08	4.02e-07	7.48084	-0.228273	1.32298	-1.16418	0.247593	0.298232	-6.68001	-0.0223136	1.32298	-8.62333	3.03e-13	1.75e-12	18.8788	-0.0223943	1.63229	-10.7331	3.78e-14	3.99e-13	21.3179	-0.060498	0.975952	-8.73019	6.51e-11	3.27e-10	14.4245
P1587	734.476	8.43591	5.8776e+06	PE(18:4_18:3)+H	PE(36:7)+H	36	7	PE	(18:4_18:3)	(18:4_18:3)	734.476	C41 H69 O8 N1 P1	positive ionization mode	-0.0415379	0.455577	-5.90924	6.85e-08	4.02e-07	7.49295	1.8886	0.455577	8.45233	6.73e-13	4.31e-12	18.795	-0.0165583	0.455577	-5.186	1.43e-06	4.19e-06	3.80182	-0.0167417	-0.133594	-5.11708	5.85e-06	1.72e-05	2.59536	-0.058245	1.1166	-9.59077	4.73e-12	3.01e-11	17.0508
P921	722.473	8.48076	9.84637e+06	PC(18:3_14:3)+H	PC(32:6)+H	32	6	PC	(18:3_14:3)	(18:3_14:3)	722.476	C40 H69 O8 N1 P1	positive ionization mode	-0.0371071	1.3137	-5.90417	7e-08	4.1e-07	7.45991	-0.261712	1.3137	-1.3635	0.176311	0.219829	-6.42995	-0.0223897	1.3137	-8.84528	1.08e-13	6.56e-13	19.913	-0.0224767	1.62872	-10.8279	2.82e-14	3.04e-13	21.6149	-0.0597236	0.960254	-8.88514	4.04e-11	2.08e-10	14.9064
P1159	780.551	9.36963	3.93889e+10	PC(36:5)+H	PC(36:5)+H	36	5	PC	(16:1_20:4)	(16:1_20:4)	780.554	C44 H79 O8 N1 P1	positive ionization mode	-0.0141971	13.4289	-5.88928	7.46e-08	4.36e-07	6.07178	0.0617007	13.4289	0.825994	0.41111	0.469945	-8.40789	-0.00378889	13.4289	-3.87575	0.000208033	0.000471812	-2.54969	-0.00378867	13.521	-3.85506	0.000355462	0.000777213	-3.02869	-0.017985	13.3257	-8.33051	2.27e-10	1.02e-09	11.9923
P1505	732.554	12.4025	1.21179e+08	PE(17:0_18:1)+H	PE(35:1)+H	35	1	PE	(17:0_18:1)	(17:0_18:1)	732.554	C40 H79 O8 N1 P1	positive ionization mode	-0.0409436	4.9751	-5.88326	7.66e-08	4.44e-07	7.11928	-0.25051	4.9751	-1.17331	0.243934	0.294379	-6.9548	-0.0155185	4.9751	-5.58422	2.73e-07	8.79e-07	4.99262	-0.0154703	5.39809	-6.48531	5.27e-08	2e-07	6.80151	-0.0565118	4.50053	-7.82246	1.13e-09	4.58e-09	11.3144
P4104	869.665	12.0974	7.59959e+08	TG(54:11)+H	TG(54:11)+H	54	11	TG	see LipidGroup	see LipidGroup	869.665	C57 H89 O6	positive ionization mode	0.0737243	7.23435	5.88425	7.63e-08	4.44e-07	6.95593	-2.65447	7.23435	-6.50706	5e-09	1.71e-08	9.58876	-0.00548173	7.23435	-1.0885	0.27944	0.343224	-8.02735	-0.00548902	7.60194	-1.0324	0.307252	0.370441	-8.13231	0.0682243	6.82194	6.47677	8.92e-08	2.63e-07	6.82591
P4800	944.864	21.5952	2.57447e+07	TG(57:3)+NH4	TG(57:3)+NH4	57	3	TG	see LipidGroup	see LipidGroup	944.864	C60 H114 O6 N1	positive ionization mode	0.0799526	1.51702	5.88335	7.66e-08	4.44e-07	7.40452	-6.14383	1.51702	-15.1618	6.11e-26	4e-24	48.5952	-0.0606742	1.51702	-12.692	2.35e-21	4.18e-20	37.4867	-0.0609373	2.91335	-10.021	3.56e-13	2.96e-12	18.971	0.0192282	-0.0495906	2.73648	0.00912537	0.0135214	-3.9822
P2506	804.614	12.836	1.65937e+08	TG(48:10)+NH4	TG(48:10)+NH4	48	10	TG	see LipidGroup	see LipidGroup	804.614	C51 H82 O6 N1	positive ionization mode	-0.049545	4.94217	-5.88021	7.76e-08	4.49e-07	7.04411	3.40972	4.94217	12.3794	9.43e-21	2.65e-19	36.5656	-0.00271231	4.94217	-0.686602	0.494195	0.553847	-8.11661	-0.00270446	3.8615	-0.784013	0.437027	0.49274	-8.08137	-0.0519551	6.15462	-6.29164	1.64e-07	4.59e-07	6.26742
P1138	804.551	10.6796	4.21932e+07	PC(16:0_20:4)+Na	PC(36:4)+Na	36	4	PC	(16:0_20:4)	(16:0_20:4)	804.551	C44 H80 O8 N1 P1 Na1	positive ionization mode	0.0781441	2.82077	5.87946	7.78e-08	4.49e-07	7.16236	0.849073	2.82077	1.83485	0.0700119	0.0941349	-5.7871	-0.00740225	2.82077	-1.09263	0.27763	0.34134	-7.5365	-0.00726954	1.47766	-0.929336	0.357537	0.419782	-7.73473	0.0719256	4.32767	8.15064	4e-10	1.74e-09	12.3664
AN768	724.529	11.6398	3.37069e+06	PE(16:0e_20:4)-H	PE(36:4e)-H	36	4	PE	(16:0e_20:4)	(16:0e_20:4)	724.529	C41 H75 O7 N1 P1	negative ionization mode	0.0600113	-0.604087	5.87341	7.99e-08	4.6e-07	7.39118	0.899636	-0.604087	2.52613	0.0133786	0.0203183	-4.05647	-0.00809518	-0.604087	-1.50956	0.134848	0.179329	-6.66914	-0.0080662	-1.78211	-1.51734	0.135983	0.179624	-6.59901	0.0518435	0.717604	6.01741	4.03e-07	1.07e-06	5.69533
P1620	766.536	10.5625	3.22776e+08	PE(16:0_22:5)+H	PE(38:5)+H	38	5	PE	(16:0_22:5)	(16:0_22:5)	766.538	C43 H77 O8 N1 P1	positive ionization mode	-0.0344035	6.43672	-5.87215	8.03e-08	4.61e-07	6.97849	0.33286	6.43672	1.82282	0.0718324	0.0964304	-6.08576	-0.00690317	6.43672	-2.86314	0.00527659	0.00959244	-4.56122	-0.00692068	6.59632	-3.14423	0.00290634	0.00545419	-3.98775	-0.04102	6.25767	-7.08834	1.21e-08	4.11e-08	8.87199
AN243	688.589	13.0598	2.04309e+06	Cer(d16:1_26:3)+HCOO	Cer(d42:4)+HCOO	42	4	Cer	(d16:1_26:3)	(d16:1_26:3)	688.589	C43 H78 O5 N1	negative ionization mode	-0.0321123	-1.01833	-5.86841	8.16e-08	4.67e-07	7.47959	0.300489	-1.01833	1.78458	0.077883	0.104061	-5.55891	0.000485968	-1.01833	0.224894	0.822599	0.8547	-7.91929	0.000495105	-0.797576	0.226279	0.821981	0.854058	-7.88316	-0.031544	-1.266	-6.19101	2.28e-07	6.27e-07	6.4593
P1500	710.476	8.74088	2.30208e+08	PE(34:5)+H	PE(34:5)+H	34	5	PE	(20:1_14:4)	(20:1_14:4)	710.476	C39 H69 O8 N1 P1	positive ionization mode	-0.026266	5.74989	-5.86833	8.17e-08	4.67e-07	7.02006	-1.25857	5.74989	-9.25881	1.56e-14	1.33e-13	22.2401	-0.0279047	5.74989	-15.8885	3.16e-27	1.61e-25	50.843	-0.0279752	6.35719	-18.5272	4.84e-23	1.16e-20	41.7547	-0.0538841	5.06853	-11.5812	1.57e-14	1.68e-13	22.5797
P3405	839.618	10.612	5.19e+08	TG(52:12)+H	TG(52:12)+H	52	12	TG	see LipidGroup	see LipidGroup	839.618	C55 H83 O6	positive ionization mode	0.0595639	6.77915	5.86717	8.21e-08	4.68e-07	6.91268	-1.73037	6.77915	-5.19328	1.38e-06	3.47e-06	4.10135	-0.00138408	6.77915	-0.325573	0.745544	0.785171	-8.49681	-0.00138298	6.90997	-0.325465	0.746296	0.788237	-8.54247	0.0585529	6.63237	6.45766	9.5e-08	2.78e-07	6.77856
P3546	877.726	14.0291	1.57965e+08	TG(52:4)+Na	TG(52:4)+Na	52	4	TG	see LipidGroup	see LipidGroup	877.726	C55 H98 O6 Na1	positive ionization mode	0.108674	4.54034	5.86473	8.29e-08	4.72e-07	7.09105	-3.95709	4.54034	-6.52634	4.59e-09	1.58e-08	9.89302	0.0173571	4.54034	2.49261	0.0146126	0.0243321	-5.41841	0.0173631	5.35747	2.32422	0.0245566	0.0390097	-5.87159	0.126006	3.62355	8.18977	3.53e-10	1.55e-09	12.5464
P4138	907.773	19.167	8.95129e+07	TG(54:3)+Na	TG(54:3)+Na	54	3	TG	see LipidGroup	see LipidGroup	907.773	C57 H104 O6 Na1	positive ionization mode	0.0249272	4.59891	5.85779	8.54e-08	4.85e-07	7.01231	-1.42493	4.59891	-10.554	3.77e-17	5.67e-16	28.3117	-0.00995123	4.59891	-5.73651	1.43e-07	4.82e-07	5.64704	-0.0099541	4.89177	-6.50842	4.86e-08	1.86e-07	6.90396	0.014986	4.27033	3.44225	0.00133716	0.00220359	-2.52156
P4577	941.851	20.5631	2.80407e+06	TG(56:0)+Na	TG(56:0)+Na	56	0	TG	see LipidGroup	see LipidGroup	941.851	C59 H114 O6 Na1	positive ionization mode	-0.145089	-1.19802	-5.8566	8.59e-08	4.87e-07	7.47396	3.37632	-1.19802	4.82212	6.13e-06	1.42e-05	3.17878	-0.00851947	-1.19802	-0.86769	0.387997	0.450987	-7.50059	-0.00849265	-1.23584	-0.739818	0.463147	0.518985	-7.55517	-0.153355	-1.15558	-9.13148	1.9e-11	1.07e-10	15.8688
P1968	725.559	9.05642	2.34569e+07	SM(d36:4)+H	SM(d36:4)+H	36	4	SM	(d36:4)	(d36:4)	725.559	C41 H78 O6 N2 P1	positive ionization mode	-0.0344581	2.64299	-5.85379	8.69e-08	4.92e-07	7.14176	0.970545	2.64299	5.18187	1.45e-06	3.62e-06	4.32276	0.0125999	2.64299	5.19376	1.38e-06	4.06e-06	3.60049	0.0125625	2.69591	5.05354	7.25e-06	2.1e-05	2.08491	-0.0218802	2.58361	-4.2222	0.000130232	0.00024422	-0.139373
P4835	925.728	12.8919	2.09744e+08	TG(58:11)+H	TG(58:11)+H	58	11	TG	see LipidGroup	see LipidGroup	925.728	C61 H97 O6	positive ionization mode	0.0573861	5.4852	5.84192	9.15e-08	5.16e-07	6.89626	-1.69304	5.4852	-5.31425	8.42e-07	2.17e-06	4.66684	0.00549836	5.4852	1.34889	0.18094	0.233696	-7.55119	0.0055466	5.69341	1.39269	0.170369	0.21795	-7.52162	0.0632683	5.2516	7.02655	1.48e-08	4.93e-08	8.69872
AN824	766.539	12.0345	7.60492e+07	PE(18:0_20:4)-H	PE(38:4)-H	38	4	PE	(18:0_20:4)	(18:0_20:4)	766.539	C43 H77 O8 N1 P1	negative ionization mode	0.064449	3.63137	5.83411	9.46e-08	5.32e-07	6.91482	1.61229	3.63137	4.17007	7.28e-05	0.000147718	0.470505	0.000966775	3.63137	0.169904	0.865487	0.890574	-8.17417	0.000993743	2.16046	0.167462	0.867736	0.891811	-8.22457	0.0661084	5.28166	7.46235	3.6e-09	1.33e-08	10.1142
P3629	870.755	17.1173	2.29267e+10	TG(52:5)+NH4	TG(52:5)+NH4	52	5	TG	see LipidGroup	see LipidGroup	870.755	C55 H100 O6 N1	positive ionization mode	0.0135119	12.6755	5.82845	9.69e-08	5.44e-07	5.94599	-0.508748	12.6755	-6.8068	1.31e-09	4.83e-09	10.1353	-0.000317282	12.6755	-0.333768	0.739373	0.780925	-9.34848	-0.000317606	12.7619	-0.306664	0.760474	0.798264	-9.41838	0.0131945	12.5786	7.1053	1.15e-08	3.92e-08	8.1667
P4139	902.817	19.1576	2.82068e+09	TG(54:3)+NH4	TG(54:3)+NH4	54	3	TG	see LipidGroup	see LipidGroup	902.817	C57 H108 O6 N1	positive ionization mode	0.0218817	9.48063	5.8031	1.08e-07	6.05e-07	6.3816	-1.59407	9.48063	-13.3704	1.2e-22	4.27e-21	40.6402	0.00522967	9.48063	3.78895	0.00028104	0.000626823	-2.25069	0.00522517	10.0395	3.3826	0.00146929	0.0029294	-3.79554	0.0271157	8.85357	9.23598	1.38e-11	7.92e-11	15.4842
P3742	868.739	16.5674	2.79726e+10	TG(52:6)+NH4	TG(52:6)+NH4	52	6	TG	see LipidGroup	see LipidGroup	868.739	C55 H98 O6 N1	positive ionization mode	0.00864601	12.9669	5.79257	1.13e-07	6.32e-07	5.73097	-0.217162	12.9669	-4.49297	2.19e-05	4.76e-05	0.52351	4.74e-05	12.9669	0.0755826	0.939928	0.9526	-9.44229	4.71e-05	12.9735	0.0668565	0.946984	0.958089	-9.50485	0.00869399	12.9595	7.53233	2.88e-09	1.08e-08	9.48904
P847	720.554	11.0344	8.86359e+08	PC(31:0)+H	PC(31:0)+H	31	0	PC	(31:0)	(31:0)	720.554	C39 H79 O8 N1 P1	positive ionization mode	-0.0188708	7.95158	-5.78967	1.14e-07	6.38e-07	6.49956	-0.306165	7.95158	-3.07742	0.00280672	0.00466753	-3.35753	-0.0116284	7.95158	-8.95947	6.31e-14	3.96e-13	19.9184	-0.0116323	8.19263	-7.44643	1.89e-09	8.99e-09	9.86789	-0.0305054	7.68113	-14.2827	1.51e-17	4.03e-16	29.5055
P3733	873.694	13.6591	1.03051e+09	TG(52:6)+Na	TG(52:6)+Na	52	6	TG	see LipidGroup	see LipidGroup	873.694	C55 H94 O6 Na1	positive ionization mode	0.0843698	7.47671	5.78832	1.15e-07	6.41e-07	6.51927	-2.80479	7.47671	-5.76701	1.26e-07	3.57e-07	6.40059	0.00868477	7.47671	1.5057	0.135835	0.180548	-7.54169	0.00869825	7.93796	1.55198	0.127479	0.169795	-7.52383	0.0934396	6.9592	6.89758	2.25e-08	7.32e-08	8.17574
P1636	786.504	10.2719	1.81048e+07	PE(18:1_20:5)+Na	PE(38:6)+Na	38	6	PE	(18:1_20:5)	(18:1_20:5)	786.504	C43 H74 O8 N1 P1 Na1	positive ionization mode	0.0574748	1.00784	5.78473	1.17e-07	6.49e-07	6.86811	2.95766	1.00784	8.19554	2.23e-12	1.3e-11	17.6186	-0.008845	1.00784	-1.54525	0.125986	0.169039	-6.7053	-0.00882087	-1.11937	-1.72724	0.0907946	0.125512	-6.37651	0.049065	3.39447	5.49074	2.26e-06	5.39e-06	3.77283
P934	766.536	10.5596	3.29482e+08	PC(17:1_16:1)+Na	PC(33:2)+Na	33	2	PC	(17:1_16:1)	(17:1_16:1)	766.536	C41 H78 O8 N1 P1 Na1	positive ionization mode	-0.03408	6.46421	-5.76513	1.27e-07	7.04e-07	6.52634	0.361334	6.46421	1.9611	0.0531275	0.0728118	-5.83493	-0.00725828	6.46421	-2.9769	0.00378827	0.00704718	-4.2563	-0.00727586	6.603	-3.34161	0.00165501	0.00326405	-3.45571	-0.0409494	6.3085	-6.93249	2.01e-08	6.58e-08	8.36152
P4899	954.848	20.1713	2.76801e+07	TG(58:5)+NH4	TG(58:5)+NH4	58	5	TG	see LipidGroup	see LipidGroup	954.848	C61 H112 O6 N1	positive ionization mode	0.0606989	2.77131	5.7615	1.29e-07	7.14e-07	6.73329	-1.93171	2.77131	-5.69421	1.72e-07	4.76e-07	6.39413	-0.0233655	2.77131	-5.20006	1.35e-06	3.96e-06	3.63448	-0.0232702	2.76711	-3.94304	0.000270551	0.000605542	-1.44333	0.037374	2.77602	10.1046	1.03e-12	7.58e-12	18.4594
P4721	907.773	19.167	8.92634e+07	TG(56:6)+H	TG(56:6)+H	56	6	TG	see LipidGroup	see LipidGroup	907.775	C59 H103 O6	positive ionization mode	0.0247646	4.59239	5.75646	1.32e-07	7.28e-07	6.5879	-1.42806	4.59239	-10.4645	5.71e-17	8.15e-16	27.8995	-0.00991091	4.59239	-5.65452	2.03e-07	6.63e-07	5.30507	-0.009914	4.88891	-6.4673	5.61e-08	2.12e-07	6.76145	0.0148613	4.25971	3.35937	0.00169324	0.00275664	-2.74598
AN1130	801.613	11.7697	1.49484e+07	SM(d38:2)+HCOO	SM(d38:2)+HCOO	38	2	SM	(d38:2)	(d38:2)	801.613	C44 H86 O8 N2 P1	negative ionization mode	0.0180091	1.97664	5.75179	1.34e-07	7.4e-07	6.73946	0.419152	1.97664	4.04157	0.000115796	0.000228199	0.155614	0.0113377	1.97664	8.26268	1.63e-12	8.82e-12	17.1905	0.0113904	1.68906	8.5135	4.99e-11	3.01e-10	14.0513	0.0293465	2.29928	9.75322	2.91e-12	1.95e-11	17.4503
P1425	710.473	8.74132	2.3174e+08	PE(16:1_16:1)+Na	PE(32:2)+Na	32	2	PE	(16:1_16:1)	(16:1_16:1)	710.473	C37 H70 O8 N1 P1 Na1	positive ionization mode	-0.0271125	5.75726	-5.75148	1.35e-07	7.4e-07	6.52984	-1.25369	5.75726	-8.76175	1.59e-13	1.13e-12	19.9269	-0.0276297	5.75726	-14.9543	1.44e-25	5.33e-24	46.9983	-0.0276986	6.3744	-18.0057	1.55e-22	2.48e-20	40.5721	-0.0544207	5.06485	-10.9031	1.04e-13	9.29e-13	20.6724
P1117	808.583	11.9858	1.84688e+08	PC(18:0_18:2)+Na	PC(36:2)+Na	36	2	PC	(18:0_18:2)	(18:0_18:2)	808.583	C44 H84 O8 N1 P1 Na1	positive ionization mode	-0.025041	5.69558	-5.75013	1.35e-07	7.43e-07	6.49014	0.396972	5.69558	2.90741	0.00464294	0.0074873	-3.63079	-0.029642	5.69558	-15.8116	4.3e-27	2.12e-25	50.5804	-0.0296143	5.49408	-13.082	3.7e-17	8.68e-16	28.0568	-0.0546592	5.92166	-20.1581	6.05e-23	7.03e-21	42.1273
P409	858.791	18.3669	2.49769e+07	DG(52:4)+NH4	DG(52:4)+NH4	52	4	DG	(52:4)	(52:4)	858.791	C55 H104 O5 N1	positive ionization mode	0.0406463	2.536	5.74861	1.36e-07	7.46e-07	6.72993	-2.08951	2.536	-9.21752	1.89e-14	1.57e-13	22.2716	0.0127916	2.536	4.76863	7.57e-06	2.04e-05	1.89351	0.0128104	3.19317	6.75402	2.07e-08	8.36e-08	7.8617	0.0535701	1.79869	6.60357	5.89e-08	1.78e-07	7.52742
P118	566.551	12.722	1.64922e+08	Cer(d16:1_20:0)+H	Cer(d36:1)+H	36	1	Cer	(d16:1_20:0)	(d16:1_20:0)	566.551	C36 H72 O3 N1	positive ionization mode	-0.0211507	5.4412	-5.74719	1.37e-07	7.49e-07	6.51728	-0.719093	5.4412	-6.2701	1.42e-08	4.6e-08	8.65216	-0.0103314	5.4412	-6.95455	6.71e-10	2.91e-09	10.9043	-0.0103674	5.91325	-8.00411	2.8e-10	1.52e-09	12.0261	-0.0313367	4.91158	-8.21927	3.22e-10	1.41e-09	12.5583
P4612	895.681	12.3044	1.24351e+09	TG(56:12)+H	TG(56:12)+H	56	12	TG	see LipidGroup	see LipidGroup	895.681	C59 H91 O6	positive ionization mode	0.0745228	7.81032	5.73503	1.44e-07	7.87e-07	6.27098	-2.59536	7.81032	-6.03389	4e-08	1.21e-07	7.49675	0.00707113	7.81032	1.39697	0.166043	0.216203	-7.73998	0.0070821	8.26568	1.32962	0.190161	0.240738	-7.88035	0.0813205	7.29942	7.44889	3.76e-09	1.39e-08	9.95547
P200	552.462	9.79338	3.53559e+08	DG(12:0_18:3)+NH4	DG(30:3)+NH4	30	3	DG	(12:0_18:3)	(12:0_18:3)	552.462	C33 H62 O5 N1	positive ionization mode	0.0482499	6.23288	5.73126	1.47e-07	7.96e-07	6.40209	-2.10088	6.23288	-7.7044	2.17e-11	1.08e-10	15.0548	0.0214269	6.23288	6.58608	3.51e-09	1.42e-08	9.1684	0.0213902	6.89461	5.51092	1.53e-06	4.86e-06	3.31207	0.0699272	5.49046	12.9155	4.55e-16	7.75e-15	26.1401
P2296	746.629	14.4762	2.62047e+08	TG(43:4)+NH4	TG(43:4)+NH4	43	4	TG	see LipidGroup	see LipidGroup	746.629	C46 H84 O6 N1	positive ionization mode	-0.0288486	6.12372	-5.73008	1.47e-07	7.99e-07	6.374	1.39068	6.12372	8.6667	2.48e-13	1.69e-12	19.4651	-0.00950682	6.12372	-4.28022	4.86e-05	0.000118898	-0.0671779	-0.009464	5.69664	-3.96392	0.000253489	0.000568848	-1.58094	-0.0384164	6.60289	-9.52288	5.8e-12	3.59e-11	16.5552
P3400	841.634	11.2569	3.06719e+08	TG(52:11)+H	TG(52:11)+H	52	11	TG	see LipidGroup	see LipidGroup	841.634	C55 H85 O6	positive ionization mode	0.0659413	5.92373	5.72109	1.53e-07	8.26e-07	6.3651	-2.1925	5.92373	-5.86583	8.25e-08	2.4e-07	6.91703	-0.00190182	5.92373	-0.397175	0.69223	0.743107	-8.40807	-0.0018865	6.19569	-0.389114	0.698976	0.746899	-8.44935	0.0640903	5.6186	6.29819	1.6e-07	4.5e-07	6.29914
AN12	1425.98	10.3465	7.96094e+06	CL(70:5)-H	CL(70:5)-H	70	5	CL	(70:5)	(70:5)	1425.98	C79 H143 O17 P2	negative ionization mode	-0.0269262	0.914794	-5.70807	1.62e-07	8.55e-07	6.66455	-0.406974	0.914794	-2.78699	0.00655558	0.010414	-3.56994	-0.0050073	0.914794	-2.67352	0.00899232	0.0156356	-4.65985	-0.00501084	1.35837	-3.46293	0.00116125	0.00236131	-2.71996	-0.0320104	0.417123	-6.06178	3.48e-07	9.37e-07	5.87068
P3634	870.755	17.5232	1.11029e+10	TG(52:5)+NH4	TG(52:5)+NH4	52	5	TG	see LipidGroup	see LipidGroup	870.755	C55 H100 O6 N1	positive ionization mode	-0.0104548	11.6078	-5.7032	1.65e-07	8.55e-07	5.58328	0.594453	11.6078	10.0111	4.67e-16	5.15e-15	25.1009	0.00281519	11.6078	3.52995	0.000672512	0.0014171	-3.29724	0.00281478	11.4719	3.3179	0.00177244	0.00343729	-4.19522	-0.00764215	11.7602	-4.95419	1.29e-05	2.72e-05	1.3023
P3636	870.755	17.5232	1.11029e+10	TG(52:5)+NH4	TG(52:5)+NH4	52	5	TG	see LipidGroup	see LipidGroup	870.755	C55 H100 O6 N1	positive ionization mode	-0.0104548	11.6078	-5.7032	1.65e-07	8.55e-07	5.58328	0.594453	11.6078	10.0111	4.67e-16	5.15e-15	25.1009	0.00281519	11.6078	3.52995	0.000672512	0.0014171	-3.29724	0.00281478	11.4719	3.3179	0.00177244	0.00343729	-4.19522	-0.00764215	11.7602	-4.95419	1.29e-05	2.72e-05	1.3023
P3637	870.755	17.5232	1.11029e+10	TG(52:5)+NH4	TG(52:5)+NH4	52	5	TG	see LipidGroup	see LipidGroup	870.755	C55 H100 O6 N1	positive ionization mode	-0.0104548	11.6078	-5.7032	1.65e-07	8.55e-07	5.58328	0.594453	11.6078	10.0111	4.67e-16	5.15e-15	25.1009	0.00281519	11.6078	3.52995	0.000672512	0.0014171	-3.29724	0.00281478	11.4719	3.3179	0.00177244	0.00343729	-4.19522	-0.00764215	11.7602	-4.95419	1.29e-05	2.72e-05	1.3023
P3638	870.755	17.5232	1.11029e+10	TG(52:5)+NH4	TG(52:5)+NH4	52	5	TG	see LipidGroup	see LipidGroup	870.755	C55 H100 O6 N1	positive ionization mode	-0.0104548	11.6078	-5.7032	1.65e-07	8.55e-07	5.58328	0.594453	11.6078	10.0111	4.67e-16	5.15e-15	25.1009	0.00281519	11.6078	3.52995	0.000672512	0.0014171	-3.29724	0.00281478	11.4719	3.3179	0.00177244	0.00343729	-4.19522	-0.00764215	11.7602	-4.95419	1.29e-05	2.72e-05	1.3023
P3639	870.755	17.5232	1.11029e+10	TG(52:5)+NH4	TG(52:5)+NH4	52	5	TG	see LipidGroup	see LipidGroup	870.755	C55 H100 O6 N1	positive ionization mode	-0.0104548	11.6078	-5.7032	1.65e-07	8.55e-07	5.58328	0.594453	11.6078	10.0111	4.67e-16	5.15e-15	25.1009	0.00281519	11.6078	3.52995	0.000672512	0.0014171	-3.29724	0.00281478	11.4719	3.3179	0.00177244	0.00343729	-4.19522	-0.00764215	11.7602	-4.95419	1.29e-05	2.72e-05	1.3023
P3640	870.755	17.5232	1.11029e+10	TG(52:5)+NH4	TG(52:5)+NH4	52	5	TG	see LipidGroup	see LipidGroup	870.755	C55 H100 O6 N1	positive ionization mode	-0.0104548	11.6078	-5.7032	1.65e-07	8.55e-07	5.58328	0.594453	11.6078	10.0111	4.67e-16	5.15e-15	25.1009	0.00281519	11.6078	3.52995	0.000672512	0.0014171	-3.29724	0.00281478	11.4719	3.3179	0.00177244	0.00343729	-4.19522	-0.00764215	11.7602	-4.95419	1.29e-05	2.72e-05	1.3023
P3641	870.755	17.5232	1.11029e+10	TG(52:5)+NH4	TG(52:5)+NH4	52	5	TG	see LipidGroup	see LipidGroup	870.755	C55 H100 O6 N1	positive ionization mode	-0.0104548	11.6078	-5.7032	1.65e-07	8.55e-07	5.58328	0.594453	11.6078	10.0111	4.67e-16	5.15e-15	25.1009	0.00281519	11.6078	3.52995	0.000672512	0.0014171	-3.29724	0.00281478	11.4719	3.3179	0.00177244	0.00343729	-4.19522	-0.00764215	11.7602	-4.95419	1.29e-05	2.72e-05	1.3023
P3642	870.755	17.5232	1.11029e+10	TG(52:5)+NH4	TG(52:5)+NH4	52	5	TG	see LipidGroup	see LipidGroup	870.755	C55 H100 O6 N1	positive ionization mode	-0.0104548	11.6078	-5.7032	1.65e-07	8.55e-07	5.58328	0.594453	11.6078	10.0111	4.67e-16	5.15e-15	25.1009	0.00281519	11.6078	3.52995	0.000672512	0.0014171	-3.29724	0.00281478	11.4719	3.3179	0.00177244	0.00343729	-4.19522	-0.00764215	11.7602	-4.95419	1.29e-05	2.72e-05	1.3023
P3643	870.755	17.5232	1.11029e+10	TG(52:5)+NH4	TG(52:5)+NH4	52	5	TG	see LipidGroup	see LipidGroup	870.755	C55 H100 O6 N1	positive ionization mode	-0.0104548	11.6078	-5.7032	1.65e-07	8.55e-07	5.58328	0.594453	11.6078	10.0111	4.67e-16	5.15e-15	25.1009	0.00281519	11.6078	3.52995	0.000672512	0.0014171	-3.29724	0.00281478	11.4719	3.3179	0.00177244	0.00343729	-4.19522	-0.00764215	11.7602	-4.95419	1.29e-05	2.72e-05	1.3023
P3644	870.755	17.5232	1.11029e+10	TG(52:5)+NH4	TG(52:5)+NH4	52	5	TG	see LipidGroup	see LipidGroup	870.755	C55 H100 O6 N1	positive ionization mode	-0.0104548	11.6078	-5.7032	1.65e-07	8.55e-07	5.58328	0.594453	11.6078	10.0111	4.67e-16	5.15e-15	25.1009	0.00281519	11.6078	3.52995	0.000672512	0.0014171	-3.29724	0.00281478	11.4719	3.3179	0.00177244	0.00343729	-4.19522	-0.00764215	11.7602	-4.95419	1.29e-05	2.72e-05	1.3023
P3645	870.755	17.5232	1.11029e+10	TG(52:5)+NH4	TG(52:5)+NH4	52	5	TG	see LipidGroup	see LipidGroup	870.755	C55 H100 O6 N1	positive ionization mode	-0.0104548	11.6078	-5.7032	1.65e-07	8.55e-07	5.58328	0.594453	11.6078	10.0111	4.67e-16	5.15e-15	25.1009	0.00281519	11.6078	3.52995	0.000672512	0.0014171	-3.29724	0.00281478	11.4719	3.3179	0.00177244	0.00343729	-4.19522	-0.00764215	11.7602	-4.95419	1.29e-05	2.72e-05	1.3023
P3646	870.755	17.5232	1.11029e+10	TG(52:5)+NH4	TG(52:5)+NH4	52	5	TG	see LipidGroup	see LipidGroup	870.755	C55 H100 O6 N1	positive ionization mode	-0.0104548	11.6078	-5.7032	1.65e-07	8.55e-07	5.58328	0.594453	11.6078	10.0111	4.67e-16	5.15e-15	25.1009	0.00281519	11.6078	3.52995	0.000672512	0.0014171	-3.29724	0.00281478	11.4719	3.3179	0.00177244	0.00343729	-4.19522	-0.00764215	11.7602	-4.95419	1.29e-05	2.72e-05	1.3023
P3647	870.755	17.5232	1.11029e+10	TG(52:5)+NH4	TG(52:5)+NH4	52	5	TG	see LipidGroup	see LipidGroup	870.755	C55 H100 O6 N1	positive ionization mode	-0.0104548	11.6078	-5.7032	1.65e-07	8.55e-07	5.58328	0.594453	11.6078	10.0111	4.67e-16	5.15e-15	25.1009	0.00281519	11.6078	3.52995	0.000672512	0.0014171	-3.29724	0.00281478	11.4719	3.3179	0.00177244	0.00343729	-4.19522	-0.00764215	11.7602	-4.95419	1.29e-05	2.72e-05	1.3023
P3648	870.755	17.5232	1.11029e+10	TG(52:5)+NH4	TG(52:5)+NH4	52	5	TG	see LipidGroup	see LipidGroup	870.755	C55 H100 O6 N1	positive ionization mode	-0.0104548	11.6078	-5.7032	1.65e-07	8.55e-07	5.58328	0.594453	11.6078	10.0111	4.67e-16	5.15e-15	25.1009	0.00281519	11.6078	3.52995	0.000672512	0.0014171	-3.29724	0.00281478	11.4719	3.3179	0.00177244	0.00343729	-4.19522	-0.00764215	11.7602	-4.95419	1.29e-05	2.72e-05	1.3023
P3649	870.755	17.5232	1.11029e+10	TG(52:5)+NH4	TG(52:5)+NH4	52	5	TG	see LipidGroup	see LipidGroup	870.755	C55 H100 O6 N1	positive ionization mode	-0.0104548	11.6078	-5.7032	1.65e-07	8.55e-07	5.58328	0.594453	11.6078	10.0111	4.67e-16	5.15e-15	25.1009	0.00281519	11.6078	3.52995	0.000672512	0.0014171	-3.29724	0.00281478	11.4719	3.3179	0.00177244	0.00343729	-4.19522	-0.00764215	11.7602	-4.95419	1.29e-05	2.72e-05	1.3023
P3650	870.755	17.5232	1.11029e+10	TG(52:5)+NH4	TG(52:5)+NH4	52	5	TG	see LipidGroup	see LipidGroup	870.755	C55 H100 O6 N1	positive ionization mode	-0.0104548	11.6078	-5.7032	1.65e-07	8.55e-07	5.58328	0.594453	11.6078	10.0111	4.67e-16	5.15e-15	25.1009	0.00281519	11.6078	3.52995	0.000672512	0.0014171	-3.29724	0.00281478	11.4719	3.3179	0.00177244	0.00343729	-4.19522	-0.00764215	11.7602	-4.95419	1.29e-05	2.72e-05	1.3023
P3651	870.755	17.5232	1.11029e+10	TG(52:5)+NH4	TG(52:5)+NH4	52	5	TG	see LipidGroup	see LipidGroup	870.755	C55 H100 O6 N1	positive ionization mode	-0.0104548	11.6078	-5.7032	1.65e-07	8.55e-07	5.58328	0.594453	11.6078	10.0111	4.67e-16	5.15e-15	25.1009	0.00281519	11.6078	3.52995	0.000672512	0.0014171	-3.29724	0.00281478	11.4719	3.3179	0.00177244	0.00343729	-4.19522	-0.00764215	11.7602	-4.95419	1.29e-05	2.72e-05	1.3023
P3652	870.755	17.5232	1.11029e+10	TG(52:5)+NH4	TG(52:5)+NH4	52	5	TG	see LipidGroup	see LipidGroup	870.755	C55 H100 O6 N1	positive ionization mode	-0.0104548	11.6078	-5.7032	1.65e-07	8.55e-07	5.58328	0.594453	11.6078	10.0111	4.67e-16	5.15e-15	25.1009	0.00281519	11.6078	3.52995	0.000672512	0.0014171	-3.29724	0.00281478	11.4719	3.3179	0.00177244	0.00343729	-4.19522	-0.00764215	11.7602	-4.95419	1.29e-05	2.72e-05	1.3023
P3653	870.755	17.5232	1.11029e+10	TG(52:5)+NH4	TG(52:5)+NH4	52	5	TG	see LipidGroup	see LipidGroup	870.755	C55 H100 O6 N1	positive ionization mode	-0.0104548	11.6078	-5.7032	1.65e-07	8.55e-07	5.58328	0.594453	11.6078	10.0111	4.67e-16	5.15e-15	25.1009	0.00281519	11.6078	3.52995	0.000672512	0.0014171	-3.29724	0.00281478	11.4719	3.3179	0.00177244	0.00343729	-4.19522	-0.00764215	11.7602	-4.95419	1.29e-05	2.72e-05	1.3023
AN880	719.487	9.87275	5.06013e+06	PG(16:0_16:1)-H	PG(32:1)-H	32	1	PG	(16:0_16:1)	(16:0_16:1)	719.487	C38 H72 O10 N0 P1	negative ionization mode	0.0464399	0.317923	5.69809	1.69e-07	8.72e-07	6.64892	-1.84538	0.317923	-7.05313	4.29e-10	1.73e-09	12.4567	-0.00543797	0.317923	-1.6562	0.101352	0.140106	-6.71843	-0.00543944	0.610546	-2.0659	0.044462	0.066188	-6.0051	0.041054	-0.010386	4.67389	3.16e-05	6.36e-05	1.44627
P2432	783.553	12.7841	8.79286e+06	TG(46:9)+Na	TG(46:9)+Na	46	9	TG	see LipidGroup	see LipidGroup	783.553	C49 H76 O6 Na1	positive ionization mode	-0.111695	-0.0805315	-5.69712	1.7e-07	8.74e-07	6.68061	3.39029	-0.0805315	6.02015	4.24e-08	1.28e-07	7.88854	-0.0717763	-0.0805315	-7.20449	2.15e-10	9.69e-10	12.6629	-0.0708047	-1.16007	-5.78686	5.92e-07	2.01e-06	5.08424	-0.183381	1.13066	-15.1548	1.93e-18	5.94e-17	31.8644
P3012	842.723	16.8612	1.53523e+09	TG(50:5)+NH4	TG(50:5)+NH4	50	5	TG	see LipidGroup	see LipidGroup	842.723	C53 H96 O6 N1	positive ionization mode	-0.0237163	8.72936	-5.68788	1.76e-07	9.07e-07	5.94668	0.474201	8.72936	3.69751	0.000384092	0.000712955	-1.61309	-0.0170535	8.72936	-9.45652	6.19e-15	4.48e-14	22.1894	-0.0170512	8.60118	-11.0572	1.39e-14	1.57e-13	21.7433	-0.0408347	8.87317	-9.60292	4.56e-12	2.93e-11	16.618
P3286	863.71	17.5868	1.41857e+08	TG(51:4)+Na	TG(51:4)+Na	51	4	TG	see LipidGroup	see LipidGroup	863.71	C54 H96 O6 Na1	positive ionization mode	0.0232946	5.29285	5.6796	1.83e-07	9.36e-07	6.22544	-1.07384	5.29285	-8.21426	2.04e-12	1.2e-11	17.4245	-0.00967836	5.29285	-5.66605	1.94e-07	6.37e-07	5.32896	-0.00966279	5.44138	-5.58079	1.2e-06	3.89e-06	3.68422	0.0136616	5.12621	3.70308	0.000626199	0.00107855	-1.82749
P4058	863.71	17.5868	1.41857e+08	TG(53:7)+H	TG(53:7)+H	53	7	TG	see LipidGroup	see LipidGroup	863.712	C56 H95 O6	positive ionization mode	0.0232946	5.29285	5.6796	1.83e-07	9.36e-07	6.22544	-1.07384	5.29285	-8.21426	2.04e-12	1.2e-11	17.4245	-0.00967836	5.29285	-5.66605	1.94e-07	6.37e-07	5.32896	-0.00966279	5.44138	-5.58079	1.2e-06	3.89e-06	3.68422	0.0136616	5.12621	3.70308	0.000626199	0.00107855	-1.82749
P1501	730.442	8.10129	2.51543e+07	PE(34:6)+Na	PE(34:6)+Na	34	6	PE	(34:6)	(34:6)	730.442	C39 H66 O8 N1 P1 Na1	positive ionization mode	-0.0335932	2.48465	-5.66789	1.92e-07	9.82e-07	6.40595	-1.08986	2.48465	-6.21236	1.84e-08	5.82e-08	8.57743	-0.0369872	2.48465	-15.9577	2.39e-27	1.27e-25	51.3394	-0.0369587	3.00796	-19.4954	5.96e-24	3.04e-21	44.0796	-0.0708815	1.89752	-11.0891	6.14e-14	5.7e-13	21.3757
P4016	872.807	18.8	1.69351e+07	TG(53:3p)+NH4	TG(53:3p)+NH4	53	3	TG	see LipidGroup	see LipidGroup	872.807	C56 H106 O5 N1	positive ionization mode	0.0610875	1.58473	5.6649	1.94e-07	9.92e-07	6.48492	-4.06568	1.58473	-12.0091	4.95e-20	1.21e-18	35.0956	0.00398525	1.58473	1.06038	0.291964	0.356551	-7.69562	0.00398088	2.8555	1.25139	0.217079	0.270661	-7.52092	0.0652994	0.158981	5.69507	1.16e-06	2.9e-06	4.69512
AN127	764.518	10.9449	1.84451e+08	CL(20:4_18:1_20:0_20:4)-2H	CL(78:9)-2H	78	9	CL	(20:4_18:1_20:0_20:4)	(20:4_18:1_20:0_20:4)	764.518	C87 H150 O17 P2	negative ionization mode	0.0594071	5.01199	5.65734	2.01e-07	1.02e-06	6.07546	1.63048	5.01199	4.41768	2.91e-05	6.19e-05	1.25118	0.0125639	5.01199	2.43066	0.017165	0.0281603	-5.45662	0.0125334	3.70241	2.22937	0.030683	0.0474732	-5.97299	0.0730413	6.48127	8.97998	3.01e-11	1.61e-10	14.876
P1155	780.554	9.37027	4.01684e+10	PC(36:5)+H	PC(36:5)+H	36	5	PC	(18:3_18:2)	(18:3_18:2)	780.554	C44 H79 O8 N1 P1	positive ionization mode	-0.0139761	13.4563	-5.65686	2.01e-07	1.02e-06	5.09173	0.0380256	13.4563	0.497077	0.620413	0.672223	-8.63184	-0.00386275	13.4563	-3.86604	0.000215194	0.000486758	-2.58906	-0.00386263	13.5563	-3.90213	0.000307261	0.000681122	-2.89505	-0.0178382	13.3442	-7.92903	8.08e-10	3.36e-09	10.7062
P4480	922.88	20.183	6.89214e+06	TG(55:0)+NH4	TG(55:0)+NH4	55	0	TG	see LipidGroup	see LipidGroup	922.88	C58 H116 O6 N1	positive ionization mode	-0.104707	0.362511	-5.65638	2.02e-07	1.02e-06	6.52803	1.38398	0.362511	2.5868	0.0113812	0.0174507	-4.04247	-0.00764669	0.362511	-1.10664	0.27156	0.334509	-7.47987	-0.00775695	0.799874	-0.9214	0.36162	0.423797	-7.6779	-0.112298	-0.12819	-10.1867	8.11e-13	6.13e-12	18.9297
AN679	686.477	10.1355	8.16666e+06	PE(16:1_16:1)-H	PE(32:2)-H	32	2	PE	(16:1_16:1)	(16:1_16:1)	686.477	C37 H69 O8 N1 P1	negative ionization mode	-0.019403	0.975519	-5.64805	2.09e-07	1.05e-06	6.40179	-0.336223	0.975519	-3.15274	0.00223229	0.00376119	-2.59289	-0.018072	0.975519	-12.8228	1.32e-21	2.43e-20	38.1764	-0.0180405	1.171	-12.7936	8.35e-17	1.68e-15	27.5419	-0.037508	0.7562	-11.3651	2.85e-14	2.85e-13	22.2107
P4704	910.822	18.4693	1.21719e+08	TG(56:5p)+NH4	TG(56:5p)+NH4	56	5	TG	see LipidGroup	see LipidGroup	910.822	C59 H108 O5 N1	positive ionization mode	0.0240689	4.95454	5.6402	2.16e-07	1.09e-06	6.09177	-1.43046	4.95454	-10.4891	5.09e-17	7.36e-16	28.0083	0.00754258	4.95454	4.3973	3.14e-05	7.88e-05	0.360381	0.00754927	5.43459	5.80817	5.5e-07	1.88e-06	4.45733	0.0315163	4.41594	6.62736	5.45e-08	1.67e-07	7.42233
P4725	910.822	18.4693	1.21719e+08	TG(56:6e)+NH4	TG(56:6e)+NH4	56	6	TG	see LipidGroup	see LipidGroup	910.822	C59 H108 O5 N1	positive ionization mode	0.0240689	4.95454	5.6402	2.16e-07	1.09e-06	6.09177	-1.43046	4.95454	-10.4891	5.09e-17	7.36e-16	28.0083	0.00754258	4.95454	4.3973	3.14e-05	7.88e-05	0.360381	0.00754927	5.43459	5.80817	5.5e-07	1.88e-06	4.45733	0.0315163	4.41594	6.62736	5.45e-08	1.67e-07	7.42233
P869	734.569	11.5637	3.92236e+09	PC(32:0)+H	PC(32:0)+H	32	0	PC	(32:0)	(32:0)	734.569	C40 H81 O8 N1 P1	positive ionization mode	-0.0199553	10.0995	-5.62218	2.33e-07	1.17e-06	5.48381	0.633837	10.0995	5.64186	2.14e-07	5.89e-07	5.48373	-0.00324073	10.0995	-2.12423	0.0365439	0.0559989	-6.72499	-0.00324104	9.99226	-3.78592	0.000439721	0.000950869	-2.62724	-0.0231795	10.2198	-5.46146	2.49e-06	5.89e-06	3.16476
AN881	717.471	8.96182	8.10134e+06	PG(16:1_16:1)-H	PG(32:2)-H	32	2	PG	(16:1_16:1)	(16:1_16:1)	717.471	C38 H70 O10 N0 P1	negative ionization mode	0.0592614	0.936119	5.61002	2.45e-07	1.22e-06	6.23856	-1.90829	0.936119	-5.59868	2.57e-07	6.98e-07	6.13717	-0.00796802	0.936119	-1.8216	0.0720186	0.103532	-6.4669	-0.00802464	1.09093	-1.9947	0.0519837	0.0762746	-6.18785	0.0513951	0.762425	5.00017	1.11e-05	2.41e-05	2.4078
P329	585.451	9.42199	8.02115e+07	DG(22:5_12:1)+H	DG(34:6)+H	34	6	DG	(22:5_12:1)	(22:5_12:1)	585.451	C37 H61 O5	positive ionization mode	0.0494115	4.13619	5.60876	2.47e-07	1.23e-06	6.02513	-1.99832	4.13619	-6.97537	6.1e-10	2.37e-09	11.8794	0.0185422	4.13619	5.41579	5.53e-07	1.71e-06	4.33111	0.0185951	4.70811	4.68085	2.52e-05	6.8e-05	0.712884	0.0681671	3.49453	11.0777	6.33e-14	5.84e-13	21.2327
P222	573.485	11.8911	6.89225e+07	DG(32:1p)+Na	DG(32:1p)+Na	32	1	DG	(32:1p)	(32:1p)	573.485	C35 H66 O4 Na1	positive ionization mode	0.0407943	4.0617	5.60204	2.54e-07	1.26e-06	5.99536	-1.66061	4.0617	-7.03336	4.69e-10	1.87e-09	12.1347	0.015159	4.0617	5.30102	8.9e-07	2.69e-06	3.8738	0.0152262	4.53737	4.63475	2.93e-05	7.8e-05	0.572314	0.0560404	3.52802	10.6118	2.37e-13	1.95e-12	19.8945
P5097	1006.88	20.2029	5.71717e+07	TG(62:7)+NH4	TG(62:7)+NH4	62	7	TG	see LipidGroup	see LipidGroup	1006.88	C65 H116 O6 N1	positive ionization mode	0.026229	3.9273	5.5995	2.56e-07	1.27e-06	5.98343	-1.4095	3.9273	-9.47755	5.61e-15	5.37e-14	23.3667	-0.0072108	3.9273	-3.81277	0.000258876	0.000578904	-1.59439	-0.00717602	4.22515	-3.34074	0.0016592	0.00326978	-3.31109	0.0190107	3.59314	5.43088	2.75e-06	6.47e-06	3.56113
P4012	888.801	19.8043	5.5955e+07	TG(53:3)+NH4	TG(53:3)+NH4	53	3	TG	see LipidGroup	see LipidGroup	888.801	C56 H106 O6 N1	positive ionization mode	-0.0952229	3.38452	-5.5864	2.71e-07	1.34e-06	6.02294	0.410889	3.38452	0.826575	0.410782	0.469937	-7.19258	-0.000579677	3.38452	-0.0940357	0.925301	0.941509	-8.3814	-0.000607524	4.25151	-0.112748	0.910718	0.928518	-8.41299	-0.0959774	2.41179	-5.42469	2.8e-06	6.58e-06	3.66114
P2242	700.551	12.2862	1.25983e+08	TG(40:6)+NH4	TG(40:6)+NH4	40	6	TG	see LipidGroup	see LipidGroup	700.551	C43 H74 O6 N1	positive ionization mode	0.0627767	3.64038	5.58441	2.73e-07	1.35e-06	5.85415	2.92848	3.64038	7.24503	1.79e-10	7.78e-10	13.1111	-0.00617263	3.64038	-0.989053	0.325433	0.390153	-7.64543	-0.00624717	1.49247	-1.09396	0.279635	0.341821	-7.57051	0.0571842	6.05023	5.62486	1.46e-06	3.6e-06	4.0826
P1491	734.473	8.43606	6.05653e+06	PE(16:1_18:3)+Na	PE(34:4)+Na	34	4	PE	(16:1_18:3)	(16:1_18:3)	734.473	C39 H70 O8 N1 P1 Na1	positive ionization mode	-0.0388906	0.534448	-5.57666	2.82e-07	1.39e-06	6.10699	1.64436	0.534448	7.44153	7.28e-11	3.39e-10	14.159	-0.0169864	0.534448	-5.43215	5.17e-07	1.6e-06	4.77896	-0.0171851	0.0264457	-5.52769	1.44e-06	4.6e-06	3.9577	-0.0560335	1.1044	-8.93833	3.43e-11	1.8e-10	15.0603
P335	622.541	12.4591	2.28072e+08	DG(17:0_18:3)+NH4	DG(35:3)+NH4	35	3	DG	(17:0_18:3)	(17:0_18:3)	622.541	C38 H72 O5 N1	positive ionization mode	0.0381475	5.71388	5.56275	2.99e-07	1.47e-06	5.744	-2.19446	5.71388	-10.0316	4.25e-16	5.1e-15	25.8682	0.0106744	5.71388	3.9941	0.000137143	0.000318093	-1.11852	0.0106363	6.4279	3.50457	0.00102686	0.00211155	-2.99329	0.0488476	4.91277	9.72049	3.21e-12	2.12e-11	17.2027
P2143	620.488	10.5224	4.24718e+08	TG(34:4)+NH4	TG(34:4)+NH4	34	4	TG	see LipidGroup	see LipidGroup	620.488	C37 H66 O6 N1	positive ionization mode	0.0691959	6.6718	5.55423	3.1e-07	1.52e-06	5.5869	-1.13774	6.6718	-2.6708	0.00905974	0.0140942	-4.25209	0.0170978	6.6718	3.15265	0.0022329	0.0042912	-3.78047	0.0170652	6.60108	3.14851	0.00287165	0.00540844	-3.99006	0.0870989	6.75113	7.64917	1.98e-09	7.61e-09	10.6382
P5009	989.851	21.9041	4.10343e+06	TG(60:4)+Na	TG(60:4)+Na	60	4	TG	see LipidGroup	see LipidGroup	989.851	C63 H114 O6 Na1	positive ionization mode	0.0680337	-0.739389	5.55346	3.11e-07	1.52e-06	6.21771	-4.97075	-0.739389	-13.6273	3.96e-23	1.49e-21	42.1729	-0.0570814	-0.739389	-13.0719	4.43e-22	8.98e-21	39.3749	-0.0575988	0.278779	-12.8529	7.06e-17	1.44e-15	27.8412	0.0109592	-1.88172	0.982666	0.331512	0.378617	-6.77762
AN677	686.477	9.76609	5.00258e+07	PE(16:1_16:1)-H	PE(32:2)-H	32	2	PE	(16:1_16:1)	(16:1_16:1)	686.477	C37 H69 O8 N1 P1	negative ionization mode	0.0465654	3.5978	5.5515	3.14e-07	1.52e-06	5.80451	-1.70364	3.5978	-6.32742	1.11e-08	3.6e-08	9.02469	-0.0104808	3.5978	-3.04079	0.00313316	0.00587985	-3.90447	-0.0104737	3.77326	-3.39269	0.0014267	0.00285787	-3.13442	0.0359438	3.40093	4.31816	9.67e-05	0.000184192	0.0712405
AN678	686.477	9.76723	5.00258e+07	PE(16:1_16:1)-H	PE(32:2)-H	32	2	PE	(16:1_16:1)	(16:1_16:1)	686.477	C37 H69 O8 N1 P1	negative ionization mode	0.0465654	3.5978	5.5515	3.14e-07	1.52e-06	5.80451	-1.70364	3.5978	-6.32742	1.11e-08	3.6e-08	9.02469	-0.0104808	3.5978	-3.04079	0.00313316	0.00587985	-3.90447	-0.0104737	3.77326	-3.39269	0.0014267	0.00285787	-3.13442	0.0359438	3.40093	4.31816	9.67e-05	0.000184192	0.0712405
P4754	920.77	17.0435	9.94058e+08	TG(56:8)+NH4	TG(56:8)+NH4	56	8	TG	see LipidGroup	see LipidGroup	920.77	C59 H102 O6 N1	positive ionization mode	0.05902	7.29748	5.5494	3.17e-07	1.54e-06	5.41414	1.75388	7.29748	4.48601	2.25e-05	4.88e-05	1.3241	0.0105802	7.29748	1.8359	0.0698536	0.10076	-6.80591	0.0106528	5.91522	1.91349	0.0618828	0.0886616	-6.71243	0.0697554	8.8483	7.72865	1.53e-09	6.04e-09	10.7188
AN630	852.576	10.3157	1.75306e+07	PC(20:3_18:2)+HCOO	PC(38:5)+HCOO	38	5	PC	(20:3_18:2)	(20:3_18:2)	852.576	C47 H83 O10 N1 P1	negative ionization mode	-0.0331262	2.05614	-5.5478	3.19e-07	1.54e-06	5.91864	0.764191	2.05614	4.0433	0.000115082	0.000226967	0.143932	0.0064522	2.05614	2.61414	0.0105724	0.0180635	-4.86683	0.00646838	2.13105	3.08274	0.00345138	0.00640648	-3.82687	-0.0266881	1.97209	-4.30645	0.000100294	0.000190879	0.171544
AN636	850.56	9.65804	4.46528e+07	PC(18:3_20:3)+HCOO	PC(38:6)+HCOO	38	6	PC	(18:3_20:3)	(18:3_20:3)	850.56	C47 H81 O10 N1 P1	negative ionization mode	-0.0239577	3.47467	-5.5333	3.39e-07	1.64e-06	5.7313	0.731601	3.47467	5.30567	8.73e-07	2.24e-06	4.73598	0.00494339	3.47467	2.72162	0.00787326	0.01385	-4.72942	0.00493662	3.4467	2.57094	0.0134213	0.0225394	-5.20772	-0.018947	3.50605	-5.16217	6.58e-06	1.46e-05	2.70758
P307	597.485	17.3388	5.97415e+07	DG(34:3p)+Na	DG(34:3p)+Na	34	3	DG	(34:3p)	(34:3p)	597.485	C37 H66 O4 Na1	positive ionization mode	0.0107472	4.08535	5.53289	3.39e-07	1.64e-06	5.67712	-0.0954756	4.08535	-1.52241	0.131603	0.168442	-6.42148	0.00202762	4.08535	2.46582	0.0156714	0.0259598	-5.40012	0.00203122	4.0301	2.38515	0.0212223	0.0340517	-5.6669	0.0127954	4.14733	6.81511	2.95e-08	9.35e-08	8.04909
P2677	811.585	13.3442	5.0433e+08	TG(48:9)+Na	TG(48:9)+Na	48	9	TG	see LipidGroup	see LipidGroup	811.585	C51 H80 O6 Na1	positive ionization mode	-0.0317422	7.1349	-5.53009	3.43e-07	1.65e-06	5.45777	1.37356	7.1349	7.55241	4.37e-11	2.11e-10	14.2335	-0.0124062	7.1349	-4.78218	7.17e-06	1.94e-05	1.71649	-0.0123896	6.72037	-3.92748	0.000283985	0.000633391	-1.77504	-0.0442816	7.59998	-13.0989	2.84e-16	5.08e-15	26.5377
AN792	732.461	8.42797	1.89172e+06	PE(18:4_18:3)-H	PE(36:7)-H	36	7	PE	(18:4_18:3)	(18:4_18:3)	732.461	C41 H67 O8 N1 P1	negative ionization mode	-0.0344695	-1.2727	-5.52885	3.45e-07	1.66e-06	6.05071	1.86413	-1.2727	9.33044	1.12e-14	9.9e-14	22.9539	-0.0159275	-1.2727	-5.30317	8.82e-07	2.67e-06	4.49174	-0.0159749	-1.92487	-5.82586	5.18e-07	1.78e-06	5.2545	-0.0504427	-0.540994	-8.37784	1.95e-10	8.97e-10	13.4378
AN791	718.482	9.73122	956467	PE(16:1p_20:5)-H	PE(36:6p)-H	36	6	PE	(16:1p_20:5)	(16:1p_20:5)	718.482	C41 H69 O7 N1 P1	negative ionization mode	0.135202	-3.06614	5.52727	3.47e-07	1.67e-06	6.14214	-0.613112	-3.06614	-0.700916	0.485261	0.543051	-6.63839	-0.054706	-3.06614	-3.78652	0.000283396	0.000630975	-0.764623	-0.0525179	-4.80911	-3.35678	0.00158383	0.00313092	-2.13638	0.0802285	-1.11061	4.9615	1.26e-05	2.7e-05	2.46738
P4859	958.88	19.3183	1.69244e+07	TG(58:3)+NH4	TG(58:3)+NH4	58	3	TG	see LipidGroup	see LipidGroup	958.88	C61 H116 O6 N1	positive ionization mode	-0.0862268	1.78687	-5.52687	3.48e-07	1.67e-06	5.87433	0.966618	1.78687	2.05343	0.0430922	0.0600238	-5.31711	-0.00332068	1.78687	-0.544251	0.587688	0.644138	-8.04711	-0.00332715	2.26838	-0.504662	0.616191	0.670853	-8.11775	-0.0899135	1.24664	-7.15934	9.61e-09	3.33e-08	9.40271
AN953	953.553	7.91396	2.22053e+07	PIP(20:0e_18:3)-H	PIP(38:3e)-H	38	3	PIP	(20:0e_18:3)	(20:0e_18:3)	953.553	C47 H87 O15 N0 P2	negative ionization mode	0.118166	1.7554	5.52292	3.54e-07	1.69e-06	5.87315	-4.65014	1.7554	-6.65449	2.59e-09	9.15e-09	10.6492	0.0110798	1.7554	1.42174	0.158746	0.207441	-7.24	0.0111021	2.71942	2.71462	0.00929326	0.0159849	-4.80652	0.129899	0.673821	4.92685	1.41e-05	2.94e-05	2.1862
AN17	708.455	8.73727	2.98635e+07	CL(18:4_16:1_18:2_18:2)-2H	CL(70:9)-2H	70	9	CL	(18:4_16:1_18:2_18:2)	(18:4_16:1_18:2_18:2)	708.455	C79 H134 O17 P2	negative ionization mode	-0.0181423	2.71811	-5.52125	3.56e-07	1.7e-06	5.78227	-0.939663	2.71811	-9.45421	6.26e-15	5.84e-14	23.3227	-0.0206955	2.71811	-16.0994	1.35e-27	7.68e-26	51.892	-0.0206916	3.15808	-18.0575	1.38e-22	2.35e-20	40.8745	-0.0388714	2.22448	-11.2289	4.15e-14	4.05e-13	21.7488
P1263	808.583	11.9861	1.84769e+08	PC(18:0_20:5)+H	PC(38:5)+H	38	5	PC	(18:0_20:5)	(18:0_20:5)	808.585	C46 H83 O8 N1 P1	positive ionization mode	-0.0301749	5.66911	-5.5099	3.74e-07	1.78e-06	5.49755	0.467288	5.66911	2.72773	0.00774043	0.0121449	-4.09862	-0.0300368	5.66911	-12.7595	1.75e-21	3.19e-20	37.5978	-0.0300078	5.48795	-12.9053	6.08e-17	1.26e-15	27.5535	-0.0603059	5.87237	-12.015	4.84e-15	6.22e-14	23.7425
P364	615.498	11.0503	7.6632e+07	DG(18:3_18:2)+H	DG(36:5)+H	36	5	DG	(18:3_18:2)	(18:3_18:2)	615.498	C39 H67 O5	positive ionization mode	0.045721	4.08313	5.50886	3.75e-07	1.78e-06	5.61796	-1.87959	4.08313	-6.96501	6.4e-10	2.49e-09	11.8363	0.019755	4.08313	6.12638	2.67e-08	9.66e-08	7.31512	0.0198229	4.65213	5.48762	1.66e-06	5.24e-06	3.3995	0.0656497	3.44475	10.4149	4.18e-13	3.28e-12	19.3299
AN329	870.522	8.48717	899300	Hex2Cer(d12:0_20:5)+HCOO	Hex2Cer(d32:5)+HCOO	32	5	Hex2Cer	(d12:0_20:5)	(d12:0_20:5)	870.522	C45 H76 O15 N1	negative ionization mode	0.0915185	-2.58094	5.49679	3.95e-07	1.87e-06	5.99614	0.560815	-2.58094	0.914139	0.363219	0.422571	-6.46862	-0.00763818	-2.58094	-0.813641	0.418115	0.479238	-7.18953	-0.00765914	-3.93899	-0.796	0.430096	0.486858	-7.0948	0.0838736	-1.05728	6.40209	1.14e-07	3.27e-07	7.11284
P1026	752.522	8.53958	8.46615e+09	PC(34:5)+H	PC(34:5)+H	34	5	PC	(20:1_14:4)	(20:1_14:4)	752.522	C42 H75 O8 N1 P1	positive ionization mode	-0.0274714	11.0294	-5.49542	3.97e-07	1.88e-06	4.89678	-0.780515	11.0294	-5.40309	5.83e-07	1.52e-06	4.34796	-0.0219997	11.0294	-11.8861	8.61e-20	1.2e-18	32.9928	-0.022013	11.4834	-13.6075	8.65e-18	2.55e-16	28.8201	-0.0493809	10.52	-9.60434	4.54e-12	2.93e-11	16.412
P240	585.449	9.42237	7.98589e+07	DG(32:3)+Na	DG(32:3)+Na	32	3	DG	(32:3)	(32:3)	585.449	C35 H62 O5 Na1	positive ionization mode	0.0485987	4.13438	5.49359	4e-07	1.88e-06	5.55173	-1.97151	4.13438	-6.85472	1.05e-09	3.94e-09	11.3404	0.0185405	4.13438	5.38999	6.16e-07	1.89e-06	4.22635	0.0185928	4.70259	4.67712	2.55e-05	6.86e-05	0.701054	0.067343	3.49688	10.7823	1.46e-13	1.26e-12	20.3901
P2153	585.449	9.42238	7.98589e+07	TG(34:5p)+H	TG(34:5p)+H	34	5	TG	see LipidGroup	see LipidGroup	585.451	C37 H61 O5	positive ionization mode	0.0485987	4.13438	5.49359	4e-07	1.88e-06	5.55173	-1.97151	4.13438	-6.85472	1.05e-09	3.94e-09	11.3404	0.0185405	4.13438	5.38999	6.16e-07	1.89e-06	4.22635	0.0185928	4.70259	4.67712	2.55e-05	6.86e-05	0.701054	0.067343	3.49688	10.7823	1.46e-13	1.26e-12	20.3901
P233	582.509	11.6506	3.53833e+08	DG(18:1_14:1)+NH4	DG(32:2)+NH4	32	2	DG	(18:1_14:1)	(18:1_14:1)	582.509	C35 H68 O5 N1	positive ionization mode	0.0418286	6.28009	5.48995	4.06e-07	1.91e-06	5.40023	-1.85812	6.28009	-7.53588	4.72e-11	2.27e-10	14.2794	0.0207461	6.28009	7.00764	5.27e-10	2.3e-09	11.0486	0.0206965	6.89304	6.03139	2.54e-07	9.13e-07	5.09546	0.0629299	5.5924	11.7901	8.88e-15	1.03e-13	23.1308
P2209	676.551	12.9562	1.29483e+07	TG(38:4)+NH4	TG(38:4)+NH4	38	4	TG	see LipidGroup	see LipidGroup	676.551	C41 H74 O6 N1	positive ionization mode	0.0971957	0.416449	5.48814	4.09e-07	1.92e-06	5.69744	1.41494	0.416449	2.2157	0.0293733	0.0422508	-4.83355	-0.0236243	0.416449	-2.29886	0.0239559	0.0381741	-5.23471	-0.0242424	-1.57724	-2.14486	0.0372456	0.0564314	-5.53075	0.0736152	2.65327	5.9014	5.89e-07	1.52e-06	5.16444
AN704	698.513	11.3946	4.24326e+06	PE(16:1p_18:1)-H	PE(34:2p)-H	34	2	PE	(16:1p_18:1)	(16:1p_18:1)	698.513	C39 H73 O7 N1 P1	negative ionization mode	0.0294739	0.195466	5.48747	4.1e-07	1.92e-06	5.76134	-0.312046	0.195466	-1.79234	0.0766223	0.102484	-5.67552	-0.0111356	0.195466	-4.69825	9.96e-06	2.65e-05	1.90046	-0.0111194	-0.0988699	-7.61415	1.06e-09	5.27e-09	11.1672	0.0182924	0.525697	2.89174	0.00609386	0.0092935	-3.65786
AN119	766.534	10.9454	2.5761e+07	CL(24:2_18:1_18:2_18:2)-2H	CL(78:7)-2H	78	7	CL	(24:2_18:1_18:2_18:2)	(24:2_18:1_18:2_18:2)	766.534	C87 H154 O17 P2	negative ionization mode	0.0607222	2.13493	5.48359	4.17e-07	1.95e-06	5.56022	1.65595	2.13493	4.22961	5.86e-05	0.000119963	0.791655	0.0120221	2.13493	2.14974	0.0344054	0.0529123	-5.82433	0.0121951	0.796308	2.1183	0.0395497	0.0594642	-5.92853	0.0733704	3.6368	8.07327	5.11e-10	2.19e-09	12.1572
P1612	790.536	10.5675	3.46184e+07	PE(20:2_18:2)+Na	PE(38:4)+Na	38	4	PE	(20:2_18:2)	(20:2_18:2)	790.536	C43 H78 O8 N1 P1 Na1	positive ionization mode	-0.0411123	2.99708	-5.47877	4.26e-07	1.98e-06	5.51256	2.62657	2.99708	10.7046	1.88e-17	2.99e-16	29.0808	-0.00745059	2.99708	-2.076	0.0409023	0.0620085	-6.05935	-0.00747821	2.14632	-1.89448	0.0644192	0.091679	-6.46929	-0.0487815	3.95158	-8.66765	7.91e-11	3.92e-10	14.0202
AN831	764.524	10.945	2.05692e+08	PE(18:1_20:4)-H	PE(38:5)-H	38	5	PE	(18:1_20:4)	(18:1_20:4)	764.524	C43 H75 O8 N1 P1	negative ionization mode	0.0588351	5.13969	5.4743	4.34e-07	2.01e-06	5.31054	1.70746	5.13969	4.50779	2.07e-05	4.52e-05	1.57137	0.0127635	5.13969	2.40495	0.0183359	0.0298514	-5.52413	0.0127361	3.80239	2.26561	0.0281977	0.0441086	-5.90548	0.0727652	6.64008	8.37734	1.96e-10	8.97e-10	12.9812
AN84	1504.03	9.62585	2.42267e+06	CL(18:3_18:2_18:2_22:1)-H	CL(76:8)-H	76	8	CL	(18:3_18:2_18:2_22:1)	(18:3_18:2_18:2_22:1)	1504.03	C85 H149 O17 P2	negative ionization mode	-0.0286341	-0.747487	-5.47201	4.38e-07	2.03e-06	5.81725	0.192818	-0.747487	1.19989	0.233503	0.283262	-6.45164	-0.00320561	-0.747487	-1.53876	0.127563	0.171065	-6.79402	-0.00321137	-0.550774	-1.78938	0.0800991	0.111828	-6.36403	-0.0318258	-0.96819	-5.71451	1.09e-06	2.73e-06	4.87781
AN893	741.471	9.10349	1.05305e+06	PG(16:1_18:3)-H	PG(34:4)-H	34	4	PG	(16:1_18:3)	(16:1_18:3)	741.471	C40 H70 O10 N0 P1	negative ionization mode	0.143124	-2.71133	5.46898	4.43e-07	2.05e-06	5.99947	-4.5151	-2.71133	-4.97758	3.31e-06	7.87e-06	4.06958	0.0228465	-2.71133	2.43306	0.0170591	0.0280046	-4.91013	0.0227107	-1.96657	4.12555	0.000152406	0.000353813	-0.350603	0.167616	-3.54691	5.22812	5.32e-06	1.2e-05	3.5768
P2236	702.567	12.5817	9.8084e+07	TG(40:5)+NH4	TG(40:5)+NH4	40	5	TG	see LipidGroup	see LipidGroup	702.567	C43 H76 O6 N1	positive ionization mode	-0.0239458	4.74053	-5.4694	4.43e-07	2.05e-06	5.379	0.778155	4.74053	5.61246	2.43e-07	6.59e-07	5.88991	-0.0105723	4.74053	-5.65139	2.06e-07	6.71e-07	5.31413	-0.0105763	4.53659	-4.75133	1.99e-05	5.45e-05	0.955127	-0.0345407	4.96934	-12.0888	3.97e-15	5.34e-14	23.9677
P363	632.525	11.0502	3.61972e+09	DG(18:3_18:2)+NH4	DG(36:5)+NH4	36	5	DG	(18:3_18:2)	(18:3_18:2)	632.525	C39 H70 O5 N1	positive ionization mode	0.0453837	9.66128	5.46188	4.57e-07	2.11e-06	4.93022	-1.79499	9.66128	-6.53701	4.37e-09	1.51e-08	9.46758	0.0191254	9.66128	6.25589	1.52e-08	5.67e-08	7.29862	0.0191108	10.1886	5.38115	2.38e-06	7.36e-06	2.43497	0.0645267	9.0696	11.1758	4.82e-14	4.63e-13	21.1747
P1521	750.504	10.5626	2.93662e+07	PE(35:3)+Na	PE(35:3)+Na	35	3	PE	(17:1_18:2)	(17:1_18:2)	750.504	C40 H74 O8 N1 P1 Na1	positive ionization mode	-0.0260111	3.0068	-5.45321	4.73e-07	2.18e-06	5.46341	0.063776	3.0068	0.433566	0.665697	0.712829	-7.40163	-0.00886521	3.0068	-4.58294	1.55e-05	4.04e-05	1.20471	-0.00885604	3.17947	-5.29512	3.2e-06	9.68e-06	2.85731	-0.0348634	2.81308	-7.03836	1.42e-08	4.77e-08	8.88168
AN21	720.455	8.47909	1.30224e+06	CL(18:3_16:1_16:1_22:6)-2H	CL(72:11)-2H	72	11	CL	(18:3_16:1_16:1_22:6)	(18:3_16:1_16:1_22:6)	720.455	C81 H134 O17 P2	negative ionization mode	-0.030832	-1.71633	-5.45029	4.79e-07	2.2e-06	5.82627	0.0748631	-1.71633	0.439598	0.661339	0.709298	-6.96295	-0.0155033	-1.71633	-6.7904	1.41e-09	5.88e-09	10.783	-0.0155274	-1.56022	-6.76316	2.01e-08	8.12e-08	8.43307	-0.0463266	-1.89149	-8.65712	8.17e-11	4.02e-10	14.4269
AN404	791.495	8.44573	1.08211e+08	MGDG(18:3_16:3)+HCOO	MGDG(34:6)+HCOO	34	6	MGDG	(18:3_16:3)	(18:3_16:3)	791.495	C44 H71 O12	negative ionization mode	0.117465	4.05191	5.44728	4.85e-07	2.22e-06	5.39036	-4.50919	4.05191	-6.38957	8.41e-09	2.79e-08	9.32358	0.0137909	4.05191	1.72495	0.0881549	0.123998	-6.95335	0.01379	4.99309	3.8344	0.000378853	0.000824827	-1.94022	0.130834	2.99596	4.724	2.69e-05	5.47e-05	1.36734
AN721	708.461	8.73859	4.24645e+07	PE(18:4_16:1)-H	PE(34:5)-H	34	5	PE	(18:4_16:1)	(18:4_16:1)	708.461	C39 H67 O8 N1 P1	negative ionization mode	-0.0176826	3.21969	-5.43638	5.08e-07	2.32e-06	5.39725	-0.993588	3.21969	-10.1299	2.69e-16	3.34e-15	26.4212	-0.0215429	3.21969	-16.9942	3.96e-29	3.26e-27	55.4032	-0.0215333	3.67116	-18.5145	4.98e-23	1.16e-20	41.8733	-0.0391843	2.71316	-11.7108	1.1e-14	1.24e-13	23.0544
P423	886.822	19.445	1.60427e+07	DG(54:4)+NH4	DG(54:4)+NH4	54	4	DG	(54:4)	(54:4)	886.822	C57 H108 O5 N1	positive ionization mode	0.0369036	1.63788	5.43395	5.13e-07	2.33e-06	5.52449	-3.24728	1.63788	-15.3208	3.17e-26	2.19e-24	49.2444	0.00498469	1.63788	2.05967	0.0424767	0.0640155	-6.16258	0.00499007	2.80489	2.91379	0.0054835	0.00979443	-4.32355	0.0419532	0.328561	5.31307	4.03e-06	9.22e-06	3.44216
P4175	886.822	19.4451	1.60427e+07	TG(54:3p)+NH4	TG(54:3p)+NH4	54	3	TG	see LipidGroup	see LipidGroup	886.822	C57 H108 O5 N1	positive ionization mode	0.0369036	1.63788	5.43395	5.13e-07	2.33e-06	5.52449	-3.24728	1.63788	-15.3208	3.17e-26	2.19e-24	49.2444	0.00498469	1.63788	2.05967	0.0424767	0.0640155	-6.16258	0.00499007	2.80489	2.91379	0.0054835	0.00979443	-4.32355	0.0419532	0.328561	5.31307	4.03e-06	9.22e-06	3.44216
P4213	886.822	19.4453	1.60427e+07	TG(54:4e)+NH4	TG(54:4e)+NH4	54	4	TG	see LipidGroup	see LipidGroup	886.822	C57 H108 O5 N1	positive ionization mode	0.0369036	1.63788	5.43395	5.13e-07	2.33e-06	5.52449	-3.24728	1.63788	-15.3208	3.17e-26	2.19e-24	49.2444	0.00498469	1.63788	2.05967	0.0424767	0.0640155	-6.16258	0.00499007	2.80489	2.91379	0.0054835	0.00979443	-4.32355	0.0419532	0.328561	5.31307	4.03e-06	9.22e-06	3.44216
AN717	710.477	9.52005	1.12017e+08	PE(16:1_18:3)-H	PE(34:4)-H	34	4	PE	(16:1_18:3)	(16:1_18:3)	710.477	C39 H69 O8 N1 P1	negative ionization mode	-0.0305473	4.64593	-5.42449	5.34e-07	2.42e-06	5.23426	-0.472664	4.64593	-2.73051	0.00768077	0.0120813	-4.01734	-0.0122138	4.64593	-5.45955	4.61e-07	1.44e-06	4.49229	-0.0122177	5.08924	-4.57169	3.61e-05	9.4e-05	0.347711	-0.0426283	4.14856	-11.6049	1.47e-14	1.61e-13	22.6764
P2276	730.598	13.9262	1.37251e+08	TG(42:5)+NH4	TG(42:5)+NH4	42	5	TG	see LipidGroup	see LipidGroup	730.598	C45 H80 O6 N1	positive ionization mode	-0.0206379	5.13481	-5.42251	5.38e-07	2.44e-06	5.16571	0.653049	5.13481	5.43613	5.08e-07	1.33e-06	5.14058	-0.0290271	5.13481	-17.3995	8.27e-30	8.45e-28	56.9147	-0.0290359	4.76837	-13.7601	5.7e-18	1.87e-16	29.9963	-0.0497	5.54593	-25.7367	5.37e-27	1.37e-24	51.4946
AN949	917.612	12.6946	877944	PI(18:1_22:1)-H	PI(40:2)-H	40	2	PI	(18:1_22:1)	(18:1_22:1)	917.612	C49 H90 O13 N0 P1	negative ionization mode	-0.172158	-3.2613	-5.41226	5.61e-07	2.54e-06	5.82915	1.15857	-3.2613	1.35113	0.180224	0.224271	-6.01988	-0.00805808	-3.2613	-0.764603	0.446617	0.507808	-7.48684	-0.00792587	-1.95685	-0.900216	0.372666	0.434748	-7.30644	-0.17637	-4.72482	-5.3739	3.31e-06	7.7e-06	4.18507
P872	754.536	9.22726	1.98607e+10	PC(18:1_14:0)+Na	PC(32:1)+Na	32	1	PC	(18:1_14:0)	(18:1_14:0)	754.536	C40 H78 O8 N1 P1 Na1	positive ionization mode	-0.0764437	12.034	-5.41178	5.63e-07	2.54e-06	4.43718	0.0841691	12.034	0.220023	0.826378	0.857233	-8.50645	-0.0136989	12.034	-2.89544	0.00480704	0.00876376	-5.33957	-0.0137047	12.7143	-4.04375	0.000197354	0.000450793	-2.29382	-0.0900946	11.2709	-5.53061	1.98e-06	4.76e-06	3.25253
P246	580.494	10.9741	3.12923e+09	DG(14:0_18:3)+NH4	DG(32:3)+NH4	32	3	DG	(14:0_18:3)	(14:0_18:3)	580.494	C35 H66 O5 N1	positive ionization mode	0.041898	9.48131	5.40738	5.73e-07	2.58e-06	4.73969	-1.91433	9.48131	-7.57544	3.93e-11	1.92e-10	14.1559	0.0145322	9.48131	5.15001	1.65e-06	4.82e-06	2.70941	0.0145204	10.0588	4.47147	5.01e-05	0.000126462	-0.540064	0.0564855	8.83337	10.2192	7.38e-13	5.6e-12	18.4395
P4387	897.694	12.1029	2.47004e+08	TG(54:8)+Na	TG(54:8)+Na	54	8	TG	see LipidGroup	see LipidGroup	897.694	C57 H94 O6 Na1	positive ionization mode	0.0655393	5.55773	5.40469	5.79e-07	2.61e-06	5.09313	-2.34645	5.55773	-5.99571	4.72e-08	1.42e-07	7.49315	0.0015827	5.55773	0.319591	0.750059	0.788951	-8.42026	0.00161286	5.94104	0.365258	0.716583	0.763026	-8.43835	0.0668177	5.12767	5.53333	1.97e-06	4.72e-06	3.82362
AN750	740.524	11.4947	2.28935e+08	PE(18:0_18:3)-H	PE(36:3)-H	36	3	PE	(18:0_18:3)	(18:0_18:3)	740.524	C41 H75 O8 N1 P1	negative ionization mode	-0.0121495	5.85547	-5.40071	5.89e-07	2.64e-06	5.0613	-0.286318	5.85547	-4.03572	0.000118242	0.000232661	-0.158527	-0.00905548	5.85547	-9.73038	1.73e-15	1.35e-14	23.729	-0.00906514	6.03653	-10.2742	1.59e-13	1.42e-12	19.5547	-0.0211785	5.65232	-9.26769	1.25e-11	7.29e-11	15.8093
P4614	912.708	13.9872	3.80148e+07	TG(56:12)+NH4	TG(56:12)+NH4	56	12	TG	see LipidGroup	see LipidGroup	912.708	C59 H94 O6 N1	positive ionization mode	0.0551524	3.17626	5.39901	5.93e-07	2.66e-06	5.21554	-2.008	3.17626	-6.14847	2.43e-08	7.65e-08	8.28161	-0.0209547	3.17626	-4.91623	4.23e-06	1.18e-05	2.46754	-0.0208933	3.2967	-5.44459	1.92e-06	6.03e-06	3.35897	0.0341035	3.04113	3.38332	0.00158198	0.00258869	-2.59775
AN771	722.513	11.457	1.94047e+07	PE(16:0p_20:4)-H	PE(36:4p)-H	36	4	PE	(16:0p_20:4)	(16:0p_20:4)	722.513	C41 H73 O7 N1 P1	negative ionization mode	0.0618095	1.39945	5.38678	6.24e-07	2.79e-06	5.20658	2.54872	1.39945	6.05297	3.68e-08	1.13e-07	8.03088	0.0189535	1.39945	3.11696	0.00248998	0.00474955	-3.35665	0.0191411	-0.298768	3.68241	0.000602761	0.00127962	-1.91905	0.0814228	3.30477	7.39684	4.45e-09	1.61e-08	10.0062
AN688	698.477	9.77825	1.99185e+07	PE(15:0_18:3)-H	PE(33:3)-H	33	3	PE	(15:0_18:3)	(15:0_18:3)	698.477	C38 H69 O8 N1 P1	negative ionization mode	-0.0217164	2.13554	-5.38019	6.41e-07	2.86e-06	5.25717	-1.05111	2.13554	-8.54025	4.47e-13	2.94e-12	19.129	-0.0108509	2.13554	-7.02999	4.77e-10	2.09e-09	11.4631	-0.0108663	2.76753	-5.8837	4.24e-07	1.48e-06	4.90002	-0.0326071	1.42649	-11.7556	9.75e-15	1.12e-13	23.2547
AN297	926.473	11.4578	341840	GD1a(m39:5)-2H	GD1a(m39:5)-2H	39	5	GD1a	(m39:5)	(m39:5)	926.473	C87 H144 O38 N4	negative ionization mode	0.10274	-3.59423	5.37939	6.44e-07	2.87e-06	5.62112	-0.41558	-3.59423	-0.596524	0.552404	0.609122	-6.57611	-0.00760571	-3.59423	-0.745547	0.457989	0.519353	-7.15398	-0.0075769	-4.61815	-0.664478	0.509682	0.566165	-7.09503	0.0949109	-2.44545	7.08932	1.21e-08	4.1e-08	9.48226
AN303	726.516	10.9283	3.59359e+07	Hex1Cer(d33:3)+HCOO	Hex1Cer(d33:3)+HCOO	33	3	Hex1Cer	(d33:3)	(d33:3)	726.516	C40 H72 O10 N1	negative ionization mode	-0.0189647	3.07825	-5.37735	6.49e-07	2.89e-06	5.172	-0.828228	3.07825	-7.70757	2.14e-11	1.07e-10	15.2279	-0.00848682	3.07825	-6.29679	1.27e-08	4.78e-08	8.13381	-0.00849185	3.5978	-5.28009	3.37e-06	1.02e-05	2.7699	-0.0274475	2.49534	-11.1094	5.8e-14	5.41e-13	21.3932
P3521	858.791	18.5305	3.21047e+07	TG(52:3p)+NH4	TG(52:3p)+NH4	52	3	TG	see LipidGroup	see LipidGroup	858.791	C55 H104 O5 N1	positive ionization mode	0.0374795	2.84549	5.37523	6.55e-07	2.91e-06	5.19272	-2.78077	2.84549	-12.8151	1.37e-21	4.16e-20	38.611	-0.00365459	2.84549	-1.43473	0.155019	0.202882	-7.31184	-0.00365902	3.70062	-1.40384	0.16704	0.214527	-7.39488	0.0338837	1.88608	5.42795	2.77e-06	6.52e-06	3.69453
P1953	719.606	11.4295	3.28853e+07	SM(d35:0)+H	SM(d35:0)+H	35	0	SM	(d35:0)	(d35:0)	719.606	C40 H84 O6 N2 P1	positive ionization mode	-0.0444495	2.98583	-5.3609	6.95e-07	3.08e-06	5.11499	-0.534722	2.98583	-2.17184	0.0326419	0.0464747	-5.1895	-0.0211583	2.98583	-6.63726	2.8e-09	1.15e-08	9.64374	-0.0211544	3.52789	-6.09286	2.06e-07	7.47e-07	5.55943	-0.0657132	2.37766	-9.78695	2.63e-12	1.79e-11	17.5589
P2269	732.614	14.0481	3.53765e+08	TG(42:4)+NH4	TG(42:4)+NH4	42	4	TG	see LipidGroup	see LipidGroup	732.614	C45 H82 O6 N1	positive ionization mode	-0.0208506	6.5523	-5.35487	7.12e-07	3.15e-06	4.79728	1.00492	6.5523	8.14975	2.76e-12	1.58e-11	17.0307	-0.0190577	6.5523	-10.9693	5.58e-18	5.91e-17	29.4658	-0.0190074	6.1223	-10.7344	3.77e-14	3.99e-13	21.0043	-0.03988	7.03474	-11.678	1.2e-14	1.35e-13	22.7787
P112	556.53	11.4401	1.68027e+07	Cer(d18:0_16:0+O)+H	Cer(d34:0+O)+H	34	0	Cer	(d18:0_16:0+O)	(d18:0_16:0+O)	556.53	C34 H70 O4 N1	positive ionization mode	-0.0316655	1.98482	-5.35414	7.15e-07	3.15e-06	5.16872	-1.09124	1.98482	-6.08361	3.22e-08	1e-07	8.09165	-0.00700716	1.98482	-3.17136	0.00210832	0.00406636	-3.4411	-0.00699658	2.7851	-3.01008	0.00421887	0.00770244	-4.07145	-0.0386755	1.08694	-7.55213	2.7e-09	1.02e-08	10.6769
AN4	716.518	11.8432	2.38652e+08	CL(18:1_16:0_16:0_20:0)-2H	CL(70:1)-2H	70	1	CL	(18:1_16:0_16:0_20:0)	(18:1_16:0_16:0_20:0)	716.518	C79 H150 O17 P2	negative ionization mode	-0.0170058	5.90227	-5.3408	7.55e-07	3.33e-06	4.81853	-0.110035	5.90227	-1.09158	0.27809	0.331375	-7.08097	0.00131961	5.90227	1.01201	0.314392	0.37905	-7.9716	0.00130835	6.15836	0.816359	0.418477	0.477779	-8.18692	-0.0156989	5.61495	-7.96068	7.3e-10	3.07e-09	11.713
P1959	711.544	8.65366	4.68015e+06	SM(d35:4)+H	SM(d35:4)+H	35	4	SM	(d35:4)	(d35:4)	711.544	C40 H76 O6 N2 P1	positive ionization mode	-0.0313326	0.243327	-5.326	8.03e-07	3.53e-06	5.11347	1.19489	0.243327	6.4597	6.17e-09	2.08e-08	9.80186	-0.0215976	0.243327	-8.20039	2.18e-12	1.16e-11	17.051	-0.0217412	-0.184032	-7.29078	3.23e-09	1.48e-08	10.0722	-0.052927	0.722803	-12.0084	4.93e-15	6.3e-14	23.9792
AN583	824.545	10.0072	6.46364e+07	PC(18:3_18:2)+HCOO	PC(36:5)+HCOO	36	5	PC	(18:3_18:2)	(18:3_18:2)	824.545	C45 H79 O10 N1 P1	negative ionization mode	0.0529439	3.11455	5.32047	8.21e-07	3.6e-06	4.82351	2.57104	3.11455	7.30762	1.34e-10	5.93e-10	13.4212	0.00189513	3.11455	0.357606	0.721521	0.766822	-8.06472	0.00192295	1.32865	0.336582	0.737953	0.780393	-8.10454	0.0552333	5.11825	7.42624	4.05e-09	1.47e-08	10.0039
AN584	824.545	10.0074	6.46364e+07	PC(16:0_20:5)+HCOO	PC(36:5)+HCOO	36	5	PC	(16:0_20:5)	(16:0_20:5)	824.545	C45 H79 O10 N1 P1	negative ionization mode	0.0529439	3.11455	5.32047	8.21e-07	3.6e-06	4.82351	2.57104	3.11455	7.30762	1.34e-10	5.93e-10	13.4212	0.00189513	3.11455	0.357606	0.721521	0.766822	-8.06472	0.00192295	1.32865	0.336582	0.737953	0.780393	-8.10454	0.0552333	5.11825	7.42624	4.05e-09	1.47e-08	10.0039
P989	778.536	8.71456	3.49541e+10	PC(16:0_18:3)+Na	PC(34:3)+Na	34	3	PC	(16:0_18:3)	(16:0_18:3)	778.536	C42 H78 O8 N1 P1 Na1	positive ionization mode	-0.0153576	13.2693	-5.31535	8.39e-07	3.66e-06	3.7245	0.109408	13.2693	1.22208	0.225041	0.274561	-7.97344	-0.00440291	13.2693	-3.735	0.000338112	0.00074437	-2.97747	-0.00440387	13.3451	-4.24066	0.000105595	0.000249445	-1.8158	-0.0197558	13.1843	-6.78704	3.23e-08	1.02e-07	7.02491
P874	732.554	10.6499	2.13638e+10	PC(32:1)+H	PC(32:1)+H	32	1	PC	(16:0_16:1)	(16:0_16:1)	732.554	C40 H79 O8 N1 P1	positive ionization mode	-0.0124161	12.5821	-5.2959	9.09e-07	3.96e-06	3.77155	0.0537984	12.5821	0.738344	0.462331	0.521499	-8.31755	-0.00582347	12.5821	-6.03035	4.06e-08	1.45e-07	5.94587	-0.00582464	12.638	-5.95403	3.33e-07	1.18e-06	4.00519	-0.018234	12.5193	-8.74207	6.28e-11	3.16e-10	13.4388
P4124	909.788	20.543	8.94009e+07	TG(54:2)+Na	TG(54:2)+Na	54	2	TG	see LipidGroup	see LipidGroup	909.788	C57 H106 O6 Na1	positive ionization mode	-0.0240884	4.62304	-5.29517	9.11e-07	3.97e-06	4.67844	1.02892	4.62304	7.01546	5.09e-10	2.01e-09	11.9856	0.0158676	4.62304	8.26333	1.62e-12	8.82e-12	16.9535	0.015944	4.56672	6.86044	1.43e-08	5.96e-08	8.13733	-0.00827064	4.68622	-2.92689	0.00555284	0.00851414	-3.8842
P268	612.556	13.3799	6.34076e+08	DG(16:0_18:1)+NH4	DG(34:1)+NH4	34	1	DG	(16:0_18:1)	(16:0_18:1)	612.556	C37 H74 O5 N1	positive ionization mode	0.0364754	7.08636	5.29218	9.23e-07	4.01e-06	4.56274	-2.58087	7.08636	-11.8953	8.26e-20	1.92e-18	34.3277	0.0114936	7.08636	4.66155	1.15e-05	3.02e-05	1.10394	0.0114818	8.01106	3.76746	0.000465294	0.00100362	-2.41377	0.0479003	6.04889	12.1483	3.39e-15	4.66e-14	24.0929
P4699	909.791	20.5422	8.79525e+07	TG(56:5)+H	TG(56:5)+H	56	5	TG	see LipidGroup	see LipidGroup	909.791	C59 H105 O6	positive ionization mode	-0.0242742	4.58134	-5.2909	9.28e-07	4.02e-06	4.66406	1.03369	4.58134	6.98497	5.84e-10	2.29e-09	11.852	0.0167738	4.58134	8.66853	2.46e-13	1.43e-12	18.8402	0.0168354	4.53388	7.60484	1.1e-09	5.43e-09	10.7174	-0.00754235	4.63458	-2.26148	0.0290766	0.040043	-5.39639
P5187	647.576	19.8708	1.08834e+07	ZyE(18:2)+H	ZyE(18:2)+H	18	2	ZyE	(18:2)	(18:2)	647.576	C45 H75 O2	positive ionization mode	0.0693571	1.31657	5.29065	9.28e-07	4.02e-06	4.91163	-2.36607	1.31657	-5.68561	1.78e-07	4.93e-07	6.45266	-0.0408851	1.31657	-7.26639	1.62e-10	7.48e-10	12.6582	-0.041623	1.24758	-6.99314	9.05e-09	3.88e-08	8.90027	0.0283295	1.39398	2.63389	0.0118391	0.0173017	-4.33555
P1122	784.583	10.8726	2.24975e+10	PC(36:3)+H	PC(36:3)+H	36	3	PC	(18:1_18:2)	(18:1_18:2)	784.585	C44 H83 O8 N1 P1	positive ionization mode	-0.0101819	12.6501	-5.28587	9.47e-07	4.1e-06	3.72566	-0.100916	12.6501	-1.68855	0.0949562	0.12503	-7.1813	-0.00491664	12.6501	-6.31235	1.18e-08	4.49e-08	7.1392	-0.00491752	12.763	-7.6208	1.04e-09	5.16e-09	9.75768	-0.0150981	12.5235	-7.3724	4.82e-09	1.74e-08	9.05737
AN402	793.511	9.06654	1.80841e+07	MGDG(18:3_16:2)+HCOO	MGDG(34:5)+HCOO	34	5	MGDG	(18:3_16:2)	(18:3_16:2)	793.511	C44 H73 O12	negative ionization mode	0.108039	1.51578	5.26269	1.04e-06	4.5e-06	4.84611	-4.51351	1.51578	-6.77516	1.51e-09	5.54e-09	11.1997	0.0092547	1.51578	1.24657	0.215965	0.272731	-7.44953	0.00926942	2.5122	2.44325	0.018428	0.0299631	-5.41051	0.117586	0.397846	4.62571	3.68e-05	7.32e-05	1.27156
P2526	818.723	17.2378	4.00552e+09	TG(48:3)+NH4	TG(48:3)+NH4	48	3	TG	see LipidGroup	see LipidGroup	818.723	C51 H96 O6 N1	positive ionization mode	0.0101258	10.1602	5.25388	1.08e-06	4.65e-06	3.95587	0.171943	10.1602	2.71244	0.00807639	0.012649	-4.60912	0.00111808	10.1602	1.31628	0.191605	0.245608	-8.08212	0.00111901	9.97637	1.5265	0.133691	0.177001	-7.84393	0.0112546	10.3665	5.62787	1.44e-06	3.57e-06	3.67522
AN811	772.586	13.8969	2.3104e+06	PE(18:0_20:1)-H	PE(38:1)-H	38	1	PE	(18:0_20:1)	(18:0_20:1)	772.586	C43 H83 O8 N1 P1	negative ionization mode	-0.043571	-0.927313	-5.24931	1.1e-06	4.73e-06	4.96176	-0.0081225	-0.927313	-0.03331	0.973505	0.977329	-7.16315	-0.0149244	-0.927313	-4.67977	1.07e-05	2.82e-05	1.8889	-0.0148902	-0.584584	-4.34629	7.52e-05	0.000182295	0.152607	-0.0585029	-1.31184	-8.48698	1.39e-10	6.51e-10	13.8511
P5006	984.895	21.493	9.84378e+07	TG(60:4)+NH4	TG(60:4)+NH4	60	4	TG	see LipidGroup	see LipidGroup	984.895	C63 H118 O6 N1	positive ionization mode	0.0261841	4.69348	5.24292	1.13e-06	4.83e-06	4.48488	-1.47723	4.69348	-9.28281	1.39e-14	1.2e-13	22.4219	-0.000954959	4.69348	-0.474689	0.636221	0.69023	-8.32458	-0.000955867	5.08589	-0.475211	0.636872	0.69035	-8.34514	0.0252733	4.25322	5.55132	1.85e-06	4.47e-06	3.9131
AN582	824.545	10.0067	6.62147e+07	PC(18:3_18:2)+HCOO	PC(36:5)+HCOO	36	5	PC	(18:3_18:2)	(18:3_18:2)	824.545	C45 H79 O10 N1 P1	negative ionization mode	0.0557161	3.2801	5.24119	1.14e-06	4.85e-06	4.50058	2.07571	3.2801	5.58277	2.75e-07	7.42e-07	5.90159	-0.00548211	3.2801	-0.978866	0.330412	0.395381	-7.66389	-0.00547084	1.62302	-0.862962	0.392609	0.454281	-7.8085	0.0505626	5.13926	6.95844	1.85e-08	6.09e-08	8.48077
P318	595.47	10.335	3.81436e+07	DG(34:4p)+Na	DG(34:4p)+Na	34	4	DG	(34:4p)	(34:4p)	595.47	C37 H64 O4 Na1	positive ionization mode	0.0475449	3.08654	5.21066	1.29e-06	5.49e-06	4.48375	-1.84473	3.08654	-6.18462	2.07e-08	6.56e-08	8.4805	0.0184411	3.08654	5.21328	1.28e-06	3.78e-06	3.59175	0.0184851	3.60623	5.76794	6.32e-07	2.13e-06	4.42115	0.066144	2.50347	7.23769	7.45e-09	2.62e-08	9.53967
AN413	819.526	9.27618	8.15346e+06	MGDG(18:3_18:3)+HCOO	MGDG(36:6)+HCOO	36	6	MGDG	(18:3_18:3)	(18:3_18:3)	819.526	C46 H75 O12	negative ionization mode	0.104135	0.414801	5.20561	1.32e-06	5.6e-06	4.68208	-3.10114	0.414801	-4.6424	1.24e-05	2.77e-05	2.48909	0.0265901	0.414801	3.5326	0.000666648	0.0014171	-2.22672	0.0264522	0.966803	5.94164	3.47e-07	1.23e-06	5.25395	0.131093	-0.204518	5.47629	2.37e-06	5.63e-06	4.03515
AN309	738.516	10.9131	4.02417e+07	Hex1Cer(d14:0_20:4)+HCOO	Hex1Cer(d34:4)+HCOO	34	4	Hex1Cer	(d14:0_20:4)	(d14:0_20:4)	738.516	C41 H72 O10 N1	negative ionization mode	0.0444744	3.07162	5.20377	1.33e-06	5.63e-06	4.37929	1.26488	3.07162	4.2755	4.95e-05	0.000102127	0.87968	0.007571	3.07162	1.8012	0.0752032	0.107807	-6.57416	0.00760254	2.05214	1.69671	0.0964675	0.132779	-6.80611	0.052356	4.21542	7.74456	1.46e-09	5.76e-09	11.0664
P1639	784.489	8.65689	2.26217e+07	PE(20:5_18:2)+Na	PE(38:7)+Na	38	7	PE	(20:5_18:2)	(20:5_18:2)	784.489	C43 H72 O8 N1 P1 Na1	positive ionization mode	0.073384	0.955132	5.19804	1.36e-06	5.75e-06	4.47583	3.13352	0.955132	5.91996	6.54e-08	1.93e-07	7.5095	0.000697289	0.955132	0.0839747	0.933273	0.947734	-7.86864	0.000709327	-1.33378	0.0992992	0.92133	0.936728	-7.81946	0.0747625	3.52318	5.77252	8.99e-07	2.27e-06	4.68594
P260	596.525	11.8144	3.86006e+07	DG(15:0_18:2)+NH4	DG(33:2)+NH4	33	2	DG	(15:0_18:2)	(15:0_18:2)	596.525	C36 H70 O5 N1	positive ionization mode	0.0534007	3.08719	5.19455	1.38e-06	5.83e-06	4.41664	-1.83614	3.08719	-5.40175	5.87e-07	1.52e-06	5.21228	0.0249288	3.08719	6.22701	1.72e-08	6.37e-08	7.82466	0.0250983	3.60135	5.32109	2.93e-06	8.96e-06	2.90445	0.0783533	2.51033	11.1501	5.17e-14	4.93e-13	21.4936
P5031	985.819	19.832	5.95276e+06	TG(60:6)+Na	TG(60:6)+Na	60	6	TG	see LipidGroup	see LipidGroup	985.819	C63 H110 O6 Na1	positive ionization mode	-0.0313958	0.471018	-5.19288	1.39e-06	5.86e-06	4.55071	3.02424	0.471018	14.4863	1.02e-24	5.34e-23	45.8059	0.0401018	0.471018	14.2799	2.43e-24	6.76e-23	44.5886	0.0393097	-0.210266	10.7635	3.44e-14	3.68e-13	21.5828	0.00872769	1.23539	3.78617	0.000489496	0.000852864	-1.31332
P2811	832.645	13.6559	8.84058e+08	TG(50:10)+NH4	TG(50:10)+NH4	50	10	TG	see LipidGroup	see LipidGroup	832.645	C53 H86 O6 N1	positive ionization mode	-0.0437461	7.43149	-5.1918	1.39e-06	5.87e-06	4.00018	3.35667	7.43149	11.8205	1.16e-19	2.66e-18	33.9125	0.00335762	7.43149	0.78385	0.435298	0.496484	-8.19481	0.00334848	6.37203	1.13574	0.261914	0.321697	-7.89624	-0.0404236	8.62015	-4.47621	5.9e-05	0.000115353	0.255862
AN100	762.502	9.85786	3.50592e+07	CL(18:3_18:1_20:3_22:4)-2H	CL(78:11)-2H	78	11	CL	(18:3_18:1_20:3_22:4)	(18:3_18:1_20:3_22:4)	762.502	C87 H146 O17 P2	negative ionization mode	-0.0264953	3.12278	-5.18966	1.4e-06	5.91e-06	4.38018	0.56675	3.12278	3.52914	0.0006743	0.00120779	-1.64016	-0.00069884	3.12278	-0.329189	0.742819	0.783593	-8.23373	-0.000695926	3.14408	-0.298533	0.766633	0.803975	-8.28692	-0.0271114	3.09889	-6.69021	4.43e-08	1.38e-07	7.71724
AN305	744.563	12.9301	4.771e+07	Hex1Cer(d34:1)+HCOO	Hex1Cer(d34:1)+HCOO	34	1	Hex1Cer	(d34:1)	(d34:1)	744.563	C41 H78 O10 N1	negative ionization mode	-0.0178038	3.60643	-5.17851	1.47e-06	6.18e-06	4.30066	-0.0569868	3.60643	-0.534088	0.594669	0.648177	-7.41105	-0.0133819	3.60643	-9.42462	7.18e-15	5.1e-14	22.4376	-0.0133674	3.69915	-11.4017	4.9e-15	6.11e-14	23.2066	-0.0313725	3.50241	-8.52184	1.25e-10	5.93e-10	13.585
P181	558.509	12.3216	6.60834e+07	DG(16:0_14:0)+NH4	DG(30:0)+NH4	30	0	DG	(16:0_14:0)	(16:0_14:0)	558.509	C33 H68 O5 N1	positive ionization mode	0.0387961	3.71968	5.17013	1.52e-06	6.37e-06	4.30306	-2.45961	3.71968	-10.2368	1.64e-16	2.1e-15	26.937	0.0198644	3.71968	7.20227	2.18e-10	9.78e-10	12.0778	0.0199	4.64175	5.7655	6.38e-07	2.15e-06	4.34771	0.0587291	2.68515	14.4928	9.14e-18	2.6e-16	30.2008
P1649	784.491	8.65348	2.20428e+07	PE(20:5_20:5)+H	PE(40:10)+H	40	10	PE	(20:5_20:5)	(20:5_20:5)	784.491	C45 H71 O8 N1 P1	positive ionization mode	0.0728322	0.933852	5.15478	1.62e-06	6.77e-06	4.30632	3.11026	0.933852	5.8815	7.72e-08	2.26e-07	7.34796	-0.000375354	0.933852	-0.0451458	0.964097	0.970552	-7.86843	-0.000373557	-1.34881	-0.0525847	0.958289	0.965847	-7.81986	0.0731306	3.49488	5.61786	1.49e-06	3.67e-06	4.18419
P1303	826.538	8.53736	3.21921e+07	PC(40:10)+H	PC(40:10)+H	40	10	PC	(20:5_20:5)	(20:5_20:5)	826.538	C48 H77 O8 N1 P1	positive ionization mode	0.103875	-0.198363	5.15297	1.63e-06	6.81e-06	4.41702	4.76989	-0.198363	5.96406	5.41e-08	1.61e-07	7.84782	-0.0260751	-0.198363	-1.77473	0.0795071	0.113278	-5.96058	-0.0263724	-3.86413	-1.85497	0.0699775	0.0988736	-5.72553	0.078616	3.91445	5.57337	1.73e-06	4.18e-06	4.01511
P2093	528.426	7.28257	1.95995e+07	TG(27:1)+NH4	TG(27:1)+NH4	27	1	TG	see LipidGroup	see LipidGroup	528.426	C30 H58 O6 N1	positive ionization mode	0.0811767	0.267288	5.13487	1.76e-06	7.32e-06	4.48277	-2.66936	0.267288	-4.86785	5.12e-06	1.19e-05	3.45422	0.0973481	0.267288	18.911	2.87e-32	8.16e-30	62.7988	0.096172	1.56494	15.8178	2.74e-20	1.59e-18	35.6522	0.178573	-1.18861	15.8802	3.71e-19	1.41e-17	33.535
AN19	718.487	9.74269	857019	CL(71:6)-2H	CL(71:6)-2H	71	6	CL	(71:6)	(71:6)	718.487	C80 H142 O17 P2	negative ionization mode	0.127386	-2.93407	5.12999	1.79e-06	7.45e-06	4.55853	-0.928881	-2.93407	-1.06656	0.289178	0.34267	-6.33322	-0.0505553	-2.93407	-3.54134	0.000647707	0.00138771	-1.56902	-0.0473981	-4.40376	-3.06094	0.00366665	0.00676187	-2.97822	0.0765117	-1.28516	4.65732	3.33e-05	6.67e-05	1.53093
AN728	726.508	10.9253	5.13729e+07	PE(17:0_18:3)-H	PE(35:3)-H	35	3	PE	(17:0_18:3)	(17:0_18:3)	726.508	C40 H73 O8 N1 P1	negative ionization mode	-0.0188029	3.59619	-5.12161	1.85e-06	7.7e-06	4.10463	-0.809838	3.59619	-7.22371	1.97e-10	8.53e-10	12.9872	-0.00851845	3.59619	-6.02014	4.24e-08	1.51e-07	6.89961	-0.0085395	4.10482	-5.04728	7.4e-06	2.14e-05	1.95375	-0.0273077	3.02554	-10.8616	1.16e-13	1.03e-12	20.6495
P2472	794.629	13.552	2.12475e+08	TG(47:8)+NH4	TG(47:8)+NH4	47	8	TG	see LipidGroup	see LipidGroup	794.629	C50 H84 O6 N1	positive ionization mode	-0.0277678	5.73007	-5.11132	1.93e-06	8.01e-06	3.87189	1.85522	5.73007	10.6589	2.33e-17	3.58e-16	28.728	-0.00831446	5.73007	-3.43716	0.000910628	0.00188162	-2.84086	-0.00832587	5.08303	-3.01636	0.00414661	0.00758135	-4.21744	-0.0363278	6.456	-9.3416	1e-11	5.96e-11	16.0095
AN572	826.56	10.6825	5.78612e+07	PC(18:1_18:3)+HCOO	PC(36:4)+HCOO	36	4	PC	(18:1_18:3)	(18:1_18:3)	826.56	C45 H81 O10 N1 P1	negative ionization mode	0.0497824	3.16546	5.10644	1.97e-06	8.16e-06	3.97388	2.42581	3.16546	7.02522	4.87e-10	1.94e-09	12.1538	0.0158738	3.16546	3.15194	0.00223776	0.00429731	-3.4063	0.0159891	1.62467	3.09665	0.00332024	0.00617652	-3.74788	0.0662915	4.89416	8.35071	2.13e-10	9.68e-10	12.9756
P206	572.525	12.8711	2.50344e+07	DG(15:0_16:0)+NH4	DG(31:0)+NH4	31	0	DG	(15:0_16:0)	(15:0_16:0)	572.525	C34 H70 O5 N1	positive ionization mode	0.0387601	2.19934	5.10308	2e-06	8.26e-06	4.16614	-3.13291	2.19934	-13.1666	2.92e-22	9.97e-21	40.1735	0.0156745	2.19934	5.90344	7.02e-08	2.41e-07	6.45584	0.015716	3.39901	4.78197	1.8e-05	4.97e-05	1.12689	0.0544062	0.853356	12.3657	1.9e-15	2.76e-14	24.9182
P2327	758.629	14.2592	1.75274e+09	TG(44:5)+NH4	TG(44:5)+NH4	44	5	TG	see LipidGroup	see LipidGroup	758.629	C47 H84 O6 N1	positive ionization mode	-0.017467	8.91429	-5.08907	2.11e-06	8.72e-06	3.46846	0.877799	8.91429	8.03514	4.69e-12	2.57e-11	16.2515	-0.0105824	8.91429	-6.80393	1.32e-09	5.55e-09	9.95521	-0.0105768	8.59024	-5.577	1.22e-06	3.94e-06	3.34878	-0.0280594	9.27785	-13.7199	5.98e-17	1.33e-15	27.9603
P114	554.514	10.9913	3.27584e+07	Cer(d18:1_16:0+O)+H	Cer(d34:1+O)+H	34	1	Cer	(d18:1_16:0+O)	(d18:1_16:0+O)	554.514	C34 H68 O4 N1	positive ionization mode	-0.0189053	3.15177	-5.08549	2.14e-06	8.83e-06	3.98483	-0.138596	3.15177	-1.19346	0.235994	0.285472	-6.77891	0.00403331	3.15177	2.74871	0.00730022	0.0129399	-4.66249	0.00403077	3.46959	2.6857	0.0100158	0.0171354	-4.94151	-0.0148697	2.79519	-4.38599	7.83e-05	0.000150414	0.334423
P2706	832.739	17.6781	4.29157e+09	TG(49:3)+NH4	TG(49:3)+NH4	49	3	TG	see LipidGroup	see LipidGroup	832.739	C52 H98 O6 N1	positive ionization mode	0.0197085	10.2367	5.08545	2.14e-06	8.83e-06	3.31314	-0.852143	10.2367	-6.82701	1.19e-09	4.43e-09	10.625	0.00214614	10.2367	1.38365	0.170073	0.220663	-8.06036	0.002145	10.4396	1.27292	0.209403	0.261857	-8.26118	0.0218764	10.009	7.00324	1.6e-08	5.29e-08	8.22591
P331	624.556	12.8574	3.922e+07	DG(17:1_18:1)+NH4	DG(35:2)+NH4	35	2	DG	(17:1_18:1)	(17:1_18:1)	624.556	C38 H74 O5 N1	positive ionization mode	0.0337561	3.18837	5.08326	2.16e-06	8.89e-06	3.9893	-2.06786	3.18837	-9.75603	1.53e-15	1.58e-14	24.7323	0.0120698	3.18837	4.86144	5.25e-06	1.45e-05	2.18534	0.0121102	3.90521	3.91986	0.000290797	0.000647454	-1.62462	0.0458246	2.38412	12.1906	3.03e-15	4.25e-14	24.366
P2437	784.551	8.33218	6.7384e+07	TG(47:13)+NH4	TG(47:13)+NH4	47	13	TG	see LipidGroup	see LipidGroup	784.551	C50 H74 O6 N1	positive ionization mode	-0.0432009	4.14452	-5.075	2.24e-06	9.18e-06	3.86183	0.390076	4.14452	1.49059	0.139754	0.178072	-6.49027	-0.00767572	4.14452	-2.23813	0.0278159	0.0435913	-5.93089	-0.00763749	4.36946	-2.22475	0.0310135	0.0478687	-6.02307	-0.0505667	3.89215	-6.63695	5.28e-08	1.62e-07	7.49375
P936	744.554	11.0827	3.61274e+08	PC(33:2)+H	PC(33:2)+H	33	2	PC	(33:2)	(33:2)	744.554	C41 H79 O8 N1 P1	positive ionization mode	-0.0181392	6.67524	-5.04426	2.53e-06	1.04e-05	3.58912	-0.111815	6.67524	-0.99731	0.321433	0.377913	-7.24699	-0.00758944	6.67524	-5.17217	1.51e-06	4.42e-06	3.22365	-0.00759536	6.85522	-7.01178	8.48e-09	3.66e-08	8.51496	-0.0256267	6.4733	-6.34679	1.37e-07	3.88e-07	6.43845
P867	734.569	11.5678	3.8166e+09	PC(32:0)+H	PC(32:0)+H	32	0	PC	(32:0)	(32:0)	734.569	C40 H81 O8 N1 P1	positive ionization mode	-0.0227235	10.0475	-5.03388	2.64e-06	1.08e-05	3.10427	0.975488	10.0475	6.74614	1.72e-09	6.24e-09	10.2536	-0.0006336	10.0475	-0.318671	0.750754	0.78922	-8.87706	-0.000634566	9.83485	-0.314673	0.754425	0.793922	-8.93287	-0.0233395	10.286	-5.9473	5.07e-07	1.32e-06	4.73899
P2871	846.754	17.5958	1.89105e+09	TG(50:3)+NH4	TG(50:3)+NH4	50	3	TG	see LipidGroup	see LipidGroup	846.755	C53 H100 O6 N1	positive ionization mode	0.0505606	8.94777	5.03175	2.66e-06	1.09e-05	3.25964	-1.34471	8.94777	-4.03738	0.00011754	0.000231458	-0.4417	0.00084134	8.94777	0.201366	0.840891	0.869465	-8.79705	0.000840312	9.02742	0.195443	0.845902	0.875354	-8.85073	0.051448	8.8584	5.98368	4.5e-07	1.19e-06	5.02801
P1570	724.528	11.4626	7.18708e+07	PE(16:0p_20:4)+H	PE(36:4p)+H	36	4	PE	(16:0p_20:4)	(16:0p_20:4)	724.528	C41 H75 O7 N1 P1	positive ionization mode	0.0614699	3.34889	5.02838	2.7e-06	1.1e-05	3.65288	2.20371	3.34889	5.06025	2.37e-06	5.75e-06	3.80915	0.0158615	3.34889	2.50177	0.0142659	0.0238168	-5.1152	0.0160678	1.78182	2.71679	0.00924101	0.0159057	-4.71487	0.0783817	5.10707	7.09016	1.2e-08	4.09e-08	8.91226
P1659	790.538	10.5656	3.26517e+07	PE(18:1_22:6)+H	PE(40:7)+H	40	7	PE	(18:1_22:6)	(18:1_22:6)	790.538	C45 H77 O8 N1 P1	positive ionization mode	-0.0373055	2.87365	-5.02857	2.7e-06	1.1e-05	3.7174	2.69862	2.87365	11.0544	3.78e-18	6.7e-17	30.6895	-0.00718512	2.87365	-2.00287	0.0483643	0.0721653	-6.18713	-0.00721968	1.94948	-1.74674	0.0873171	0.121163	-6.70695	-0.0447027	3.91053	-8.85691	4.4e-11	2.25e-10	14.6113
P1466	724.525	11.4633	7.17101e+07	PE(16:0p_18:1)+Na	PE(34:1p)+Na	34	1	PE	(16:0p_18:1)	(16:0p_18:1)	724.525	C39 H76 O7 N1 P1 Na1	positive ionization mode	0.0604891	3.36037	5.0218	2.77e-06	1.12e-05	3.62679	2.20922	3.36037	5.15074	1.65e-06	4.07e-06	4.16497	0.0162422	3.36037	2.60466	0.0108467	0.0185075	-4.87067	0.016449	1.80557	2.79068	0.00761594	0.0132913	-4.5388	0.0777656	5.10479	7.22248	7.83e-09	2.73e-08	9.34321
P2204	678.567	13.1692	2.73248e+08	TG(38:3)+NH4	TG(38:3)+NH4	38	3	TG	see LipidGroup	see LipidGroup	678.567	C41 H76 O6 N1	positive ionization mode	0.0180681	6.2419	5.01856	2.81e-06	1.14e-05	3.5068	-0.437845	6.2419	-3.75318	0.000317745	0.000596736	-1.10773	0.00883618	6.2419	5.90312	7.03e-08	2.41e-07	6.27034	0.00881862	6.33451	5.15346	5.17e-06	1.53e-05	2.17102	0.0267926	6.138	9.93573	1.69e-12	1.19e-11	17.8108
AN194	622.542	12.0416	1.41571e+06	Cer(d13:0_24:2)+HCOO	Cer(d37:2)+HCOO	37	2	Cer	(d13:0_24:2)	(d13:0_24:2)	622.542	C38 H72 O5 N1	negative ionization mode	-0.0210427	-1.49003	-5.01754	2.82e-06	1.14e-05	4.08785	0.327371	-1.49003	2.4521	0.0162397	0.0242316	-4.12161	0.0166612	-1.49003	10.14	2.57e-16	2.24e-15	26.1699	0.0166611	-1.24054	9.80619	7.08e-13	5.6e-12	18.6549	-0.00437643	-1.76996	-1.08783	0.282996	0.327896	-6.68053
AN858	796.586	13.0428	1.28851e+06	PE(22:1_18:2)-H	PE(40:3)-H	40	3	PE	(22:1_18:2)	(22:1_18:2)	796.586	C45 H83 O8 N1 P1	negative ionization mode	-0.0216513	-1.61646	-5.01769	2.82e-06	1.14e-05	4.0852	0.348422	-1.61646	2.61625	0.0105121	0.0162056	-3.76656	-0.0141083	-1.61646	-7.68133	2.41e-11	1.2e-10	14.8264	-0.0140716	-1.67806	-6.6226	3.27e-08	1.28e-07	7.96299	-0.0357688	-1.54734	-10.4043	4.31e-13	3.37e-12	19.6355
AN624	856.607	12.2461	4.73545e+06	PC(18:0_20:3)+HCOO	PC(38:3)+HCOO	38	3	PC	(18:0_20:3)	(18:0_20:3)	856.607	C47 H87 O10 N1 P1	negative ionization mode	-0.0425152	0.106418	-5.01247	2.88e-06	1.16e-05	3.89529	1.1408	0.106418	4.31933	4.21e-05	8.79e-05	1.21922	-0.0114964	0.106418	-3.17865	0.00206152	0.00398582	-3.19664	-0.0116393	-0.0715553	-3.15079	0.00285327	0.00538225	-3.41407	-0.0541131	0.306094	-7.26647	6.79e-09	2.4e-08	9.81737
AN238	694.635	15.7253	1.57425e+07	Cer(d18:1_24:0)+HCOO	Cer(d42:1)+HCOO	42	1	Cer	(d18:1_24:0)	(d18:1_24:0)	694.635	C43 H84 O5 N1	negative ionization mode	-0.0194935	1.97986	-5.00599	2.95e-06	1.19e-05	3.75315	0.298627	1.97986	2.43698	0.0168873	0.0251685	-4.50222	-0.00894472	1.97986	-5.45884	4.62e-07	1.44e-06	4.74802	-0.008953	1.96948	-5.18659	4.62e-06	1.37e-05	2.60634	-0.0284599	1.9915	-8.40338	1.8e-10	8.32e-10	13.3308
P2398	790.692	16.5502	2.27896e+09	TG(46:3)+NH4	TG(46:3)+NH4	46	3	TG	see LipidGroup	see LipidGroup	790.692	C49 H92 O6 N1	positive ionization mode	0.00971107	9.36026	5.00502	2.96e-06	1.19e-05	3.09011	-0.0667103	9.36026	-1.06133	0.291533	0.344821	-7.50265	-0.00284854	9.36026	-3.39804	0.00103319	0.00212285	-3.3691	-0.00284753	9.25427	-4.48095	4.85e-05	0.000123095	-0.38226	0.00686494	9.47919	3.14783	0.00305649	0.00482246	-3.67877
P2399	790.692	16.5499	2.27896e+09	TG(46:3)+NH4	TG(46:3)+NH4	46	3	TG	see LipidGroup	see LipidGroup	790.692	C49 H92 O6 N1	positive ionization mode	0.00971107	9.36026	5.00502	2.96e-06	1.19e-05	3.09011	-0.0667103	9.36026	-1.06133	0.291533	0.344821	-7.50265	-0.00284854	9.36026	-3.39804	0.00103319	0.00212285	-3.3691	-0.00284753	9.25427	-4.48095	4.85e-05	0.000123095	-0.38226	0.00686494	9.47919	3.14783	0.00305649	0.00482246	-3.67877
P947	762.504	8.82333	4.16113e+07	PC(33:4)+Na	PC(33:4)+Na	33	4	PC	(33:4)	(33:4)	762.504	C41 H74 O8 N1 P1 Na1	positive ionization mode	0.0326513	3.25931	5.00245	2.99e-06	1.2e-05	3.57601	0.781465	3.25931	3.60008	0.000533012	0.000966226	-1.43583	-0.0220157	3.25931	-6.87892	9.44e-10	4.03e-09	10.8294	-0.022055	2.3046	-5.7019	7.94e-07	2.62e-06	4.32548	0.010581	4.33046	2.72517	0.00939343	0.0138944	-4.35751
AN304	744.563	10.698	3.98037e+06	Hex1Cer(d18:1_16:0)+HCOO	Hex1Cer(d34:1)+HCOO	34	1	Hex1Cer	(d18:1_16:0)	(d18:1_16:0)	744.563	C41 H78 O10 N1	negative ionization mode	-0.0281261	0.0025688	-4.99622	3.07e-06	1.22e-05	3.82629	1.33136	0.0025688	7.27182	1.58e-10	6.91e-10	13.4463	0.0152774	0.0025688	6.31627	1.16e-08	4.42e-08	8.51606	0.0152814	-0.157364	6.75048	2.1e-08	8.45e-08	8.17377	-0.0128621	0.182006	-2.35689	0.023266	0.0326209	-4.85194
P4335	877.728	14.0278	1.62384e+08	TG(54:7)+H	TG(54:7)+H	54	7	TG	see LipidGroup	see LipidGroup	877.728	C57 H97 O6	positive ionization mode	0.0959008	4.66062	4.99644	3.07e-06	1.22e-05	3.55341	-3.54129	4.66062	-5.6546	2.03e-07	5.6e-07	6.15411	0.0183798	4.66062	2.53096	0.0132088	0.022197	-5.33282	0.0183796	5.43569	2.32584	0.024462	0.0388837	-5.87405	0.114485	3.79102	7.37535	4.77e-09	1.72e-08	9.91884
AN889	743.487	9.47655	5.88282e+07	PG(16:0_18:3)-H	PG(34:3)-H	34	3	PG	(16:0_18:3)	(16:0_18:3)	743.487	C40 H72 O10 N0 P1	negative ionization mode	0.0204901	3.96859	4.98662	3.19e-06	1.27e-05	3.49962	-0.364941	3.96859	-2.74339	0.00740971	0.0116621	-3.92493	0.000983759	3.96859	0.56554	0.57319	0.63041	-8.19913	0.000985037	3.92088	0.663633	0.510218	0.566269	-8.17475	0.021376	4.02212	5.01253	1.07e-05	2.33e-05	2.19295
AN890	743.487	9.47666	5.88282e+07	PG(16:0_18:3)-H	PG(34:3)-H	34	3	PG	(16:0_18:3)	(16:0_18:3)	743.487	C40 H72 O10 N0 P1	negative ionization mode	0.0204901	3.96859	4.98662	3.19e-06	1.27e-05	3.49962	-0.364941	3.96859	-2.74339	0.00740971	0.0116621	-3.92493	0.000983759	3.96859	0.56554	0.57319	0.63041	-8.19913	0.000985037	3.92088	0.663633	0.510218	0.566269	-8.17475	0.021376	4.02212	5.01253	1.07e-05	2.33e-05	2.19295
AN840	762.508	9.85316	3.83087e+07	PE(18:3_20:3)-H	PE(38:6)-H	38	6	PE	(18:3_20:3)	(18:3_20:3)	762.508	C43 H73 O8 N1 P1	negative ionization mode	-0.0273138	3.22876	-4.97147	3.39e-06	1.34e-05	3.51575	0.516434	3.22876	2.99562	0.00358424	0.00586137	-3.20985	-0.000841157	3.22876	-0.370439	0.711973	0.758884	-8.23332	-0.000836372	3.28149	-0.341044	0.734614	0.778471	-8.28576	-0.028042	3.16959	-6.27557	1.73e-07	4.82e-07	6.35425
P1432	708.457	8.10506	2.07545e+08	PE(14:0_18:3)+Na	PE(32:3)+Na	32	3	PE	(14:0_18:3)	(14:0_18:3)	708.457	C37 H68 O8 N1 P1 Na1	positive ionization mode	-0.037431	5.43121	-4.9718	3.39e-06	1.34e-05	3.40698	-1.29584	5.43121	-5.74722	1.37e-07	3.84e-07	6.41074	-0.0334614	5.43121	-11.5217	4.48e-19	5.35e-18	31.9892	-0.0336436	6.12098	-12.496	1.95e-16	3.49e-15	26.3305	-0.0699971	4.65731	-9.55266	5.3e-12	3.31e-11	16.7178
P1502	708.457	8.10511	2.07545e+08	PE(34:6)+H	PE(34:6)+H	34	6	PE	(34:6)	(34:6)	708.46	C39 H67 O8 N1 P1	positive ionization mode	-0.037431	5.43121	-4.9718	3.39e-06	1.34e-05	3.40698	-1.29584	5.43121	-5.74722	1.37e-07	3.84e-07	6.41074	-0.0334614	5.43121	-11.5217	4.48e-19	5.35e-18	31.9892	-0.0336436	6.12098	-12.496	1.95e-16	3.49e-15	26.3305	-0.0699971	4.65731	-9.55266	5.3e-12	3.31e-11	16.7178
P4006	888.801	19.0046	5.02721e+08	TG(53:3)+NH4	TG(53:3)+NH4	53	3	TG	see LipidGroup	see LipidGroup	888.801	C56 H106 O6 N1	positive ionization mode	0.0227286	7.03516	4.94742	3.73e-06	1.47e-05	3.18509	-1.25572	7.03516	-8.53003	4.69e-13	3.06e-12	18.8057	0.00891751	7.03516	4.97758	3.31e-06	9.32e-06	2.38394	0.00890975	7.46135	5.03289	7.77e-06	2.24e-05	1.65186	0.0319767	6.557	7.44368	3.83e-09	1.41e-08	10.0095
P1494	734.473	9.52468	2.04356e+07	PE(34:4)+Na	PE(34:4)+Na	34	4	PE	(16:1_18:3)	(16:1_18:3)	734.473	C39 H70 O8 N1 P1 Na1	positive ionization mode	-0.0252839	2.41793	-4.93601	3.91e-06	1.54e-05	3.46902	-0.679199	2.41793	-4.38812	3.25e-05	6.87e-05	1.30105	-0.0239505	2.41793	-11.7458	1.62e-19	2.13e-18	33.241	-0.0240005	2.78388	-10.0774	2.97e-13	2.53e-12	19.1376	-0.0492591	2.00736	-13.5611	8.87e-17	1.86e-15	27.9573
P4576	936.895	20.571	2.79728e+07	TG(56:0)+NH4	TG(56:0)+NH4	56	0	TG	see LipidGroup	see LipidGroup	936.895	C59 H118 O6 N1	positive ionization mode	-0.0714491	2.62422	-4.93433	3.93e-06	1.55e-05	3.43319	1.19789	2.62422	2.72998	0.0076921	0.0120842	-3.87732	-0.00974582	2.62422	-1.64333	0.103993	0.143038	-6.89988	-0.00974334	2.76625	-1.45776	0.151658	0.197473	-7.23151	-0.0816234	2.46488	-7.65349	1.95e-09	7.51e-09	10.9113
P4347	894.755	17.0816	1.62076e+09	TG(54:7)+NH4	TG(54:7)+NH4	54	7	TG	see LipidGroup	see LipidGroup	894.755	C57 H100 O6 N1	positive ionization mode	0.0544441	8.26509	4.92827	4.03e-06	1.58e-05	2.8409	1.01224	8.26509	2.53526	0.0130593	0.0198569	-4.77737	-0.000773173	8.26509	-0.130289	0.896644	0.917576	-8.56885	-0.000772926	7.16471	-0.118904	0.905866	0.924838	-8.61648	0.0537127	9.49966	6.74537	3.7e-08	1.16e-07	7.44197
AN690	718.539	12.9126	1.54788e+06	PE(18:0_16:0)-H	PE(34:0)-H	34	0	PE	(18:0_16:0)	(18:0_16:0)	718.539	C39 H77 O8 N1 P1	negative ionization mode	-0.036777	-1.69394	-4.9268	4.05e-06	1.59e-05	3.81465	-1.02426	-1.69394	-4.72413	9e-06	2.04e-05	2.91436	-0.00739407	-1.69394	-2.90184	0.00471858	0.00862093	-3.87241	-0.00741299	-0.873968	-3.53817	0.00092938	0.00192348	-2.24046	-0.0442718	-2.6139	-5.32508	3.88e-06	8.92e-06	3.81294
P621	771.502	9.07195	4.54183e+07	MGDG(18:3_16:2)+Na	MGDG(34:5)+Na	34	5	MGDG	(18:3_16:2)	(18:3_16:2)	771.502	C43 H72 O10 Na1	positive ionization mode	0.125593	2.85097	4.90098	4.49e-06	1.76e-05	3.30911	-5.37106	2.85097	-6.52037	4.71e-09	1.62e-08	9.95995	-0.00985806	2.85097	-1.05159	0.295954	0.360562	-7.79626	-0.00989935	3.8764	-2.13801	0.0378281	0.0572799	-6.16462	0.116221	1.70049	3.62945	0.000777536	0.00132228	-1.82005
AN152	526.448	9.19097	2.31156e+06	Cer(d16:1_14:0)+HCOO	Cer(d30:1)+HCOO	30	1	Cer	(d16:1_14:0)	(d16:1_14:0)	526.448	C31 H60 O5 N1	negative ionization mode	0.0230908	-0.746232	4.89285	4.64e-06	1.81e-05	3.51434	-0.79159	-0.746232	-5.17401	1.5e-06	3.73e-06	4.55925	0.0036475	-0.746232	1.89871	0.0609813	0.089086	-6.18761	0.00366863	-0.5989	1.95048	0.0571893	0.0830073	-6.0756	0.0267055	-0.911531	5.84105	7.18e-07	1.84e-06	5.26855
AN302	714.516	11.0259	2.09429e+08	Hex1Cer(d32:2)+HCOO	Hex1Cer(d32:2)+HCOO	32	2	Hex1Cer	(d32:2)	(d32:2)	714.516	C39 H72 O10 N1	negative ionization mode	-0.0247956	5.67824	-4.89216	4.65e-06	1.81e-05	3.0585	-0.0489558	5.67824	-0.305654	0.760612	0.799065	-7.62131	0.00146086	5.67824	0.704089	0.483294	0.543466	-8.22515	0.00144373	5.99408	0.669286	0.506639	0.563275	-8.28299	-0.0233679	5.32388	-5.35217	3.55e-06	8.19e-06	3.23264
AN229	680.62	15.2223	1.44527e+07	Cer(d18:1_23:0)+HCOO	Cer(d41:1)+HCOO	41	1	Cer	(d18:1_23:0)	(d18:1_23:0)	680.62	C42 H82 O5 N1	negative ionization mode	-0.0208205	1.7894	-4.88563	4.77e-06	1.86e-05	3.31401	-0.395619	1.7894	-2.99649	0.00357507	0.00585012	-3.07998	-0.0138221	1.7894	-8.0035	5.44e-12	2.81e-11	15.9719	-0.0138395	2.07261	-6.76055	2.03e-08	8.18e-08	7.99844	-0.0346505	1.47165	-11.6695	1.23e-14	1.37e-13	23.0163
P330	626.572	13.8808	2.51445e+07	DG(17:0_18:1)+NH4	DG(35:1)+NH4	35	1	DG	(17:0_18:1)	(17:0_18:1)	626.572	C38 H76 O5 N1	positive ionization mode	0.0323851	2.30264	4.88235	4.83e-06	1.88e-05	3.30088	-3.13654	2.30264	-15.2895	3.61e-26	2.43e-24	49.1134	0.00577241	2.30264	2.48349	0.0149659	0.0248556	-5.31298	0.00577824	3.47712	2.16362	0.0356909	0.0543011	-6.08812	0.0381846	0.98494	7.77754	1.31e-09	5.21e-09	11.3986
P4887	956.864	21.2496	8.46014e+06	TG(58:4)+NH4	TG(58:4)+NH4	58	4	TG	see LipidGroup	see LipidGroup	956.864	C61 H114 O6 N1	positive ionization mode	0.0942638	0.211521	4.87716	4.93e-06	1.91e-05	3.43368	-5.39985	0.211521	-9.04947	4.14e-14	3.27e-13	21.6136	-0.0545586	0.211521	-7.63866	2.94e-11	1.44e-10	14.373	-0.0552268	1.16069	-8.21115	1.38e-10	7.82e-10	13.1198	0.039768	-0.853406	2.12918	0.0392675	0.0530485	-5.2089
AN300	896.463	9.47993	1.80216e+06	GT3(m40:5)-2H	GT3(m40:5)-2H	40	5	GT3	(m40:5)	(m40:5)	896.463	C85 H140 O36 N4	negative ionization mode	0.0701744	-2.31767	4.87597	4.96e-06	1.92e-05	3.51008	2.91317	-2.31767	5.13226	1.77e-06	4.35e-06	4.60404	0.0182371	-2.31767	2.07345	0.0411448	0.0623022	-5.37685	0.0182945	-4.28452	2.63357	0.0114501	0.0194074	-4.095	0.0882703	-0.110966	6.60645	5.83e-08	1.77e-07	7.69794
AN96	763.51	10.2856	6.50708e+07	CL(20:5_18:1_18:1_22:3)-2H	CL(78:10)-2H	78	10	CL	(20:5_18:1_18:1_22:3)	(20:5_18:1_18:1_22:3)	763.51	C87 H148 O17 P2	negative ionization mode	0.049525	3.21245	4.87526	4.97e-06	1.92e-05	3.06559	2.72088	3.21245	7.52681	4.92e-11	2.36e-10	14.417	0.014323	3.21245	2.68166	0.00879321	0.0153207	-4.65789	0.0144385	1.51946	2.5172	0.0153544	0.0255117	-5.15424	0.0642808	5.11191	8.35025	2.13e-10	9.68e-10	12.9653
P3631	870.755	17.3506	1.76517e+10	TG(52:5)+NH4	TG(52:5)+NH4	52	5	TG	see LipidGroup	see LipidGroup	870.755	C55 H100 O6 N1	positive ionization mode	0.0109249	12.2905	4.87019	5.07e-06	1.96e-05	2.10981	-0.0112892	12.2905	-0.153865	0.87808	0.899908	-8.51166	-0.00291741	12.2905	-2.94693	0.00413731	0.00764639	-5.10694	-0.00291757	12.1449	-2.32299	0.0246281	0.0390505	-6.74363	0.00801111	12.4538	7.23966	7.41e-09	2.61e-08	8.62916
P1071	770.569	10.7037	2.31962e+09	PC(35:3)+H	PC(35:3)+H	35	3	PC	(17:0_18:3)	(17:0_18:3)	770.569	C43 H81 O8 N1 P1	positive ionization mode	-0.0187454	9.27387	-4.85532	5.38e-06	2.07e-05	2.58741	-0.634559	9.27387	-5.44502	4.9e-07	1.29e-06	4.79955	-0.00602832	9.27387	-4.16921	7.3e-05	0.000175153	-0.907411	-0.00602885	9.72382	-3.87786	0.000331271	0.000728682	-2.31359	-0.0247789	8.76905	-7.69124	1.73e-09	6.73e-09	10.636
P1037	772.489	7.93374	3.47769e+08	PC(22:2_12:4)+Na	PC(34:6)+Na	34	6	PC	(22:2_12:4)	(22:2_12:4)	772.489	C42 H72 O8 N1 P1 Na1	positive ionization mode	-0.0344562	6.27471	-4.85408	5.41e-06	2.07e-05	2.86813	-0.662588	6.27471	-3.12227	0.00245002	0.0041037	-3.10953	-0.0486087	6.27471	-16.8116	8.07e-29	5.58e-27	54.5118	-0.0485458	6.49132	-17.9145	1.9e-22	2.56e-20	40.3439	-0.0819346	6.03169	-12.0687	4.19e-15	5.52e-14	23.8815
P1040	772.489	7.93495	3.46045e+08	PC(34:6)+Na	PC(34:6)+Na	34	6	PC	(34:6)	(34:6)	772.489	C42 H72 O8 N1 P1 Na1	positive ionization mode	-0.0344562	6.27471	-4.85408	5.41e-06	2.07e-05	2.86813	-0.662588	6.27471	-3.12227	0.00245002	0.0041037	-3.10953	-0.0486087	6.27471	-16.8116	8.07e-29	5.58e-27	54.5118	-0.0485458	6.49132	-17.9145	1.9e-22	2.56e-20	40.3439	-0.0819346	6.03169	-12.0687	4.19e-15	5.52e-14	23.8815
P2299	744.614	13.4509	1.38502e+08	TG(43:5)+NH4	TG(43:5)+NH4	43	5	TG	see LipidGroup	see LipidGroup	744.614	C46 H82 O6 N1	positive ionization mode	-0.0443737	5.10853	-4.84368	5.63e-06	2.16e-05	2.87205	1.93004	5.10853	6.59581	3.37e-09	1.17e-08	10.0792	-0.00351312	5.10853	-0.881354	0.380601	0.444411	-8.02333	-0.0035055	4.66044	-0.837851	0.406421	0.466462	-8.08459	-0.0483676	5.61128	-6.45454	9.6e-08	2.81e-07	6.8205
P1665	838.63	10.6092	6.49124e+08	PE(41:1)+Na	PE(41:1)+Na	41	1	PE	(41:1)	(41:1)	838.63	C46 H90 O8 N1 P1 Na1	positive ionization mode	0.0594229	7.02341	4.8427	5.65e-06	2.16e-05	2.75009	-1.58237	7.02341	-3.90369	0.000188671	0.000359883	-0.670415	-0.000542756	7.02341	-0.104822	0.916763	0.934115	-8.56447	-0.000542707	7.09467	-0.0988273	0.921702	0.936728	-8.61132	0.0590824	6.94345	5.88949	6.13e-07	1.58e-06	4.89965
P3413	876.801	19.2754	9.7538e+09	TG(52:2)+NH4	TG(52:2)+NH4	52	2	TG	see LipidGroup	see LipidGroup	876.801	C55 H106 O6 N1	positive ionization mode	0.0258855	11.2981	4.83687	5.79e-06	2.21e-05	2.21018	-1.34059	11.2981	-7.78292	1.51e-11	7.72e-11	14.8299	0.0076315	11.2981	3.81731	0.000254847	0.000572399	-2.42038	0.00763067	11.7172	3.67508	0.000616299	0.00130619	-3.23214	0.0335413	10.828	7.22646	7.73e-09	2.71e-08	8.83654
P5141	1060.93	20.7239	1.25787e+07	TG(66:8)+NH4	TG(66:8)+NH4	66	8	TG	see LipidGroup	see LipidGroup	1060.93	C69 H122 O6 N1	positive ionization mode	-0.023982	1.67555	-4.83349	5.86e-06	2.24e-05	3.10156	1.29037	1.67555	7.96789	6.41e-12	3.43e-11	16.5346	0.0347876	1.67555	17.0856	2.78e-29	2.37e-27	55.8765	0.0345836	1.68472	15.0604	1.85e-19	8.74e-18	33.6715	0.0108105	1.66526	2.84717	0.00685084	0.0103491	-3.84733
AN164	600.521	11.4234	9.00747e+06	Cer(d34:0+O)+HCOO	Cer(d34:0+O)+HCOO	34	0	Cer	(d34:0+O)	(d34:0+O)	600.521	C35 H70 O6 N1	negative ionization mode	-0.0287017	0.873669	-4.82884	5.97e-06	2.27e-05	3.18833	-1.12941	0.873669	-6.23504	1.66e-08	5.3e-08	8.82333	0.00342235	0.873669	1.54816	0.125283	0.168185	-6.96374	0.00340081	1.76312	1.40778	0.165878	0.213271	-7.21204	-0.0252774	-0.124255	-5.16848	6.45e-06	1.44e-05	3.02593
AN254	600.521	11.4234	9.00747e+06	Cer(t18:0_16:0)+HCOO	Cer(t34:0)+HCOO	34	0	Cer	(t18:0_16:0)	(t18:0_16:0)	600.521	C35 H70 O6 N1	negative ionization mode	-0.0287017	0.873669	-4.82884	5.97e-06	2.27e-05	3.18833	-1.12941	0.873669	-6.23504	1.66e-08	5.3e-08	8.82333	0.00342235	0.873669	1.54816	0.125283	0.168185	-6.96374	0.00340081	1.76312	1.40778	0.165878	0.213271	-7.21204	-0.0252774	-0.124255	-5.16848	6.45e-06	1.44e-05	3.02593
P2140	622.504	11.3885	2.51667e+08	TG(34:3)+NH4	TG(34:3)+NH4	34	3	TG	see LipidGroup	see LipidGroup	622.504	C37 H68 O6 N1	positive ionization mode	0.0294476	5.997	4.82722	6.01e-06	2.28e-05	2.76496	-0.219278	5.997	-1.08976	0.278888	0.332016	-7.0773	0.0252866	5.997	9.90701	7.58e-16	6.23e-15	24.5289	0.0253102	6.02237	9.3373	3.24e-12	2.27e-11	16.4856	0.0549251	5.96853	10.7609	1.55e-13	1.33e-12	20.2271
P2275	730.598	13.7731	3.16394e+07	TG(42:5)+NH4	TG(42:5)+NH4	42	5	TG	see LipidGroup	see LipidGroup	730.598	C45 H80 O6 N1	positive ionization mode	-0.0388115	2.86182	-4.81506	6.3e-06	2.39e-05	2.9234	1.37586	2.86182	5.50022	3.89e-07	1.04e-06	5.54123	-0.0305182	2.86182	-8.36864	9.95e-13	5.58e-12	17.6407	-0.030444	2.34144	-7.28806	3.26e-09	1.48e-08	9.81058	-0.0690721	3.44566	-12.1264	3.59e-15	4.86e-14	24.1489
AN739	730.576	13.6491	950327	PE(18:0e_18:1)-H	PE(36:1e)-H	36	1	PE	(18:0e_18:1)	(18:0e_18:1)	730.576	C41 H81 O7 N1 P1	negative ionization mode	-0.0255944	-2.08382	-4.80865	6.47e-06	2.44e-05	3.33791	0.371397	-2.08382	2.25837	0.0264727	0.0383746	-4.51803	-0.00975	-2.08382	-4.38841	3.25e-05	8.12e-05	1.00202	-0.00977179	-2.0704	-4.32507	8.05e-05	0.000193927	0.308616	-0.0353892	-2.09888	-7.06021	1.33e-08	4.47e-08	9.37318
P2176	653.475	11.4334	4.2436e+07	TG(36:4)+Na	TG(36:4)+Na	36	4	TG	see LipidGroup	see LipidGroup	653.475	C39 H66 O6 Na1	positive ionization mode	0.0363396	3.60337	4.80869	6.46e-06	2.44e-05	2.82925	-0.284906	3.60337	-1.14505	0.255389	0.306186	-6.87393	-0.00104837	3.60337	-0.315664	0.753028	0.790772	-8.25638	-0.00104071	3.32239	-0.258488	0.797177	0.831327	-8.31464	0.0353945	3.91861	7.86576	9.88e-10	4.01e-09	11.4681
P2145	589.483	10.9852	5.84667e+07	TG(34:4e)+H	TG(34:4e)+H	34	4	TG	see LipidGroup	see LipidGroup	589.483	C37 H65 O5	positive ionization mode	0.0561763	3.45636	4.80432	6.58e-06	2.48e-05	2.90113	-3.16598	3.45636	-8.44317	7.03e-13	4.49e-12	18.6381	0.0149147	3.45636	3.52014	0.000694567	0.00146237	-2.55321	0.0149608	4.46639	3.96232	0.000254758	0.000571194	-1.53067	0.0711374	2.32315	5.96757	4.74e-07	1.24e-06	5.40266
AN255	554.515	11.4281	1.66341e+06	Cer(t18:0_16:0)-H	Cer(t34:0)-H	34	0	Cer	(t18:0_16:0)	(t18:0_16:0)	554.515	C34 H68 O4 N1	negative ionization mode	-0.0322964	-1.56701	-4.79918	6.71e-06	2.53e-05	3.31978	-0.973228	-1.56701	-4.87472	4.98e-06	1.16e-05	3.49081	0.00736081	-1.56701	3.27352	0.00153476	0.00305517	-2.86404	0.00731636	-0.671046	3.22634	0.00230421	0.00441828	-3.14276	-0.0249445	-2.57224	-3.88168	0.000367863	0.000655689	-0.628946
AN259	614.537	11.9891	1.48165e+06	Cer(t20:0_15:0)+HCOO	Cer(t35:0)+HCOO	35	0	Cer	(t20:0_15:0)	(t20:0_15:0)	614.537	C36 H72 O6 N1	negative ionization mode	-0.0718811	-2.26854	-4.7982	6.74e-06	2.54e-05	3.43827	-1.41065	-2.26854	-3.49246	0.000760599	0.00135382	-1.23097	-0.00506987	-2.26854	-1.17235	0.244319	0.304921	-7.24696	-0.00505661	-0.83846	-1.10483	0.274943	0.336246	-7.28414	-0.0766527	-3.87302	-5.82078	7.68e-07	1.96e-06	5.54556
P2270	732.614	14.406	5.57156e+08	TG(42:4)+NH4	TG(42:4)+NH4	42	4	TG	see LipidGroup	see LipidGroup	732.614	C45 H82 O6 N1	positive ionization mode	-0.0271238	7.20052	-4.79586	6.8e-06	2.56e-05	2.55555	0.740831	7.20052	4.19496	6.65e-05	0.000135544	0.257984	-0.0148972	7.20052	-6.05276	3.68e-08	1.32e-07	6.8578	-0.0149066	7.00622	-6.88742	1.31e-08	5.48e-08	8.07091	-0.0423397	7.41853	-7.63024	2.1e-09	8.07e-09	10.5701
P4534	912.801	18.6993	1.65481e+08	TG(55:5)+NH4	TG(55:5)+NH4	55	5	TG	see LipidGroup	see LipidGroup	912.801	C58 H106 O6 N1	positive ionization mode	0.0128029	5.5422	4.79026	6.95e-06	2.61e-05	2.66046	-0.0416579	5.5422	-0.484055	0.629586	0.680145	-7.53983	0.00799926	5.5422	7.1039	3.41e-10	1.5e-09	11.5909	0.00798298	5.49824	6.98931	9.17e-09	3.93e-08	8.54109	0.0208352	5.59151	8.41193	1.76e-10	8.16e-10	13.1462
AN102	762.502	10.2886	1.2414e+08	CL(20:5_18:1_18:1_22:4)-2H	CL(78:11)-2H	78	11	CL	(20:5_18:1_18:1_22:4)	(20:5_18:1_18:1_22:4)	762.502	C87 H146 O17 P2	negative ionization mode	0.0477441	4.19957	4.78472	7.1e-06	2.66e-05	2.64988	2.67351	4.19957	7.49221	5.77e-11	2.72e-10	14.2017	0.0138242	4.19957	2.66601	0.00917951	0.0159394	-4.78262	0.0138261	2.54163	2.50765	0.0157232	0.0260458	-5.27121	0.0622347	6.0597	7.94861	7.59e-10	3.18e-09	11.6481
P2654	810.661	13.9536	2.46309e+09	TG(48:7)+NH4	TG(48:7)+NH4	48	7	TG	see LipidGroup	see LipidGroup	810.661	C51 H88 O6 N1	positive ionization mode	-0.0196503	9.43204	-4.78305	7.15e-06	2.68e-05	2.22115	0.94596	9.43204	7.11469	3.24e-10	1.35e-09	12.0001	0.00621644	9.43204	3.48625	0.000776193	0.00161955	-3.10711	0.0062162	9.26699	2.90417	0.00562761	0.0100308	-4.95048	-0.0134344	9.61721	-5.24146	5.09e-06	1.15e-05	2.53359
AN842	762.508	10.2881	1.32556e+08	PE(18:1_20:5)-H	PE(38:6)-H	38	6	PE	(18:1_20:5)	(18:1_20:5)	762.508	C43 H73 O8 N1 P1	negative ionization mode	0.0482604	4.27714	4.77146	7.48e-06	2.8e-05	2.59303	2.68079	4.27714	7.39846	8.87e-11	4.07e-10	13.7713	0.0149638	4.27714	2.85146	0.00545661	0.00987056	-4.31614	0.0149557	2.62177	2.62355	0.0117466	0.0198706	-5.01349	0.0637761	6.13437	8.31029	2.42e-10	1.09e-09	12.7964
P1537	746.569	12.9429	2.31737e+08	PE(18:0_18:1)+H	PE(36:1)+H	36	1	PE	(18:0_18:1)	(18:0_18:1)	746.569	C41 H81 O8 N1 P1	positive ionization mode	-0.0184896	5.99092	-4.76173	7.77e-06	2.9e-05	2.54241	-0.521621	5.99092	-4.32114	4.18e-05	8.74e-05	0.819971	-0.0204287	5.99092	-12.8326	1.27e-21	2.38e-20	37.8804	-0.0204878	6.23932	-12.0618	6.88e-16	1.07e-14	25.0498	-0.0389717	5.71222	-11.9257	6.15e-15	7.56e-14	23.5053
AN327	724.537	12.0808	1.33496e+07	Hex1Cer(t35:3)-H	Hex1Cer(t35:3)-H	35	3	Hex1Cer	(t35:3)	(t35:3)	724.537	C41 H74 O9 N1	negative ionization mode	-0.020973	1.77565	-4.74007	8.46e-06	3.15e-05	2.75305	0.150716	1.77565	1.08221	0.282205	0.335652	-6.78713	-0.00437766	1.77565	-2.39266	0.0189206	0.0307444	-5.3645	-0.00439462	1.89572	-2.13745	0.0378762	0.0573189	-5.98738	-0.0254177	1.64093	-7.36618	4.92e-09	1.77e-08	10.0395
AN429	961.699	13.3537	5.81772e+07	MGDG(46:5)+HCOO	MGDG(46:5)+HCOO	46	5	MGDG	(46:5)	(46:5)	961.699	C56 H97 O12	negative ionization mode	0.0628739	2.91999	4.73634	8.58e-06	3.19e-05	2.63627	-0.731475	2.91999	-1.5804	0.117714	0.152498	-6.14414	0.0703014	2.91999	13.0563	4.74e-22	9.53e-21	39.0448	0.070317	3.25877	12.5946	1.47e-16	2.79e-15	26.7972	0.133373	2.53988	11.7146	1.09e-14	1.23e-13	23.065
AN165	554.515	11.4276	1.64535e+06	Cer(d34:0+O)-H	Cer(d34:0+O)-H	34	0	Cer	(d34:0+O)	(d34:0+O)	554.515	C34 H68 O4 N1	negative ionization mode	-0.0325081	-1.58124	-4.73431	8.65e-06	3.21e-05	3.0763	-0.936964	-1.58124	-4.59523	1.48e-05	3.3e-05	2.44214	0.00757879	-1.58124	3.2938	0.00143992	0.00288661	-2.80108	0.00754475	-0.697592	3.20036	0.00248061	0.00472111	-3.20854	-0.0249384	-2.57265	-3.88033	0.000369357	0.000657892	-0.63279
P1558	726.543	11.6512	1.29469e+07	PE(18:2p_18:1)+H	PE(36:3p)+H	36	3	PE	(18:2p_18:1)	(18:2p_18:1)	726.543	C41 H77 O7 N1 P1	positive ionization mode	0.0643544	0.766421	4.73227	8.72e-06	3.24e-05	2.6963	2.22001	0.766421	4.5144	2.02e-05	4.42e-05	1.93012	-0.00267422	0.766421	-0.357968	0.721251	0.766822	-7.84727	-0.00265574	-1.02835	-0.341566	0.734224	0.778381	-7.81156	0.0618519	2.78007	5.81703	7.77e-07	1.98e-06	4.88026
P835	702.507	9.1418	1.72324e+07	PC(30:2)+H	PC(30:2)+H	30	2	PC	(30:2)	(30:2)	702.507	C38 H73 O8 N1 P1	positive ionization mode	-0.0194632	2.18582	-4.73177	8.74e-06	3.24e-05	2.68444	0.117015	2.18582	0.916501	0.361986	0.421328	-7.00728	-0.0206001	2.18582	-11.8383	1.07e-19	1.42e-18	33.7098	-0.0206226	2.14199	-11.6642	2.23e-15	2.98e-14	24.1375	-0.0401026	2.23499	-10.7534	1.58e-13	1.34e-12	20.399
P393	656.525	10.8558	3.05937e+07	DG(18:3_20:4)+NH4	DG(38:7)+NH4	38	7	DG	(18:3_20:4)	(18:3_20:4)	656.525	C41 H70 O5 N1	positive ionization mode	0.0781853	1.84996	4.72257	9.06e-06	3.35e-05	2.58594	1.90521	1.84996	3.16441	0.0021538	0.00364337	-2.57216	0.0280379	1.84996	3.3058	0.00138641	0.00279028	-2.86656	0.0285773	0.361947	3.13041	0.0030213	0.00565333	-3.53064	0.106825	3.51944	8.54397	1.16e-10	5.58e-10	13.6652
AN600	820.513	8.26386	6.43784e+06	PC(18:4_18:3)+HCOO	PC(36:7)+HCOO	36	7	PC	(18:4_18:3)	(18:4_18:3)	820.513	C45 H75 O10 N1 P1	negative ionization mode	-0.0297316	0.47759	-4.71944	9.17e-06	3.38e-05	2.71598	2.38919	0.47759	11.5449	4.03e-19	8.51e-18	33.0192	-0.000922187	0.47759	-0.314849	0.753645	0.791095	-7.95218	-0.000910684	-0.324032	-0.322144	0.748795	0.789245	-7.92415	-0.0307148	1.37697	-5.29842	4.23e-06	9.65e-06	3.32695
P1198	798.504	8.26591	1.11137e+07	PC(18:4_18:3)+Na	PC(36:7)+Na	36	7	PC	(18:4_18:3)	(18:4_18:3)	798.504	C44 H74 O8 N1 P1 Na1	positive ionization mode	-0.0425266	1.10923	-4.719	9.18e-06	3.38e-05	2.67585	1.87312	1.10923	6.64293	2.73e-09	9.6e-09	10.5315	-0.0431894	1.10923	-9.96923	5.68e-16	4.77e-15	25.273	-0.043421	0.276184	-9.84229	6.3e-13	5.03e-12	18.6364	-0.085893	2.04387	-11.2628	3.78e-14	3.73e-13	21.8562
P4598	916.739	15.8749	1.39507e+09	TG(56:10)+NH4	TG(56:10)+NH4	56	10	TG	see LipidGroup	see LipidGroup	916.739	C59 H98 O6 N1	positive ionization mode	0.0511773	7.51967	4.71173	9.45e-06	3.47e-05	2.0514	2.52176	7.51967	6.21839	1.79e-08	5.69e-08	8.26839	0.00616267	7.51967	0.985809	0.327013	0.39168	-7.97949	0.0062256	5.81892	1.07049	0.28995	0.351905	-7.92252	0.0573745	9.42783	6.1526	2.58e-07	7.09e-07	5.50618
AN1106	747.566	10.4597	2.09636e+08	SM(d34:1)+HCOO	SM(d34:1)+HCOO	34	1	SM	(d34:1)	(d34:1)	747.566	C40 H80 O8 N2 P1	negative ionization mode	0.00977856	5.79331	4.70673	9.63e-06	3.54e-05	2.32531	0.396229	5.79331	5.87515	7.93e-08	2.31e-07	6.95664	0.00933371	5.79331	10.502	4.8e-17	4.66e-16	27.3322	0.00933734	5.59	9.0055	9.66e-12	6.5e-11	15.429	0.0191456	6.02141	11.7878	8.94e-15	1.03e-13	23.1187
P4771	918.755	16.268	1.26861e+09	TG(56:9)+NH4	TG(56:9)+NH4	56	9	TG	see LipidGroup	see LipidGroup	918.755	C59 H100 O6 N1	positive ionization mode	-0.0162364	8.46835	-4.70628	9.65e-06	3.54e-05	2.06493	0.691809	8.46835	6.2401	1.63e-08	5.2e-08	8.25382	0.00327089	8.46835	2.20849	0.0298904	0.0466137	-6.32722	0.00327156	8.35634	1.90325	0.0632381	0.0901486	-6.99572	-0.0129539	8.59401	-5.3283	3.84e-06	8.83e-06	2.94776
P261	596.525	12.0175	1.17609e+08	DG(15:0_18:2)+NH4	DG(33:2)+NH4	33	2	DG	(15:0_18:2)	(15:0_18:2)	596.525	C36 H70 O5 N1	positive ionization mode	0.0343199	4.62005	4.70475	9.71e-06	3.55e-05	2.43129	-2.27818	4.62005	-9.75966	1.51e-15	1.57e-14	24.6717	0.0189056	4.62005	6.84714	1.09e-09	4.61e-09	10.4319	0.0188395	5.4973	5.69836	8.04e-07	2.65e-06	4.06844	0.0533443	3.63582	11.6184	1.42e-14	1.55e-13	22.7333
P1225	794.567	10.5891	1.63263e+08	PC(37:5)+H	PC(37:5)+H	37	5	PC	(17:0_20:5)	(17:0_20:5)	794.569	C45 H81 O8 N1 P1	positive ionization mode	0.0348718	4.975	4.70178	9.82e-06	3.59e-05	2.30538	1.79183	4.975	7.13419	2.97e-10	1.25e-09	12.5052	-0.00497262	4.975	-1.3872	0.168993	0.219708	-7.37646	-0.0049703	3.68882	-1.64742	0.106245	0.144602	-7.03217	0.0303809	6.41803	4.09032	0.000195378	0.000359789	-0.745652
AN818	768.555	12.4083	1.31134e+06	PE(18:0_20:3)-H	PE(38:3)-H	38	3	PE	(18:0_20:3)	(18:0_20:3)	768.555	C43 H79 O8 N1 P1	negative ionization mode	-0.0510414	-1.751	-4.70098	9.85e-06	3.59e-05	2.90046	1.10239	-1.751	3.3521	0.00119693	0.00208973	-1.7658	-0.0104528	-1.751	-2.29075	0.0244427	0.0388047	-5.22935	-0.010557	-1.80204	-2.40782	0.0200898	0.0324998	-4.95534	-0.0614285	-1.69374	-5.99068	4.4e-07	1.16e-06	5.86656
AN632	852.576	10.7273	7.64943e+07	PC(18:1_20:4)+HCOO	PC(38:5)+HCOO	38	5	PC	(18:1_20:4)	(18:1_20:4)	852.576	C47 H83 O10 N1 P1	negative ionization mode	0.0531976	3.35041	4.69378	1.01e-05	3.68e-05	2.36274	2.78896	3.35041	6.86957	9.85e-10	3.7e-09	11.4488	0.0162537	3.35041	2.70971	0.00813788	0.0142469	-4.59455	0.0164318	1.60189	2.9627	0.00480245	0.00866271	-4.09148	0.0701411	5.31216	6.85349	2.6e-08	8.37e-08	8.13049
AN633	852.576	10.728	7.64943e+07	PC(18:1_20:4)+HCOO	PC(38:5)+HCOO	38	5	PC	(18:1_20:4)	(18:1_20:4)	852.576	C47 H83 O10 N1 P1	negative ionization mode	0.0531976	3.35041	4.69378	1.01e-05	3.68e-05	2.36274	2.78896	3.35041	6.86957	9.85e-10	3.7e-09	11.4488	0.0162537	3.35041	2.70971	0.00813788	0.0142469	-4.59455	0.0164318	1.60189	2.9627	0.00480245	0.00866271	-4.09148	0.0701411	5.31216	6.85349	2.6e-08	8.37e-08	8.13049
P109	524.504	10.9195	5.32538e+07	Cer(d17:1_16:0)+H	Cer(d33:1)+H	33	1	Cer	(d17:1_16:0)	(d17:1_16:0)	524.504	C33 H66 O3 N1	positive ionization mode	-0.0173813	3.84232	-4.68503	1.05e-05	3.8e-05	2.39054	-0.490766	3.84232	-4.26572	5.13e-05	0.000105625	0.761035	-0.002414	3.84232	-1.65226	0.102155	0.140912	-7.02612	-0.00241642	4.24523	-1.41074	0.165008	0.212473	-7.42377	-0.0197359	3.39028	-7.43251	3.97e-09	1.46e-08	10.1092
P584	478.293	3.43109	8.95909e+06	LPE(18:2)+H	LPE(18:2)+H	18	2	LPE	(18:2)	(18:2)	478.293	C23 H45 O7 N1 P1	positive ionization mode	-0.0222106	1.33706	-4.68297	1.06e-05	3.82e-05	2.56531	0.061071	1.33706	0.410296	0.682617	0.72729	-7.26125	-0.0080491	1.33706	-4.10683	9.16e-05	0.000217766	-0.35696	-0.00807202	1.47553	-4.8124	1.63e-05	4.51e-05	1.41134	-0.0302444	1.18172	-6.06043	3.5e-07	9.4e-07	5.81242
P1357	478.293	3.43083	8.96685e+06	PE(18:2e)+H	PE(18:2e)+H	18	2	PE	(18:2e)	(18:2e)	478.293	C23 H45 O7 N1 P1	positive ionization mode	-0.0225176	1.33731	-4.68103	1.06e-05	3.85e-05	2.55801	0.0753521	1.33731	0.499058	0.619023	0.671002	-7.22058	-0.00775494	1.33731	-3.90124	0.000190296	0.000433896	-1.05741	-0.00777795	1.47541	-4.52096	4.26e-05	0.000109091	0.46764	-0.0302572	1.18237	-6.02619	3.91e-07	1.04e-06	5.70062
AN939	885.55	10.8886	2.76123e+07	PI(18:0_20:4)-H	PI(38:4)-H	38	4	PI	(18:0_20:4)	(18:0_20:4)	885.55	C47 H82 O13 N0 P1	negative ionization mode	0.0469909	2.43996	4.67493	1.09e-05	3.93e-05	2.37199	1.78465	2.43996	5.04127	2.56e-06	6.19e-06	3.79668	0.0200063	2.43996	4.01419	0.000127685	0.00029695	-0.673757	0.020075	1.27388	3.68881	0.000591196	0.00125611	-2.07546	0.0675832	3.74826	8.94996	3.31e-11	1.74e-10	14.9048
AN179	614.537	11.9895	1.48189e+06	Cer(d35:0+O)+HCOO	Cer(d35:0+O)+HCOO	35	0	Cer	(d35:0+O)	(d35:0+O)	614.537	C36 H72 O6 N1	negative ionization mode	-0.0699476	-2.27469	-4.66679	1.12e-05	4.05e-05	2.95062	-1.49017	-2.27469	-3.68326	0.000403088	0.000743357	-0.632666	-0.00495291	-2.27469	-1.14888	0.253815	0.315081	-7.27551	-0.00493742	-0.827969	-1.07823	0.28652	0.349235	-7.31472	-0.0746047	-3.89784	-5.69076	1.18e-06	2.94e-06	5.12937
AN242	692.62	14.4827	1.79344e+06	Cer(d18:1_24:1)+HCOO	Cer(d42:2)+HCOO	42	2	Cer	(d18:1_24:1)	(d18:1_24:1)	692.62	C43 H82 O5 N1	negative ionization mode	-0.0562734	-1.26987	-4.66678	1.12e-05	4.05e-05	2.73313	1.17746	-1.26987	3.16821	0.0021288	0.00360823	-2.33076	0.00939056	-1.26987	1.96478	0.0526921	0.0778503	-6.002	0.00936441	-1.09883	5.35725	2.59e-06	7.96e-06	3.51791	-0.0467826	-1.46176	-3.02439	0.0042779	0.006647	-3.0925
P352	603.535	17.9162	2.2601e+07	DG(36:3p)+H	DG(36:3p)+H	36	3	DG	(36:3p)	(36:3p)	603.535	C39 H71 O4	positive ionization mode	0.0156741	2.62426	4.66587	1.13e-05	4.06e-05	2.41397	-0.903041	2.62426	-8.419	7.87e-13	4.99e-12	18.5526	0.00357493	2.62426	2.66233	0.00927269	0.0160721	-4.82389	0.00358424	2.91007	3.10721	0.00322388	0.006006	-3.8359	0.0192664	2.30359	5.37287	3.32e-06	7.7e-06	3.48441
P3209	836.676	14.7177	4.51647e+10	TG(50:8)+NH4	TG(50:8)+NH4	50	8	TG	see LipidGroup	see LipidGroup	836.676	C53 H90 O6 N1	positive ionization mode	-0.00616913	13.6447	-4.66544	1.13e-05	4.06e-05	1.06978	0.618368	13.6447	14.1596	4.05e-24	1.88e-22	43.3874	0.00546807	13.6447	9.33428	1.1e-14	7.53e-14	20.824	0.00546702	13.4767	7.80598	5.5e-10	2.85e-09	10.2471	-0.000704974	13.8333	-0.817727	0.418221	0.469054	-8.59981
AN928	857.519	9.81831	3.64241e+07	PI(16:0_20:4)-H	PI(36:4)-H	36	4	PI	(16:0_20:4)	(16:0_20:4)	857.519	C45 H78 O13 N0 P1	negative ionization mode	0.0395854	2.79848	4.66224	1.14e-05	4.1e-05	2.29555	2.26833	2.79848	7.54623	4.5e-11	2.17e-10	14.5346	0.0271711	2.79848	6.43196	6.97e-09	2.73e-08	8.88579	0.0271278	1.55927	5.69149	8.23e-07	2.7e-06	4.33687	0.0672598	4.18882	11.176	4.81e-14	4.63e-13	21.475
AN922	861.55	10.9685	8.99014e+06	PI(18:0_18:2)-H	PI(36:2)-H	36	2	PI	(18:0_18:2)	(18:0_18:2)	861.55	C45 H82 O13 N0 P1	negative ionization mode	-0.0324352	1.03089	-4.65796	1.16e-05	4.17e-05	2.50935	-0.26714	1.03089	-1.23357	0.22075	0.269969	-6.553	0.00772008	1.03089	2.83868	0.00566004	0.0102169	-4.25757	0.00762081	1.59768	2.46212	0.017595	0.0288281	-5.28201	-0.0247381	0.394987	-4.79952	2.12e-05	4.35e-05	1.8091
P2676	806.629	13.3474	2.46821e+10	TG(48:9)+NH4	TG(48:9)+NH4	48	9	TG	see LipidGroup	see LipidGroup	806.629	C51 H84 O6 N1	positive ionization mode	-0.0154212	12.7432	-4.65483	1.18e-05	4.21e-05	1.19258	1.05417	12.7432	9.66902	2.3e-15	2.29e-14	23.3075	0.00279565	12.7432	1.83755	0.0696078	0.100462	-7.67423	0.00279451	12.4459	1.45939	0.151212	0.197092	-8.34673	-0.0126267	13.0769	-7.74916	1.43e-09	5.68e-09	10.1765
P3266	862.786	19.1768	1.12747e+09	TG(51:2)+NH4	TG(51:2)+NH4	51	2	TG	see LipidGroup	see LipidGroup	862.786	C54 H104 O6 N1	positive ionization mode	0.0142949	8.27417	4.64493	1.22e-05	4.37e-05	1.87888	-0.497139	8.27417	-4.96113	3.53e-06	8.37e-06	3.03228	0.010202	8.27417	8.23115	1.89e-12	1.02e-11	16.4774	0.0101959	8.4498	8.76959	2.12e-11	1.34e-10	14.3396	0.0245962	8.07713	8.1394	4.14e-10	1.8e-09	12.1399
P5145	1084.93	20.2582	3.05724e+06	TG(68:10)+NH4	TG(68:10)+NH4	68	10	TG	see LipidGroup	see LipidGroup	1084.93	C71 H122 O6 N1	positive ionization mode	-0.0344474	-0.43989	-4.64244	1.24e-05	4.41e-05	2.53962	1.19808	-0.43989	4.95975	3.55e-06	8.41e-06	3.69594	0.0306599	-0.43989	10.0613	3.7e-16	3.18e-15	25.7141	0.0306985	-0.313244	8.99359	1.01e-11	6.74e-11	15.8661	-0.00379393	-0.58198	-0.686709	0.496117	0.546819	-7.18896
P2524	823.679	17.055	7.37971e+07	TG(48:3)+Na	TG(48:3)+Na	48	3	TG	see LipidGroup	see LipidGroup	823.679	C51 H92 O6 Na1	positive ionization mode	0.0251034	4.38491	4.63542	1.27e-05	4.52e-05	2.13829	-1.02117	4.38491	-5.91885	6.57e-08	1.93e-07	7.20268	-0.0128459	4.38491	-5.66655	1.93e-07	6.37e-07	5.38415	-0.0128827	4.45688	-5.73014	7.2e-07	2.4e-06	4.24166	0.0123388	4.30416	2.51129	0.0160463	0.0231327	-4.84705
AN757	724.529	12.0766	1.89143e+07	PE(18:0p_18:3)-H	PE(36:3p)-H	36	3	PE	(18:0p_18:3)	(18:0p_18:3)	724.529	C41 H75 O7 N1 P1	negative ionization mode	-0.0196977	2.27991	-4.62985	1.3e-05	4.59e-05	2.30437	0.132635	2.27991	0.99346	0.323294	0.379926	-6.92098	-0.00422849	2.27991	-2.41267	0.0179771	0.0293607	-5.36203	-0.00422545	2.39562	-2.12193	0.0392271	0.0591182	-6.06596	-0.0239648	2.15008	-7.39799	4.44e-09	1.61e-08	10.1042
P433	910.822	18.9939	1.16969e+07	DG(56:6)+NH4	DG(56:6)+NH4	56	6	DG	(56:6)	(56:6)	910.822	C59 H108 O5 N1	positive ionization mode	0.0751969	0.659031	4.62908	1.3e-05	4.6e-05	2.32012	1.58826	0.659031	2.68977	0.00859911	0.0134102	-3.75387	0.0108027	0.659031	1.26771	0.208347	0.264548	-7.14194	0.0109339	-0.817244	1.13135	0.263736	0.323468	-7.26706	0.0859039	2.31534	7.78959	1.26e-09	5.03e-09	11.3332
P239	585.449	8.44651	8.76881e+06	DG(32:3)+Na	DG(32:3)+Na	32	3	DG	(32:3)	(32:3)	585.449	C35 H62 O5 Na1	positive ionization mode	0.0983847	0.481738	4.6206	1.34e-05	4.73e-05	2.46307	-4.40839	0.481738	-6.35904	9.63e-09	3.16e-08	9.46375	0.0131286	0.481738	1.75907	0.0821487	0.116457	-6.61416	0.0132109	1.57075	3.1465	0.00288787	0.00542352	-3.61038	0.111649	-0.74008	4.28714	0.000106496	0.000201782	0.344809
P328	585.449	8.44656	8.76881e+06	DG(20:4_14:2)+H	DG(34:6)+H	34	6	DG	(20:4_14:2)	(20:4_14:2)	585.451	C37 H61 O5	positive ionization mode	0.0983847	0.481738	4.6206	1.34e-05	4.73e-05	2.46307	-4.40839	0.481738	-6.35904	9.63e-09	3.16e-08	9.46375	0.0131286	0.481738	1.75907	0.0821487	0.116457	-6.61416	0.0132109	1.57075	3.1465	0.00288787	0.00542352	-3.61038	0.111649	-0.74008	4.28714	0.000106496	0.000201782	0.344809
P2152	585.449	8.44642	8.76881e+06	TG(34:5p)+H	TG(34:5p)+H	34	5	TG	see LipidGroup	see LipidGroup	585.451	C37 H61 O5	positive ionization mode	0.0983847	0.481738	4.6206	1.34e-05	4.73e-05	2.46307	-4.40839	0.481738	-6.35904	9.63e-09	3.16e-08	9.46375	0.0131286	0.481738	1.75907	0.0821487	0.116457	-6.61416	0.0132109	1.57075	3.1465	0.00288787	0.00542352	-3.61038	0.111649	-0.74008	4.28714	0.000106496	0.000201782	0.344809
P831	726.504	9.85056	2.28449e+08	PC(16:1_14:0)+Na	PC(30:1)+Na	30	1	PC	(16:1_14:0)	(16:1_14:0)	726.504	C38 H74 O8 N1 P1 Na1	positive ionization mode	-0.0457846	5.77718	-4.60621	1.42e-05	5e-05	1.95139	1.60295	5.77718	5.0655	2.32e-06	5.64e-06	3.63568	0.00470943	5.77718	1.10771	0.2711	0.33419	-7.8406	0.00469762	5.58299	0.99565	0.324597	0.387359	-7.98395	-0.0409379	5.99505	-5.51466	2.09e-06	5e-06	3.7382
P4182	905.757	18.4801	8.14203e+07	TG(54:4)+Na	TG(54:4)+Na	54	4	TG	see LipidGroup	see LipidGroup	905.757	C57 H102 O6 Na1	positive ionization mode	0.0129524	4.51712	4.60289	1.44e-05	5.05e-05	2.00413	-0.538609	4.51712	-6.02295	4.19e-08	1.27e-07	7.62988	-0.0151453	4.51712	-12.6771	2.52e-21	4.43e-20	37.2805	-0.0151653	4.47439	-11.1133	1.17e-14	1.33e-13	22.2727	-0.00218214	4.56507	-1.00447	0.321021	0.36795	-7.34932
AN181	596.526	12.0707	3.45164e+07	Cer(d18:1_17:0)+HCOO	Cer(d35:1)+HCOO	35	1	Cer	(d18:1_17:0)	(d18:1_17:0)	596.526	C36 H70 O5 N1	negative ionization mode	-0.0141533	3.00395	-4.60113	1.45e-05	5.08e-05	2.16559	-0.870827	3.00395	-9.19568	2.09e-14	1.73e-13	22.1216	0.000596938	3.00395	0.514297	0.608373	0.664815	-8.19785	0.000596251	3.5797	0.469077	0.641217	0.694765	-8.25983	-0.0135575	2.35798	-5.12835	7.34e-06	1.63e-05	2.70171
P4989	986.911	21.4886	1.90782e+07	TG(60:3)+NH4	TG(60:3)+NH4	60	3	TG	see LipidGroup	see LipidGroup	986.911	C63 H120 O6 N1	positive ionization mode	0.0250973	2.35006	4.60073	1.45e-05	5.08e-05	2.19878	-1.46064	2.35006	-8.46032	6.49e-13	4.18e-12	18.7597	-0.00402482	2.35006	-1.85682	0.0667855	0.0968257	-6.53294	-0.0040195	2.71696	-1.77586	0.0823302	0.114617	-6.7329	0.0210516	1.93843	4.446	6.49e-05	0.00012587	0.591931
P161	716.634	20.0397	1.05069e+07	ChE(22:5)+NH4	ChE(22:5)+NH4	22	5	ChE	(22:5)	(22:5)	716.634	C49 H82 O2 N1	positive ionization mode	0.08804	0.292787	4.5969	1.47e-05	5.15e-05	2.26062	0.301934	0.292787	0.479842	0.632567	0.683076	-7.16665	-0.0752296	0.292787	-6.73492	1.81e-09	7.5e-09	10.5889	-0.076311	-1.56916	-5.31401	3e-06	9.15e-06	3.52136	0.0127979	2.3818	1.47166	0.148718	0.183192	-6.61548
P1268	806.569	10.0602	1.50249e+09	PC(38:6)+H	PC(38:6)+H	38	6	PC	(38:6)	(38:6)	806.569	C46 H81 O8 N1 P1	positive ionization mode	0.0540688	7.25999	4.5934	1.49e-05	5.21e-05	1.59822	3.36035	7.25999	7.49562	5.68e-11	2.68e-10	13.9681	0.00884393	7.25999	1.25781	0.21189	0.268513	-7.6482	0.00884912	5.15925	1.39534	0.169574	0.217259	-7.49158	0.0630232	9.61693	6.19243	2.27e-07	6.25e-07	5.60942
AN689	698.477	10.0586	3.85779e+06	PE(15:0_18:3)-H	PE(33:3)-H	33	3	PE	(15:0_18:3)	(15:0_18:3)	698.477	C38 H69 O8 N1 P1	negative ionization mode	-0.026743	-0.342676	-4.59101	1.51e-05	5.25e-05	2.39841	-1.20018	-0.342676	-7.08341	3.74e-10	1.53e-09	12.6114	-0.0294794	-0.342676	-13.4614	8.11e-23	1.85e-21	41.0484	-0.029331	0.229515	-11.5056	3.58e-15	4.6e-14	23.8422	-0.0562203	-0.984646	-12.7795	6.46e-16	1.05e-14	26.1048
P3301	856.739	16.9085	6.96889e+09	TG(51:5)+NH4	TG(51:5)+NH4	51	5	TG	see LipidGroup	see LipidGroup	856.739	C54 H98 O6 N1	positive ionization mode	0.0201618	10.9284	4.58864	1.52e-05	5.29e-05	1.30642	-0.82053	10.9284	-5.77017	1.24e-07	3.53e-07	5.94241	0.00481753	10.9284	2.75758	0.00712111	0.0126664	-5.44347	0.00481582	11.1394	2.39411	0.020768	0.0334065	-6.42631	0.0249793	10.6917	8.01488	6.15e-10	2.61e-09	11.4081
P1163	780.554	10.0161	2.16256e+09	PC(16:0_20:5)+H	PC(36:5)+H	36	5	PC	(16:0_20:5)	(16:0_20:5)	780.554	C44 H79 O8 N1 P1	positive ionization mode	0.035133	8.25783	4.58614	1.54e-05	5.34e-05	1.49434	2.99939	8.25783	10.3233	1.1e-16	1.47e-15	27.0074	0.00672712	8.25783	1.46793	0.145799	0.192094	-7.4422	0.00675373	6.51624	1.6845	0.0988191	0.135578	-7.1552	0.0419304	10.2118	6.1736	2.41e-07	6.64e-07	5.47191
AN685	702.508	11.2934	1.89051e+07	PE(15:0_18:1)-H	PE(33:1)-H	33	1	PE	(15:0_18:1)	(15:0_18:1)	702.508	C38 H73 O8 N1 P1	negative ionization mode	-0.0172	2.19943	-4.58053	1.57e-05	5.45e-05	2.14241	-0.556816	2.19943	-4.78091	7.21e-06	1.65e-05	2.79904	-0.00405363	2.19943	-2.74312	0.00741525	0.0131254	-4.58546	-0.00406034	2.61499	-2.37374	0.0218136	0.0349565	-5.56625	-0.0212321	1.73319	-7.52113	2.98e-09	1.12e-08	10.5337
AN873	788.524	10.5645	2.27704e+07	PE(22:5_18:2)-H	PE(40:7)-H	40	7	PE	(22:5_18:2)	(22:5_18:2)	788.524	C45 H75 O8 N1 P1	negative ionization mode	-0.048033	1.87475	-4.57795	1.58e-05	5.49e-05	2.06497	3.58404	1.87475	10.4254	6.84e-17	9.5e-16	27.8455	-0.0130264	1.87475	-2.51187	0.0138917	0.0232224	-5.00148	-0.0133371	0.594089	-2.23908	0.0299985	0.0465551	-5.65244	-0.0614416	3.31159	-8.66167	8.06e-11	3.98e-10	14.0514
AN212	668.62	14.927	1.68084e+06	Cer(d18:0_22:0)+HCOO	Cer(d40:0)+HCOO	40	0	Cer	(d18:0_22:0)	(d18:0_22:0)	668.62	C41 H82 O5 N1	negative ionization mode	0.0184837	-1.22882	4.57334	1.61e-05	5.58e-05	2.37651	-1.07736	-1.22882	-8.45807	6.56e-13	4.21e-12	18.9499	-0.00909187	-1.22882	-5.59662	2.6e-07	8.36e-07	5.56738	-0.0090947	-1.01818	-4.70863	2.3e-05	6.22e-05	1.3696	0.00938958	-1.46516	3.03108	0.00420137	0.006544	-3.09168
AN804	752.524	11.4741	1.08259e+07	PE(17:0_20:4)-H	PE(37:4)-H	37	4	PE	(17:0_20:4)	(17:0_20:4)	752.524	C42 H75 O8 N1 P1	negative ionization mode	0.0525973	0.867326	4.56702	1.65e-05	5.71e-05	2.08042	1.8411	0.867326	4.5125	2.03e-05	4.45e-05	1.90569	0.00319785	0.867326	0.539891	0.590678	0.646735	-7.82967	0.00323828	-0.55611	0.543917	0.589109	0.643764	-7.79618	0.0557533	2.46435	5.77975	8.78e-07	2.22e-06	4.78149
P5053	998.911	21.9013	4.64041e+06	TG(61:4)+NH4	TG(61:4)+NH4	61	4	TG	see LipidGroup	see LipidGroup	998.911	C64 H120 O6 N1	positive ionization mode	0.0290112	0.163029	4.56044	1.69e-05	5.85e-05	2.22346	-2.30073	0.163029	-11.5135	4.65e-19	9.74e-18	32.9013	-0.00550145	0.163029	-2.29736	0.0240451	0.0382924	-5.51124	-0.005539	0.866501	-2.20872	0.0321842	0.0494963	-5.74846	0.0234965	-0.626233	4.19766	0.000140484	0.000262675	0.0517944
P4171	893.793	21.4195	3.16863e+06	TG(54:3e)+Na	TG(54:3e)+Na	54	3	TG	see LipidGroup	see LipidGroup	893.793	C57 H106 O5 Na1	positive ionization mode	0.0712323	-1.40144	4.55525	1.73e-05	5.96e-05	2.4275	-5.40746	-1.40144	-11.6603	2.39e-19	5.17e-18	33.5827	-0.0485253	-1.40144	-9.47168	5.77e-15	4.21e-14	22.9984	-0.0495666	-0.130485	-7.90537	3.91e-10	2.08e-09	12.2178	0.0227886	-2.8274	2.19993	0.0334815	0.0456176	-4.80897
AN245	708.651	16.2219	1.67859e+06	Cer(d18:1_25:0)+HCOO	Cer(d43:1)+HCOO	43	1	Cer	(d18:1_25:0)	(d18:1_25:0)	708.651	C44 H86 O5 N1	negative ionization mode	-0.0298901	-1.40626	-4.54811	1.78e-05	6.12e-05	2.32084	-0.305266	-1.40626	-1.5785	0.118149	0.152983	-5.87724	-0.0245695	-1.40626	-9.4067	7.81e-15	5.46e-14	22.7755	-0.0245089	-1.16899	-7.76279	6.37e-10	3.26e-09	11.8373	-0.0544813	-1.67246	-12.5408	1.2e-15	1.83e-14	25.5123
AN1116	761.581	10.7511	1.7973e+07	SM(d35:1)+HCOO	SM(d35:1)+HCOO	35	1	SM	(d35:1)	(d35:1)	761.581	C41 H82 O8 N2 P1	negative ionization mode	0.0206894	2.23758	4.54783	1.78e-05	6.12e-05	1.96383	0.348279	2.23758	2.31661	0.0229208	0.0335734	-4.78125	-0.000828627	2.23758	-0.405273	0.686291	0.737042	-8.07875	-0.000821967	1.83338	-0.397825	0.692588	0.741003	-8.12636	0.0198578	2.69108	4.91709	1.45e-05	3.03e-05	1.99062
P2426	780.614	13.1181	3.56825e+08	TG(46:8)+NH4	TG(46:8)+NH4	46	8	TG	see LipidGroup	see LipidGroup	780.614	C49 H82 O6 N1	positive ionization mode	-0.0374575	6.00551	-4.53947	1.84e-05	6.3e-05	1.65346	1.20089	6.00551	4.72951	8.82e-06	2e-05	2.2563	-0.0582396	6.00551	-15.0999	7.88e-26	3.05e-24	47.6793	-0.0582181	5.27849	-11.6657	2.22e-15	2.98e-14	23.9251	-0.0952362	6.82119	-29.3778	3.05e-29	7.79e-26	56.6547
AN144	786.502	9.75785	3.27291e+06	CL(20:5_20:3_20:4_22:3)-2H	CL(82:15)-2H	82	15	CL	(20:5_20:3_20:4_22:3)	(20:5_20:3_20:4_22:3)	786.502	C91 H146 O17 P2	negative ionization mode	0.0695084	-2.31448	4.5353	1.86e-05	6.4e-05	2.23163	4.47925	-2.31448	7.19053	2.3e-10	9.81e-10	13.3151	0.00167938	-2.31448	0.157035	0.875588	0.900243	-7.35237	0.00170484	-5.19278	0.174907	0.861916	0.887614	-7.23016	0.0709008	0.914828	6.03694	3.78e-07	1.01e-06	5.74246
P1196	786.541	10.5786	1.13401e+07	PC(14:0e_22:6)+Na	PC(36:6e)+Na	36	6	PC	(14:0e_22:6)	(14:0e_22:6)	786.541	C44 H78 O7 N1 P1 Na1	positive ionization mode	0.128816	-0.980447	4.50563	2.09e-05	7.13e-05	2.00526	0.669926	-0.980447	0.626917	0.532387	0.589338	-6.86623	-0.013678	-0.980447	-0.800678	0.425541	0.486659	-7.33547	-0.0136261	-2.86523	-1.92014	0.061016	0.0877147	-5.76241	0.114131	1.13418	3.61881	0.000802115	0.00136226	-1.79466
AN897	771.518	10.5503	9.39354e+06	PG(18:0_18:3)-H	PG(36:3)-H	36	3	PG	(18:0_18:3)	(18:0_18:3)	771.518	C42 H76 O10 N0 P1	negative ionization mode	-0.0252373	1.01575	-4.50087	2.13e-05	7.25e-05	1.93673	-0.998317	1.01575	-5.87525	7.93e-08	2.31e-07	7.26074	-0.0225986	1.01575	-10.2956	1.25e-16	1.15e-15	26.6751	-0.0226572	1.54217	-9.75351	8.39e-13	6.6e-12	18.1968	-0.0478465	0.425135	-9.78238	2.67e-12	1.81e-11	17.6692
P2431	778.598	12.7937	1.67005e+08	TG(46:9)+NH4	TG(46:9)+NH4	46	9	TG	see LipidGroup	see LipidGroup	778.598	C49 H80 O6 N1	positive ionization mode	-0.0375432	5.00712	-4.49973	2.14e-05	7.27e-05	1.58901	1.13248	5.00712	4.3702	3.48e-05	7.34e-05	1.02008	-0.0524092	5.00712	-13.5829	4.79e-23	1.1e-21	41.3031	-0.0524413	4.37115	-10.7409	3.69e-14	3.93e-13	21.1508	-0.0894999	5.72064	-23.6325	1.45e-25	3.08e-23	48.1969
P5158	1090.97	22.2807	4.02309e+06	TG(68:7)+NH4	TG(68:7)+NH4	68	7	TG	see LipidGroup	see LipidGroup	1090.97	C71 H128 O6 N1	positive ionization mode	-0.0236794	-0.116363	-4.49956	2.14e-05	7.27e-05	1.99768	0.627694	-0.116363	3.65971	0.000436436	0.000800237	-0.92741	0.0385009	-0.116363	18.3531	2.25e-31	4.42e-29	60.8107	0.0384781	0.236904	16.5716	4.35e-21	3.09e-19	37.5903	0.0148125	-0.512712	3.50967	0.0011015	0.00183058	-1.94379
P884	730.538	9.27402	5.00788e+08	PC(32:2)+H	PC(32:2)+H	32	2	PC	(32:2)	(32:2)	730.538	C40 H77 O8 N1 P1	positive ionization mode	-0.0176406	7.06364	-4.49404	2.18e-05	7.42e-05	1.47141	-0.484008	7.06364	-4.03166	0.000119971	0.000235882	-0.282393	-0.0176969	7.06364	-11.1994	1.94e-18	2.18e-17	30.4254	-0.0177098	7.3132	-11.6223	2.53e-15	3.35e-14	23.6322	-0.0351197	6.78365	-9.41339	8.06e-12	4.89e-11	16.2144
P2044	300.29	3.1936	6.77425e+06	SPH(d18:1)+H	SPH(d18:1)+H	18	1	SPH	(d18:1)	(d18:1)	300.29	C18 H38 O2 N1	positive ionization mode	-0.0285636	0.886156	-4.48984	2.22e-05	7.52e-05	1.87116	0.72979	0.886156	3.60597	0.000522632	0.00094943	-1.2162	0.00925649	0.886156	3.50648	0.000726437	0.00152821	-2.3035	0.0093924	0.953612	3.38624	0.00145377	0.00290299	-2.90157	-0.0193198	0.810475	-3.57785	0.00090393	0.00152304	-1.86986
AN763	738.508	10.9123	6.74222e+07	PE(18:1_18:3)-H	PE(36:4)-H	36	4	PE	(18:1_18:3)	(18:1_18:3)	738.508	C41 H73 O8 N1 P1	negative ionization mode	0.0389814	3.7594	4.48148	2.29e-05	7.76e-05	1.56945	1.73885	3.7594	5.79243	1.13e-07	3.23e-07	6.74289	0.0101064	3.7594	2.37059	0.020012	0.0323739	-5.48637	0.010086	2.6056	2.13458	0.0381232	0.0576457	-6.06725	0.049331	5.05392	7.69124	1.73e-09	6.73e-09	10.8622
P1969	725.559	10.5425	2.72269e+08	SM(d36:4)+H	SM(d36:4)+H	36	4	SM	(d36:4)	(d36:4)	725.559	C41 H78 O6 N2 P1	positive ionization mode	0.0140852	6.27501	4.47562	2.34e-05	7.92e-05	1.43618	0.0360933	6.27501	0.354289	0.723996	0.764999	-7.64154	-0.00526478	6.27501	-3.85131	0.000226514	0.000511007	-1.56142	-0.00526197	6.04796	-4.53814	4.03e-05	0.000103525	0.185716	0.00886801	6.52976	2.68834	0.0103178	0.0152002	-4.52045
P194	559.433	9.17339	1.78004e+07	DG(30:2)+Na	DG(30:2)+Na	30	2	DG	(30:2)	(30:2)	559.433	C33 H60 O5 Na1	positive ionization mode	0.0465504	1.83304	4.46895	2.4e-05	8.1e-05	1.75929	-2.18455	1.83304	-6.48319	5.56e-09	1.88e-08	9.86707	0.0222657	1.83304	5.65743	2.01e-07	6.56e-07	5.49652	0.0222451	2.561	4.96491	9.77e-06	2.77e-05	1.80005	0.0686661	1.01632	8.90834	3.76e-11	1.96e-10	14.9585
P314	589.483	10.9846	5.88279e+07	DG(16:1_18:3)+H	DG(34:4)+H	34	4	DG	(16:1_18:3)	(16:1_18:3)	589.483	C37 H65 O5	positive ionization mode	0.0534821	3.50023	4.46645	2.42e-05	8.16e-05	1.63693	-3.06242	3.50023	-7.98257	5.99e-12	3.21e-11	16.5084	0.0131257	3.50023	3.01259	0.00340814	0.00636784	-4.04315	0.0131714	4.47382	3.47087	0.00113437	0.00231772	-2.96638	0.0666478	2.4079	5.37103	3.34e-06	7.74e-06	3.45957
P1098	766.536	11.4049	3.0916e+08	PC(15:0_20:5)+H	PC(35:5)+H	35	5	PC	(15:0_20:5)	(15:0_20:5)	766.538	C43 H77 O8 N1 P1	positive ionization mode	0.0418359	5.60796	4.45335	2.55e-05	8.53e-05	1.3071	2.30418	5.60796	7.01711	5.05e-10	2e-09	11.935	-0.000122642	5.60796	-0.025716	0.979544	0.983005	-8.37017	-0.000141768	4.05103	-0.0264511	0.979011	0.9817	-8.40663	0.0419814	7.35476	6.30317	1.58e-07	4.43e-07	6.23257
P1541	766.536	11.4048	3.0916e+08	PE(18:1_18:1)+Na	PE(36:2)+Na	36	2	PE	(18:1_18:1)	(18:1_18:1)	766.536	C41 H78 O8 N1 P1 Na1	positive ionization mode	0.0418359	5.60796	4.45335	2.55e-05	8.53e-05	1.3071	2.30418	5.60796	7.01711	5.05e-10	2e-09	11.935	-0.000122642	5.60796	-0.025716	0.979544	0.983005	-8.37017	-0.000141768	4.05103	-0.0264511	0.979011	0.9817	-8.40663	0.0419814	7.35476	6.30317	1.58e-07	4.43e-07	6.23257
P1624	766.536	11.4048	3.0916e+08	PE(18:0_20:5)+H	PE(38:5)+H	38	5	PE	(18:0_20:5)	(18:0_20:5)	766.538	C43 H77 O8 N1 P1	positive ionization mode	0.0418359	5.60796	4.45335	2.55e-05	8.53e-05	1.3071	2.30418	5.60796	7.01711	5.05e-10	2e-09	11.935	-0.000122642	5.60796	-0.025716	0.979544	0.983005	-8.37017	-0.000141768	4.05103	-0.0264511	0.979011	0.9817	-8.40663	0.0419814	7.35476	6.30317	1.58e-07	4.43e-07	6.23257
P1209	772.491	7.92932	3.02765e+08	PC(36:9)+H	PC(36:9)+H	36	9	PC	(36:9)	(36:9)	772.491	C44 H71 O8 N1 P1	positive ionization mode	-0.0448573	6.05609	-4.45279	2.55e-05	8.53e-05	1.37602	-0.0385007	6.05609	-0.126371	0.899735	0.917507	-7.74035	-0.0420295	6.05609	-10.0619	3.69e-16	3.18e-15	25.2517	-0.0418392	6.16257	-8.58858	3.88e-11	2.36e-10	13.9856	-0.0859735	5.93663	-12.4461	1.54e-15	2.28e-14	24.8979
AN110	758.471	8.81812	5.57815e+07	CL(78:15)-2H	CL(78:15)-2H	78	15	CL	(78:15)	(78:15)	758.471	C87 H138 O17 P2	negative ionization mode	0.0402874	3.03513	4.45227	2.56e-05	8.54e-05	1.49247	2.79166	3.03513	8.74865	1.69e-13	1.19e-12	20.0461	0.00481556	3.03513	1.00579	0.317359	0.382266	-7.62117	0.00490647	1.31639	0.906865	0.369176	0.431465	-7.74628	0.045254	4.96347	7.30427	6.01e-09	2.14e-08	9.61301
AN833	764.524	11.3916	6.28323e+07	PE(18:0_20:5)-H	PE(38:5)-H	38	5	PE	(18:0_20:5)	(18:0_20:5)	764.524	C43 H75 O8 N1 P1	negative ionization mode	0.050302	3.07079	4.44794	2.6e-05	8.67e-05	1.47169	2.81375	3.07079	7.00521	5.33e-10	2.1e-09	12.0643	0.00644489	3.07079	1.06731	0.288839	0.352903	-7.55379	0.00657167	1.24684	0.959267	0.342409	0.404996	-7.69157	0.0571536	5.11718	7.48823	3.32e-09	1.24e-08	10.2048
P1629	764.52	8.44805	2.84151e+08	PE(38:6)+H	PE(38:6)+H	38	6	PE	(38:6)	(38:6)	764.522	C43 H75 O8 N1 P1	positive ionization mode	0.0997773	5.42294	4.44226	2.65e-05	8.84e-05	1.43383	-4.82379	5.42294	-6.71677	1.96e-09	7.05e-09	10.6732	0.00615436	5.42294	0.753276	0.453357	0.514556	-8.24167	0.00617271	6.62436	1.66487	0.102695	0.140293	-7.19718	0.103645	4.07499	3.63789	0.000758537	0.001296	-1.95015
AN108	760.487	9.46969	8.9902e+07	CL(20:5_16:1_20:4_22:3)-2H	CL(78:13)-2H	78	13	CL	(20:5_16:1_20:4_22:3)	(20:5_16:1_20:4_22:3)	760.487	C87 H142 O17 P2	negative ionization mode	0.0395048	3.90378	4.43911	2.69e-05	8.93e-05	1.39503	2.43091	3.90378	7.79082	1.46e-11	7.46e-11	15.5775	0.00916333	3.90378	2.01573	0.0469738	0.0702956	-6.21081	0.00917506	2.407	1.83731	0.0725891	0.102225	-6.60305	0.0490023	5.5831	7.42688	4.04e-09	1.47e-08	9.98876
P3311	854.723	16.212	5.66725e+09	TG(51:6)+NH4	TG(51:6)+NH4	51	6	TG	see LipidGroup	see LipidGroup	854.723	C54 H96 O6 N1	positive ionization mode	0.0124719	10.6634	4.43907	2.69e-05	8.93e-05	0.755464	0.111208	10.6634	1.19827	0.234129	0.283752	-7.52745	0.00210385	10.6634	1.70058	0.0926622	0.129494	-7.5874	0.0021031	10.4929	2.3437	0.0234427	0.0374264	-6.43158	0.0145919	10.8546	4.68741	3.02e-05	6.11e-05	0.59334
P2016	809.653	12.1127	8.59344e+07	SM(d42:4)+H	SM(d42:4)+H	42	4	SM	(d42:4)	(d42:4)	809.653	C47 H90 O6 N2 P1	positive ionization mode	-0.0236952	4.47188	-4.43602	2.72e-05	9.02e-05	1.4242	-0.599268	4.47188	-3.65612	0.000441754	0.000809407	-1.35254	-0.0208876	4.47188	-9.70703	1.92e-15	1.48e-14	23.6816	-0.0208323	4.81073	-8.90554	1.35e-11	8.78e-11	15.1405	-0.0443333	4.0917	-10.3606	4.89e-13	3.8e-12	19.1398
P5004	989.851	21.0195	4.44201e+06	TG(60:4)+Na	TG(60:4)+Na	60	4	TG	see LipidGroup	see LipidGroup	989.851	C63 H114 O6 Na1	positive ionization mode	0.0188736	0.234331	4.43222	2.76e-05	9.13e-05	1.69608	0.0957342	0.234331	0.679941	0.498382	0.555302	-7.00068	0.0205228	0.234331	11.3884	8.21e-19	9.58e-18	31.7834	0.0203035	0.18249	10.5835	6.03e-14	5.95e-13	20.9666	0.0393427	0.292495	10.6607	2.06e-13	1.71e-12	20.2382
P5098	989.851	21.0199	4.44201e+06	TG(62:7)+H	TG(62:7)+H	62	7	TG	see LipidGroup	see LipidGroup	989.853	C65 H113 O6	positive ionization mode	0.0188736	0.234331	4.43222	2.76e-05	9.13e-05	1.69608	0.0957342	0.234331	0.679941	0.498382	0.555302	-7.00068	0.0205228	0.234331	11.3884	8.21e-19	9.58e-18	31.7834	0.0203035	0.18249	10.5835	6.03e-14	5.95e-13	20.9666	0.0393427	0.292495	10.6607	2.06e-13	1.71e-12	20.2382
P1333	850.536	9.10543	2.60899e+07	PC(18:3_22:6)+Na	PC(40:9)+Na	40	9	PC	(18:3_22:6)	(18:3_22:6)	850.536	C48 H78 O8 N1 P1 Na1	positive ionization mode	-0.0412188	2.73501	-4.43012	2.78e-05	9.19e-05	1.49224	2.12504	2.73501	7.05013	4.35e-10	1.74e-09	12.2653	0.00313932	2.73501	0.743204	0.459399	0.520383	-7.91799	0.00313087	2.22686	0.790056	0.433525	0.489439	-7.92998	-0.0382114	3.30514	-4.38995	7.73e-05	0.000148675	0.309806
P1892	926.575	7.91975	6.77612e+07	PI(40:7)+NH4	PI(40:7)+NH4	40	7	PI	(40:7)	(40:7)	926.575	C49 H85 O13 N1 P1	positive ionization mode	0.125073	3.22406	4.41714	2.92e-05	9.63e-05	1.49564	-5.90971	3.22406	-6.52475	4.62e-09	1.59e-08	9.97026	0.000489679	3.22406	0.0499418	0.960285	0.96824	-8.41099	0.000467255	4.61051	0.117996	0.906581	0.925039	-8.43171	0.126236	1.66852	3.45235	0.00129904	0.00214492	-2.30824
P252	559.436	9.17369	1.8037e+07	DG(32:5)+H	DG(32:5)+H	32	5	DG	(18:2_14:3)	(18:2_14:3)	559.436	C35 H59 O5	positive ionization mode	0.0445702	1.87091	4.41368	2.96e-05	9.75e-05	1.55532	-2.12502	1.87091	-6.5118	4.89e-09	1.67e-08	9.98821	0.0216375	1.87091	5.66	1.99e-07	6.51e-07	5.50539	0.0216194	2.58688	4.94393	1.05e-05	2.97e-05	1.72859	0.0660718	1.06761	8.93517	3.46e-11	1.81e-10	15.0379
P1617	766.538	8.4528	5.38618e+07	PE(38:5)+H	PE(38:5)+H	38	5	PE	(38:5)	(38:5)	766.538	C43 H77 O8 N1 P1	positive ionization mode	0.100122	3.09658	4.41142	2.98e-05	9.82e-05	1.46698	-4.5387	3.09658	-6.21485	1.82e-08	5.76e-08	8.62126	0.00814716	3.09658	0.999378	0.320436	0.385428	-7.88228	0.00810556	4.19714	2.11688	0.0396755	0.0596182	-6.23363	0.108724	1.86182	3.78307	0.000494028	0.000859589	-1.39622
P2434	810.755	19.1918	2.44627e+08	TG(47:0)+NH4	TG(47:0)+NH4	47	0	TG	see LipidGroup	see LipidGroup	810.755	C50 H100 O6 N1	positive ionization mode	0.0156421	5.99921	4.40331	3.07e-05	0.000101088	1.21086	-0.80273	5.99921	-7.03672	4.62e-10	1.85e-09	12.0274	0.0143306	5.99921	9.99559	5.02e-16	4.26e-15	24.9319	0.0143133	6.34568	9.04278	8.54e-12	5.79e-11	15.4936	0.0300323	5.61048	10.5344	2.96e-13	2.38e-12	19.5884
P1536	768.551	12.0434	2.63941e+08	PE(18:0_18:1)+Na	PE(36:1)+Na	36	1	PE	(18:0_18:1)	(18:0_18:1)	768.551	C41 H80 O8 N1 P1 Na1	positive ionization mode	0.0548831	5.4952	4.39229	3.2e-05	0.000105222	1.10549	1.56214	5.4952	3.59931	0.000534381	0.000968021	-1.57635	-0.000351868	5.4952	-0.057039	0.954647	0.964077	-8.37574	-0.000384076	4.13997	-0.0541912	0.957016	0.965325	-8.41111	0.0553248	7.01571	6.48587	8.66e-08	2.55e-07	6.84942
P4692	926.817	18.9865	1.0601e+08	TG(56:5)+NH4	TG(56:5)+NH4	56	5	TG	see LipidGroup	see LipidGroup	926.817	C59 H108 O6 N1	positive ionization mode	-0.0138614	4.9132	-4.38034	3.35e-05	0.0001099	1.16403	0.620804	4.9132	6.12571	2.68e-08	8.4e-08	8.05225	0.00334174	4.9132	2.49628	0.0144729	0.024131	-5.384	0.00334233	4.80939	2.28238	0.0271094	0.0426672	-5.92839	-0.0105164	5.02968	-4.03224	0.000233277	0.00042529	-0.869633
P2304	742.598	12.8115	1.86145e+08	TG(43:6)+NH4	TG(43:6)+NH4	43	6	TG	see LipidGroup	see LipidGroup	742.598	C46 H80 O6 N1	positive ionization mode	-0.040431	5.48945	-4.37811	3.38e-05	0.000110679	1.1128	2.10438	5.48945	7.12442	3.1e-10	1.29e-09	12.4118	-0.00421476	5.48945	-1.03477	0.303698	0.368455	-7.89072	-0.00421104	4.90781	-0.907919	0.368625	0.431215	-8.03441	-0.0449746	6.14202	-6.919	2.1e-08	6.86e-08	8.32288
P2684	838.786	20.2131	3.53963e+08	TG(49:0)+NH4	TG(49:0)+NH4	49	0	TG	see LipidGroup	see LipidGroup	838.786	C52 H104 O6 N1	positive ionization mode	0.0179885	6.31673	4.37634	3.4e-05	0.000111273	1.10623	-1.53248	6.31673	-11.701	1.99e-19	4.34e-18	33.4939	0.022445	6.31673	14.4638	1.12e-24	3.4e-23	44.8626	0.0224196	7.06202	14.3161	1.28e-18	4.9e-17	31.3285	0.0406034	5.48055	10.7717	1.5e-13	1.29e-12	20.2768
P2514	820.739	17.6132	2.69332e+09	TG(48:2)+NH4	TG(48:2)+NH4	48	2	TG	see LipidGroup	see LipidGroup	820.739	C51 H98 O6 N1	positive ionization mode	0.0464152	9.48349	4.36893	3.5e-05	0.000114251	0.682061	-1.17326	9.48349	-3.34817	0.001212	0.00211027	-2.74194	-0.0039259	9.48349	-0.868878	0.38735	0.45044	-8.49618	-0.00391847	9.47984	-0.797461	0.429256	0.486123	-8.60771	0.0424886	9.48758	5.10643	7.88e-06	1.75e-05	2.10323
P350	619.53	13.0251	2.55136e+07	DG(18:0_18:3)+H	DG(36:3)+H	36	3	DG	(18:0_18:3)	(18:0_18:3)	619.53	C39 H71 O5	positive ionization mode	0.0326295	2.61116	4.36776	3.51e-05	0.000114608	1.3353	-1.95405	2.61116	-8.24556	1.76e-12	1.05e-11	17.759	0.00471742	2.61116	1.65826	0.100936	0.139767	-6.92965	0.00472355	3.2132	1.5026	0.139736	0.183821	-7.21551	0.0373565	1.93569	6.33385	1.43e-07	4.04e-07	6.63934
P2121	557.418	8.52069	2.46127e+07	TG(32:5p)+H	TG(32:5p)+H	32	5	TG	see LipidGroup	see LipidGroup	557.42	C35 H57 O5	positive ionization mode	0.0413767	2.39131	4.36392	3.56e-05	0.000116116	1.33189	-1.92305	2.39131	-6.262	1.48e-08	4.75e-08	8.86385	0.0197023	2.39131	5.43749	5.06e-07	1.57e-06	4.54992	0.0197242	3.02871	4.71033	2.28e-05	6.19e-05	0.924109	0.0610453	1.67619	9.0455	2.47e-11	1.34e-10	15.3353
P2196	661.444	9.08477	9.50502e+06	TG(37:7)+Na	TG(37:7)+Na	37	7	TG	see LipidGroup	see LipidGroup	661.444	C40 H62 O6 Na1	positive ionization mode	0.0821555	0.719651	4.36075	3.6e-05	0.000117349	1.45563	-3.15001	0.719651	-5.14967	1.65e-06	4.08e-06	4.38151	0.00574314	0.719651	0.796388	0.428016	0.489052	-7.81195	0.00568676	1.33977	0.816099	0.418624	0.477779	-7.82746	0.087921	0.0239049	4.99961	1.11e-05	2.42e-05	2.47754
P2668	808.645	13.3454	2.21441e+09	TG(48:8)+NH4	TG(48:8)+NH4	48	8	TG	see LipidGroup	see LipidGroup	808.645	C51 H86 O6 N1	positive ionization mode	-0.017868	9.272	-4.35505	3.68e-05	0.000119719	0.645013	1.07957	9.272	8.09145	3.61e-12	2.02e-11	16.4842	0.00240564	9.272	1.31118	0.193313	0.247425	-7.95206	0.00240431	8.98623	1.12236	0.267498	0.327925	-8.23074	-0.0154603	9.59262	-5.5889	1.64e-06	4e-06	3.66135
P1622	766.538	10.9551	1.28915e+09	PE(18:1_20:4)+H	PE(38:5)+H	38	5	PE	(18:1_20:4)	(18:1_20:4)	766.538	C43 H77 O8 N1 P1	positive ionization mode	0.0426223	7.91234	4.35331	3.71e-05	0.000120346	0.723735	1.70409	7.91234	4.78995	6.96e-06	1.6e-05	2.39515	0.0044715	7.91234	0.840697	0.402867	0.465162	-8.1754	0.00449882	6.67612	0.797787	0.429069	0.486123	-8.25317	0.0471135	9.29931	6.34964	1.35e-07	3.85e-07	6.17209
P1097	766.536	10.9551	1.29721e+09	PC(35:5)+H	PC(35:5)+H	35	5	PC	(35:5)	(35:5)	766.538	C43 H77 O8 N1 P1	positive ionization mode	0.0424329	7.93928	4.35191	3.72e-05	0.00012067	0.71734	1.65857	7.93928	4.68733	1.04e-05	2.34e-05	2.00376	0.00456995	7.93928	0.865747	0.389055	0.451646	-8.15881	0.00459868	6.72714	0.831603	0.409903	0.470037	-8.23056	0.047021	9.29923	6.23897	1.95e-07	5.41e-07	5.80907
P1540	766.536	10.9555	1.29721e+09	PE(18:1_18:1)+Na	PE(36:2)+Na	36	2	PE	(18:1_18:1)	(18:1_18:1)	766.536	C41 H78 O8 N1 P1 Na1	positive ionization mode	0.0424329	7.93928	4.35191	3.72e-05	0.00012067	0.71734	1.65857	7.93928	4.68733	1.04e-05	2.34e-05	2.00376	0.00456995	7.93928	0.865747	0.389055	0.451646	-8.15881	0.00459868	6.72714	0.831603	0.409903	0.470037	-8.23056	0.047021	9.29923	6.23897	1.95e-07	5.41e-07	5.80907
AN534	784.55	10.6434	893860	PC(16:0p_18:3)+HCOO	PC(34:3p)+HCOO	34	3	PC	(16:0p_18:3)	(16:0p_18:3)	784.55	C43 H79 O9 N1 P1	negative ionization mode	0.136467	-3.60381	4.34513	3.82e-05	0.000123602	1.69306	-0.170013	-3.60381	-0.141701	0.88765	0.907897	-6.71208	-0.00396358	-3.60381	-0.220706	0.825848	0.857728	-7.35531	-0.00390436	-5.04604	-0.20202	0.840786	0.870766	-7.24084	0.131638	-1.98569	5.77507	8.92e-07	2.25e-06	5.17909
AN946	877.487	7.98058	3.81427e+06	PI(18:3_20:5)-H	PI(38:8)-H	38	8	PI	(18:3_20:5)	(18:3_20:5)	877.487	C47 H74 O13 N0 P1	negative ionization mode	0.0436075	-0.659059	4.34473	3.83e-05	0.000123633	1.40067	2.63035	-0.659059	6.9909	5.69e-10	2.23e-09	12.292	0.0296948	-0.659059	5.49243	4.02e-07	1.26e-06	5.25417	0.0297576	-2.0876	4.66455	2.66e-05	7.13e-05	1.36634	0.0731298	0.943697	12.1849	3.07e-15	4.29e-14	24.4306
P2669	808.645	13.956	2.54221e+10	TG(48:8)+NH4	TG(48:8)+NH4	48	8	TG	see LipidGroup	see LipidGroup	808.645	C51 H86 O6 N1	positive ionization mode	-0.0128145	12.8037	-4.33614	3.95e-05	0.000127331	0.0212958	0.792275	12.8037	8.21872	2e-12	1.19e-11	16.5361	0.00246066	12.8037	1.86334	0.0658533	0.0956369	-7.65516	0.00245999	12.5968	1.50083	0.140193	0.184233	-8.31453	-0.0103548	13.0358	-6.53534	7.36e-08	2.2e-07	6.22383
P929	768.551	12.0443	2.54927e+08	PC(15:0_18:1)+Na	PC(33:1)+Na	33	1	PC	(15:0_18:1)	(15:0_18:1)	768.551	C41 H80 O8 N1 P1 Na1	positive ionization mode	0.0539229	5.43772	4.32106	4.18e-05	0.000134337	0.854254	1.59978	5.43772	3.69997	0.000380897	0.000707538	-1.25303	-0.00252028	5.43772	-0.408111	0.684214	0.73543	-8.28572	-0.00253338	4.05403	-0.343492	0.732784	0.777842	-8.34627	0.0521171	6.99015	6.85355	2.6e-08	8.37e-08	8.05704
P3992	890.817	18.8415	4.0424e+08	TG(53:2)+NH4	TG(53:2)+NH4	53	2	TG	see LipidGroup	see LipidGroup	890.817	C56 H108 O6 N1	positive ionization mode	0.0234846	6.72456	4.32125	4.18e-05	0.000134337	0.874774	-1.3852	6.72456	-8.00488	5.4e-12	2.92e-11	16.3945	0.00420628	6.72456	1.96835	0.0522735	0.0775155	-6.66296	0.00420429	7.15648	1.78932	0.0801086	0.111828	-7.0446	0.0278039	6.23998	6.4262	1.05e-07	3.05e-07	6.70304
P1258	830.567	10.7151	4.7261e+07	PC(18:1_20:4)+Na	PC(38:5)+Na	38	5	PC	(18:1_20:4)	(18:1_20:4)	830.567	C46 H82 O8 N1 P1 Na1	positive ionization mode	0.06848	2.15921	4.32024	4.19e-05	0.000134575	1.05829	3.17994	2.15921	5.52181	3.55e-07	9.49e-07	5.73563	0.00106826	2.15921	0.12034	0.904497	0.923344	-8.02049	0.00112241	-0.0887296	0.111587	0.911633	0.929081	-8.00302	0.0704307	4.68129	6.69459	4.37e-08	1.36e-07	7.63836
AN948	901.487	7.87157	1.16204e+06	PI(20:5_20:5)-H	PI(40:10)-H	40	10	PI	(20:5_20:5)	(20:5_20:5)	901.487	C49 H74 O13 N0 P1	negative ionization mode	0.0677372	-3.10437	4.31464	4.28e-05	0.000137062	1.50538	3.3153	-3.10437	5.29253	9.21e-07	2.35e-06	5.29619	0.0134736	-3.10437	1.34183	0.183209	0.236148	-6.47042	0.0139948	-5.29485	1.45883	0.151365	0.197192	-6.18191	0.081279	-0.646757	6.51491	7.87e-08	2.33e-07	7.44356
P942	742.538	9.85407	6.69917e+08	PC(33:3)+H	PC(33:3)+H	33	3	PC	(15:0_18:3)	(15:0_18:3)	742.538	C41 H77 O8 N1 P1	positive ionization mode	-0.0203978	7.40939	-4.31303	4.3e-05	0.000137711	0.803455	-1.07415	7.40939	-7.61533	3.27e-11	1.61e-10	14.5074	-0.0200801	7.40939	-11.2001	1.94e-18	2.18e-17	30.3587	-0.0200911	7.94557	-10.2377	1.79e-13	1.59e-12	19.2478	-0.0405124	6.80782	-10.5952	2.49e-13	2.03e-12	19.7269
P4727	893.793	21.4192	3.17577e+06	TG(56:6e)+H	TG(56:6e)+H	56	6	TG	see LipidGroup	see LipidGroup	893.796	C59 H105 O5	positive ionization mode	0.0662541	-1.37851	4.31154	4.33e-05	0.000138301	1.54844	-5.24989	-1.37851	-11.5494	3.95e-19	8.41e-18	33.0884	-0.0475479	-1.37851	-9.4464	6.49e-15	4.67e-14	22.8776	-0.048601	-0.114953	-7.7549	6.55e-10	3.33e-09	11.6978	0.0187774	-2.79616	1.96229	0.0565119	0.0745712	-5.26731
P139	666.618	20.2619	1.24024e+07	ChE(18:2)+NH4	ChE(18:2)+NH4	18	2	ChE	(18:2)	(18:2)	666.618	C45 H80 O2 N1	positive ionization mode	0.0345413	1.69686	4.30647	4.41e-05	0.000140575	1.1465	-0.945382	1.69686	-3.71153	0.000366236	0.000682785	-0.947807	-0.0335128	1.69686	-9.5689	3.66e-15	2.76e-14	23.3039	-0.0335076	1.41899	-7.44314	1.91e-09	9.06e-09	10.4352	0.00102527	2.00862	0.307363	0.760117	0.79093	-7.60628
P5182	666.618	20.2618	1.24024e+07	WE(27:4_18:3)+NH4	WE(45:7)+NH4	45	7	WE	(27:4_18:3)	(27:4_18:3)	666.618	H80 C45 O2 N1	positive ionization mode	0.0345413	1.69686	4.30647	4.41e-05	0.000140575	1.1465	-0.945382	1.69686	-3.71153	0.000366236	0.000682785	-0.947807	-0.0335128	1.69686	-9.5689	3.66e-15	2.76e-14	23.3039	-0.0335076	1.41899	-7.44314	1.91e-09	9.06e-09	10.4352	0.00102527	2.00862	0.307363	0.760117	0.79093	-7.60628
P258	598.541	12.8422	1.23808e+08	DG(15:0_18:1)+NH4	DG(33:1)+NH4	33	1	DG	(15:0_18:1)	(15:0_18:1)	598.541	C36 H72 O5 N1	positive ionization mode	0.0355828	4.62038	4.30476	4.44e-05	0.000141295	0.974415	-2.59354	4.62038	-9.83269	1.07e-15	1.13e-14	25.0164	0.0190052	4.62038	6.19411	1.99e-08	7.3e-08	7.55072	0.0189045	5.63452	5.54348	1.37e-06	4.37e-06	3.53064	0.0546809	3.48257	8.60854	9.5e-11	4.63e-10	13.854
P251	576.462	9.16943	7.72077e+08	DG(18:2_14:3)+NH4	DG(32:5)+NH4	32	5	DG	(18:2_14:3)	(18:2_14:3)	576.462	C35 H62 O5 N1	positive ionization mode	0.0395621	7.34175	4.30118	4.5e-05	0.000143002	0.752262	-1.98524	7.34175	-6.67593	2.35e-09	8.36e-09	10.3379	0.0191665	7.34175	5.63911	2.17e-07	7.06e-07	4.97481	0.0191576	8.02328	4.88958	1.26e-05	3.52e-05	1.09868	0.0590593	6.5771	9.04605	2.46e-11	1.34e-10	15.082
P4004	888.801	18.7754	4.2976e+08	TG(53:3)+NH4	TG(53:3)+NH4	53	3	TG	see LipidGroup	see LipidGroup	888.801	C56 H106 O6 N1	positive ionization mode	0.0443277	6.64365	4.29874	4.54e-05	0.00014412	0.788605	-1.79253	6.64365	-5.3635	6.87e-07	1.78e-06	4.79974	0.011135	6.64365	2.72772	0.00774076	0.0136357	-4.97086	0.0111083	7.10314	2.55207	0.0140734	0.0236034	-5.51324	0.055741	6.12812	6.52285	7.67e-08	2.28e-07	7.01628
P3017	842.723	16.8639	1.5371e+09	TG(50:5)+NH4	TG(50:5)+NH4	50	5	TG	see LipidGroup	see LipidGroup	842.723	C53 H96 O6 N1	positive ionization mode	-0.017624	8.73122	-4.29585	4.59e-05	0.000145492	0.52298	0.622364	8.73122	4.77852	7.28e-06	1.67e-05	2.22577	-0.00348636	8.73122	-1.96762	0.0523587	0.0775155	-6.84051	-0.00348661	8.59971	-3.02597	0.00403846	0.0073993	-4.53999	-0.0211252	8.87876	-4.46842	6.04e-05	0.00011794	0.195371
P2122	588.426	6.39317	1.60548e+06	TG(32:6)+NH4	TG(32:6)+NH4	32	6	TG	see LipidGroup	see LipidGroup	588.426	C35 H58 O6 N1	positive ionization mode	0.0802979	-2.65435	4.29392	4.62e-05	0.000146356	1.57039	-3.01859	-2.65435	-4.71413	9.36e-06	2.12e-05	3.08761	0.0600334	-2.65435	9.76393	1.48e-15	1.18e-14	24.4559	0.060242	-1.53009	9.58685	1.44e-12	1.07e-11	17.9779	0.140825	-3.91571	8.34192	2.19e-10	9.9e-10	13.5734
P254	557.42	8.51979	2.4649e+07	DG(18:3_14:3)+H	DG(32:6)+H	32	6	DG	(18:3_14:3)	(18:3_14:3)	557.42	C35 H57 O5	positive ionization mode	0.0408417	2.39091	4.28959	4.7e-05	0.000148353	1.06621	-1.89118	2.39091	-6.1302	2.63e-08	8.24e-08	8.29721	0.0200215	2.39091	5.49818	3.92e-07	1.24e-06	4.7989	0.0200439	3.02234	4.76749	1.89e-05	5.2e-05	1.11079	0.0608355	1.68248	8.95603	3.24e-11	1.71e-10	15.0588
P257	598.541	12.63	2.72997e+07	DG(15:0_18:1)+NH4	DG(33:1)+NH4	33	1	DG	(15:0_18:1)	(15:0_18:1)	598.541	C36 H72 O5 N1	positive ionization mode	0.0656626	2.32341	4.28958	4.7e-05	0.000148353	1.08594	-3.13354	2.32341	-6.32836	1.1e-08	3.6e-08	9.16777	0.0210268	2.32341	3.75694	0.000313686	0.000691788	-1.70255	0.0210936	3.27543	3.97027	0.000248511	0.00055915	-1.42372	0.0865278	1.2553	5.89845	5.95e-07	1.54e-06	5.25723
P3016	842.723	16.8639	1.53734e+09	TG(50:5)+NH4	TG(50:5)+NH4	50	5	TG	see LipidGroup	see LipidGroup	842.723	C53 H96 O6 N1	positive ionization mode	-0.017588	8.73162	-4.28906	4.7e-05	0.000148458	0.498757	0.620001	8.73162	4.76289	7.74e-06	1.77e-05	2.16624	-0.0035223	8.73162	-1.98895	0.0499095	0.0742109	-6.79978	-0.00352253	8.60047	-3.06334	0.0036423	0.00672668	-4.44326	-0.0211252	8.87876	-4.46842	6.04e-05	0.00011794	0.195371
AN723	730.539	12.3908	2.37283e+07	PE(17:0_18:1)-H	PE(35:1)-H	35	1	PE	(17:0_18:1)	(17:0_18:1)	730.539	C40 H77 O8 N1 P1	negative ionization mode	-0.0154616	2.52857	-4.27905	4.88e-05	0.000153866	1.02367	-0.683022	2.52857	-6.16499	2.26e-08	7.13e-08	8.39409	-0.0129949	2.52857	-9.1006	3.26e-14	2.13e-13	20.9999	-0.0130151	2.89431	-8.248	1.22e-10	6.95e-10	13.052	-0.0284096	2.11822	-9.5329	5.62e-12	3.49e-11	16.8105
P4740	922.786	17.7217	1.4454e+08	TG(56:7)+NH4	TG(56:7)+NH4	56	7	TG	see LipidGroup	see LipidGroup	922.786	C59 H104 O6 N1	positive ionization mode	0.0504102	4.89723	4.27444	4.97e-05	0.000156319	0.7551	0.617858	4.89723	1.56397	0.121525	0.15664	-6.40739	-0.000321144	4.89723	-0.0590023	0.953088	0.962913	-8.36765	-0.000310881	4.03741	-0.0574954	0.954398	0.963445	-8.4044	0.050365	5.86191	4.89436	1.56e-05	3.25e-05	1.74572
AN104	761.494	9.4675	5.44156e+07	CL(20:5_18:2_18:2_22:3)-2H	CL(78:12)-2H	78	12	CL	(20:5_18:2_18:2_22:3)	(20:5_18:2_18:2_22:3)	761.494	C87 H144 O17 P2	negative ionization mode	0.0382271	3.17877	4.27071	5.03e-05	0.00015829	0.836969	2.50504	3.17877	7.96606	6.47e-12	3.45e-11	16.424	0.010119	3.17877	2.18682	0.0314914	0.0488719	-5.80389	0.0102263	1.67161	1.99167	0.0523275	0.0766909	-6.25472	0.0485917	4.86972	7.56664	2.58e-09	9.74e-09	10.4666
P2385	792.708	16.9299	1.05499e+09	TG(46:2)+NH4	TG(46:2)+NH4	46	2	TG	see LipidGroup	see LipidGroup	792.708	C49 H94 O6 N1	positive ionization mode	0.0252589	8.20628	4.26128	5.21e-05	0.000163694	0.482136	-0.882439	8.20628	-4.62713	1.31e-05	2.93e-05	1.74967	-0.00496521	8.20628	-2.01894	0.0466316	0.0698504	-6.69734	-0.00496351	8.28886	-2.96543	0.00476693	0.00862298	-4.6502	0.0201875	8.11363	2.98832	0.0047136	0.00730179	-3.91371
AN398	765.479	8.22439	1.15655e+07	MGDG(32:5)+HCOO	MGDG(32:5)+HCOO	32	5	MGDG	(32:5)	(32:5)	765.479	C42 H69 O12	negative ionization mode	0.0269303	1.47094	4.26059	5.23e-05	0.000163906	1.02493	-1.51143	1.47094	-7.52267	5.01e-11	2.39e-10	14.5068	-0.00175275	1.47094	-0.688621	0.492929	0.552842	-7.92457	-0.00175044	1.86358	-0.909943	0.367567	0.430175	-7.79051	0.0252434	1.03042	3.5987	0.000850646	0.0014361	-1.83279
P2371	770.629	13.6485	6.74311e+08	TG(45:6)+NH4	TG(45:6)+NH4	45	6	TG	see LipidGroup	see LipidGroup	770.629	C48 H84 O6 N1	positive ionization mode	-0.0388403	7.40723	-4.25956	5.25e-05	0.000164328	0.5368	1.76692	7.40723	6.06162	3.54e-08	1.09e-07	7.58665	-0.00425978	7.40723	-1.0255	0.308024	0.372602	-8.0263	-0.00426003	6.96668	-0.913593	0.365666	0.428342	-8.1786	-0.0432411	7.90152	-6.60861	5.79e-08	1.76e-07	7.20198
AN151	795.526	9.73482	5.54346e+06	CL(83:13)-2H	CL(83:13)-2H	83	13	CL	(83:13)	(83:13)	795.526	C92 H152 O17 P2	negative ionization mode	0.0881561	-0.211505	4.25608	5.31e-05	0.000165838	1.19361	-3.70086	-0.211505	-5.42489	5.33e-07	1.39e-06	5.59773	0.0211196	-0.211505	2.91585	0.00453034	0.00833061	-3.99987	0.0208931	0.751356	5.25284	3.69e-06	1.11e-05	2.93242	0.109379	-1.29179	4.27338	0.000111143	0.000209964	0.35855
P4514	921.788	20.4928	2.00656e+07	TG(55:3)+Na	TG(55:3)+Na	55	3	TG	see LipidGroup	see LipidGroup	921.788	C58 H106 O6 Na1	positive ionization mode	-0.0164374	2.45763	-4.25624	5.31e-05	0.000165838	0.934703	0.163589	2.45763	1.33732	0.184671	0.229247	-6.52848	0.00557855	2.45763	3.55602	0.000617026	0.00132754	-2.27613	0.00560291	2.62131	3.11546	0.00315036	0.00587761	-3.78774	-0.0108426	2.27398	-3.70936	0.00061469	0.00106087	-1.61296
P4815	921.788	20.4929	2.00656e+07	TG(57:6)+H	TG(57:6)+H	57	6	TG	see LipidGroup	see LipidGroup	921.791	C60 H105 O6	positive ionization mode	-0.0164374	2.45763	-4.25624	5.31e-05	0.000165838	0.934703	0.163589	2.45763	1.33732	0.184671	0.229247	-6.52848	0.00557855	2.45763	3.55602	0.000617026	0.00132754	-2.27613	0.00560291	2.62131	3.11546	0.00315036	0.00587761	-3.78774	-0.0108426	2.27398	-3.70936	0.00061469	0.00106087	-1.61296
AN848	760.492	9.46968	1.18685e+08	PE(18:3_20:4)-H	PE(38:7)-H	38	7	PE	(18:3_20:4)	(18:3_20:4)	760.492	C43 H71 O8 N1 P1	negative ionization mode	0.0386419	4.29497	4.25426	5.35e-05	0.000166753	0.703176	2.50347	4.29497	7.85037	1.11e-11	5.73e-11	15.8269	0.0101332	4.29497	2.20194	0.0303667	0.04727	-5.87165	0.0100976	2.78329	1.94257	0.0581674	0.084198	-6.4508	0.0492564	5.99099	7.674	1.83e-09	7.08e-09	10.7726
P337	625.48	11.3618	3.23829e+07	DG(17:1_18:3)+Na	DG(35:4)+Na	35	4	DG	(17:1_18:3)	(17:1_18:3)	625.48	C38 H66 O5 Na1	positive ionization mode	0.0456993	3.02033	4.24775	5.48e-05	0.000170177	0.850683	-1.62056	3.02033	-4.62687	1.31e-05	2.93e-05	2.17557	0.00456983	3.02033	1.05955	0.292341	0.35684	-7.74447	0.00461548	3.31924	0.900314	0.372614	0.434748	-7.9404	0.0503632	2.68496	7.21658	7.98e-09	2.78e-08	9.45883
P1248	810.601	11.8514	8.58437e+08	PC(38:4)+H	PC(38:4)+H	38	4	PC	(18:0_20:4)	(18:0_20:4)	810.601	C46 H85 O8 N1 P1	positive ionization mode	0.0490632	7.14327	4.24834	5.47e-05	0.000170177	0.418636	1.72944	7.14327	4.18033	7.01e-05	0.00014264	0.217626	-0.0112654	7.14327	-1.7914	0.0767733	0.109873	-6.86452	-0.0113298	5.65961	-2.25689	0.028779	0.044902	-6.01857	0.037815	8.80786	3.34429	0.00176705	0.00286222	-3.07838
P3829	866.723	16.0341	5.07424e+10	TG(52:7)+NH4	TG(52:7)+NH4	52	7	TG	see LipidGroup	see LipidGroup	866.723	C55 H96 O6 N1	positive ionization mode	0.00905338	13.8398	4.24807	5.47e-05	0.000170177	-0.470812	-0.280659	13.8398	-4.082	0.000100161	0.000199231	-1.11689	-0.00156006	13.8398	-1.74664	0.0842964	0.119303	-8.10321	-0.00155992	13.8565	-1.53841	0.130758	0.173709	-8.50396	0.00749273	13.8211	4.8123	2.03e-05	4.19e-05	0.467493
AN64	736.487	8.90942	8.77435e+07	CL(18:3_18:1_18:1_20:4)-2H	CL(74:9)-2H	74	9	CL	(18:3_18:1_18:1_20:4)	(18:3_18:1_18:1_20:4)	736.487	C83 H142 O17 P2	negative ionization mode	-0.00923762	4.49082	-4.24641	5.51e-05	0.000170807	0.71856	-0.0178469	4.49082	-0.259398	0.795953	0.830051	-7.58186	-0.00568056	4.49082	-6.26786	1.44e-08	5.38e-08	7.93258	-0.00568177	4.54623	-6.7839	1.87e-08	7.57e-08	7.87492	-0.0148936	4.42864	-6.54392	7.16e-08	2.14e-07	7.1507
P4970	975.835	21.0498	5.75263e+06	TG(59:4)+Na	TG(59:4)+Na	59	4	TG	see LipidGroup	see LipidGroup	975.835	C62 H112 O6 Na1	positive ionization mode	0.0194545	0.667904	4.23643	5.71e-05	0.000176765	0.976086	-0.642829	0.667904	-4.34626	3.8e-05	7.97e-05	1.30576	0.00620664	0.667904	3.27671	0.00151946	0.00302943	-2.98836	0.00614794	0.815742	2.98997	0.0044579	0.00810412	-3.94405	0.0256213	0.502038	6.7158	4.08e-08	1.27e-07	7.99191
P5063	975.835	21.05	5.75263e+06	TG(61:7)+H	TG(61:7)+H	61	7	TG	see LipidGroup	see LipidGroup	975.838	C64 H111 O6	positive ionization mode	0.0194545	0.667904	4.23643	5.71e-05	0.000176765	0.976086	-0.642829	0.667904	-4.34626	3.8e-05	7.97e-05	1.30576	0.00620664	0.667904	3.27671	0.00151946	0.00302943	-2.98836	0.00614794	0.815742	2.98997	0.0044579	0.00810412	-3.94405	0.0256213	0.502038	6.7158	4.08e-08	1.27e-07	7.99191
P3745	868.739	16.8098	3.5643e+10	TG(52:6)+NH4	TG(52:6)+NH4	52	6	TG	see LipidGroup	see LipidGroup	868.739	C55 H98 O6 N1	positive ionization mode	0.00558644	13.3158	4.23098	5.83e-05	0.000179908	-0.449172	0.168648	13.3158	3.89457	0.000194793	0.000371284	-1.65551	-0.000779707	13.3158	-1.33331	0.185978	0.239476	-8.59162	-0.00077973	13.1666	-1.4099	0.165255	0.212685	-8.54976	0.00480678	13.4831	3.7995	0.000470434	0.000823583	-2.53374
AN705	698.513	11.6113	1.19456e+07	PE(16:0p_18:2)-H	PE(34:2p)-H	34	2	PE	(16:0p_18:2)	(16:0p_18:2)	698.513	C39 H73 O7 N1 P1	negative ionization mode	0.0191565	1.57723	4.22931	5.86e-05	0.000180573	0.848545	1.13699	1.57723	7.51588	5.17e-11	2.46e-10	14.4584	0.00223302	1.57723	1.06911	0.288034	0.352087	-7.52667	0.00222222	0.847456	1.43073	0.159227	0.205755	-7.09505	0.0213669	2.39601	4.30296	0.000101389	0.000192677	0.113294
AN1120	775.597	11.6829	1.08038e+08	SM(d36:1)+HCOO	SM(d36:1)+HCOO	36	1	SM	(d36:1)	(d36:1)	775.597	C42 H84 O8 N2 P1	negative ionization mode	0.0139856	4.8362	4.22948	5.86e-05	0.000180573	0.628127	-0.071532	4.8362	-0.67159	0.503658	0.560448	-7.40279	0.000508405	4.8362	0.362151	0.718134	0.764176	-8.35284	0.000504314	4.71762	0.327642	0.74466	0.787159	-8.38917	0.0144894	4.96924	5.37278	3.32e-06	7.7e-06	3.30681
P2339	754.598	13.1187	2.82935e+08	TG(44:7)+NH4	TG(44:7)+NH4	44	7	TG	see LipidGroup	see LipidGroup	754.598	C47 H80 O6 N1	positive ionization mode	-0.0505086	5.84211	-4.22725	5.91e-05	0.000181726	0.555718	1.2488	5.84211	3.36488	0.00114907	0.00201028	-2.36619	-0.0367492	5.84211	-6.93657	7.28e-10	3.15e-09	10.8489	-0.0367771	5.45419	-10.5373	6.96e-14	6.72e-13	20.4217	-0.0868405	6.27733	-6.41109	1.11e-07	3.18e-07	6.64784
P4608	914.723	15.3635	7.86885e+08	TG(56:11)+NH4	TG(56:11)+NH4	56	11	TG	see LipidGroup	see LipidGroup	914.723	C59 H96 O6 N1	positive ionization mode	0.0495799	6.35798	4.21673	6.14e-05	0.000188422	0.339619	3.24767	6.35798	7.47126	6.35e-11	2.97e-10	13.9292	0.00654183	6.35798	0.992189	0.323909	0.388691	-7.89951	0.00648793	4.33779	1.05938	0.294924	0.357094	-7.8592	0.0561958	8.62453	5.49025	2.26e-06	5.39e-06	3.4451
AN861	778.576	13.6592	1.41842e+06	PE(20:0p_20:4)-H	PE(40:4p)-H	40	4	PE	(20:0p_20:4)	(20:0p_20:4)	778.576	C45 H81 O7 N1 P1	negative ionization mode	0.0559774	-1.79617	4.21574	6.16e-05	0.000188652	1.06341	0.788367	-1.79617	1.67391	0.0978094	0.128206	-5.62247	-0.00671299	-1.79617	-0.950714	0.344434	0.408714	-7.21027	-0.00673935	-2.85553	-0.754898	0.454135	0.510003	-7.28789	0.0492234	-0.607621	8.04221	5.64e-10	2.4e-09	12.3647
P2106	557.418	8.5198	2.46291e+07	TG(30:3e)+Na	TG(30:3e)+Na	30	3	TG	see LipidGroup	see LipidGroup	557.418	C33 H58 O5 Na1	positive ionization mode	0.0400593	2.39504	4.21594	6.16e-05	0.000188652	0.806162	-1.87799	2.39504	-6.10433	2.94e-08	9.2e-08	8.18594	0.0198232	2.39504	5.45754	4.65e-07	1.45e-06	4.63198	0.0198451	3.02714	4.71886	2.22e-05	6.03e-05	0.951957	0.0598625	1.68585	8.89396	3.93e-11	2.03e-10	14.8669
P198	557.418	8.52009	2.46419e+07	DG(30:3)+Na	DG(30:3)+Na	30	3	DG	(30:3)	(30:3)	557.418	C33 H58 O5 Na1	positive ionization mode	0.0398896	2.3965	4.21434	6.19e-05	0.000188877	0.800245	-1.86468	2.3965	-6.08345	3.22e-08	1e-07	8.0966	0.019884	2.3965	5.49252	4.02e-07	1.26e-06	4.77547	0.0199047	3.02482	4.75889	1.94e-05	5.33e-05	1.08253	0.0597564	1.69155	8.865	4.29e-11	2.21e-10	14.7767
P1754	962.757	14.0794	1.65184e+08	PE(52:5)+H	PE(52:5)+H	52	5	PE	(52:5)	(52:5)	962.757	C57 H105 O8 N1 P1	positive ionization mode	0.0291522	5.46012	4.21411	6.2e-05	0.000188877	0.557029	-0.799113	5.46012	-3.58171	0.000566641	0.00102139	-1.61513	0.0138014	5.46012	4.83531	5.82e-06	1.6e-05	1.98257	0.0137787	5.64733	5.07555	6.73e-06	1.96e-05	1.95968	0.0429646	5.25008	6.567	6.64e-08	2e-07	7.19602
P2351	780.708	16.9277	5.03311e+07	TG(45:1)+NH4	TG(45:1)+NH4	45	1	TG	see LipidGroup	see LipidGroup	780.708	C48 H94 O6 N1	positive ionization mode	-0.076014	3.46714	-4.21421	6.2e-05	0.000188877	0.714499	1.31953	3.46714	2.42692	0.0173309	0.0257996	-4.67453	-0.00043206	3.46714	-0.0605679	0.951845	0.962388	-8.33942	-0.000428076	3.69669	-0.0656128	0.947969	0.958089	-8.37901	-0.0770171	3.20961	-4.34649	8.85e-05	0.000169264	0.206396
P1538	768.551	12.9452	1.9305e+07	PE(36:1)+Na	PE(36:1)+Na	36	1	PE	(18:0_18:1)	(18:0_18:1)	768.551	C41 H80 O8 N1 P1 Na1	positive ionization mode	-0.0554647	2.17703	-4.20944	6.31e-05	0.000191907	0.788936	0.0886539	2.17703	0.228582	0.81974	0.850693	-7.44676	-0.0438145	2.17703	-8.06221	4.14e-12	2.15e-11	16.2212	-0.043827	2.32043	-7.75562	6.53e-10	3.33e-09	11.435	-0.0991338	2.01615	-8.83129	4.76e-11	2.43e-10	14.671
P4592	899.71	12.6968	2.12758e+08	TG(56:10)+H	TG(56:10)+H	56	10	TG	see LipidGroup	see LipidGroup	899.712	C59 H95 O6	positive ionization mode	0.0901022	5.05516	4.20717	6.36e-05	0.000193281	0.573591	-2.92042	5.05516	-4.19294	6.7e-05	0.000136441	0.469537	0.0078073	5.05516	0.912272	0.364195	0.428978	-8.03557	0.0079008	5.49656	0.819769	0.41655	0.476376	-8.14102	0.0974116	4.55994	6.12868	2.8e-07	7.62e-07	5.79557
P3833	866.723	16.2698	2.31927e+09	TG(52:7)+NH4	TG(52:7)+NH4	52	7	TG	see LipidGroup	see LipidGroup	866.723	C55 H96 O6 N1	positive ionization mode	-0.049131	8.78705	-4.19746	6.59e-05	0.00020003	0.121102	2.77598	8.78705	7.08372	3.73e-10	1.53e-09	11.9388	0.0117316	8.78705	2.08626	0.0399397	0.0606931	-6.55677	0.0117193	8.14395	1.95125	0.057096	0.0829189	-6.88535	-0.0373953	9.50856	-4.08699	0.000197379	0.000362688	-1.03926
P1011	740.559	10.6684	3.76333e+07	PC(16:0p_18:3)+H	PC(34:3p)+H	34	3	PC	(16:0p_18:3)	(16:0p_18:3)	740.559	C42 H79 O7 N1 P1	positive ionization mode	0.102997	0.988574	4.19017	6.77e-05	0.000204987	0.700351	2.73505	0.988574	2.86245	0.00528708	0.0084779	-3.28299	0.0317168	0.988574	2.28683	0.0246804	0.0391335	-5.34662	0.0323163	-1.11875	3.72463	0.000530244	0.00113605	-1.6814	0.136013	3.35289	5.16976	6.42e-06	1.43e-05	2.76937
P3633	875.71	17.521	1.48588e+08	TG(52:5)+Na	TG(52:5)+Na	52	5	TG	see LipidGroup	see LipidGroup	875.71	C55 H96 O6 Na1	positive ionization mode	-0.0102279	5.37122	-4.18979	6.78e-05	0.000204987	0.463964	0.652443	5.37122	8.37783	9.53e-13	5.9e-12	18.1696	-0.0125077	5.37122	-11.9059	7.87e-20	1.11e-18	33.7894	-0.0125145	5.05365	-10.5474	6.75e-14	6.56e-13	20.4756	-0.0226919	5.72753	-11.5644	1.64e-14	1.74e-13	22.5123
P4400	875.71	17.521	1.48588e+08	TG(54:8)+H	TG(54:8)+H	54	8	TG	see LipidGroup	see LipidGroup	875.712	C57 H95 O6	positive ionization mode	-0.0102279	5.37122	-4.18979	6.78e-05	0.000204987	0.463964	0.652443	5.37122	8.37783	9.53e-13	5.9e-12	18.1696	-0.0125077	5.37122	-11.9059	7.87e-20	1.11e-18	33.7894	-0.0125145	5.05365	-10.5474	6.75e-14	6.56e-13	20.4756	-0.0226919	5.72753	-11.5644	1.64e-14	1.74e-13	22.5123
AN675	688.492	10.789	4.09114e+07	PE(16:0_16:1)-H	PE(32:1)-H	32	1	PE	(16:0_16:1)	(16:0_16:1)	688.492	C37 H71 O8 N1 P1	negative ionization mode	0.0192195	3.40082	4.18717	6.84e-05	0.000206715	0.602001	-0.980533	3.40082	-6.70704	2.05e-09	7.31e-09	10.7001	-0.00403345	3.40082	-2.1598	0.0335923	0.0517864	-6.03567	-0.00403485	3.60726	-2.40317	0.0203173	0.032764	-5.59388	0.0151177	3.16921	3.26981	0.00217895	0.00350938	-2.91369
P3253	864.801	19.1759	1.23195e+08	TG(51:1)+NH4	TG(51:1)+NH4	51	1	TG	see LipidGroup	see LipidGroup	864.801	C54 H106 O6 N1	positive ionization mode	0.0162972	5.09047	4.18271	6.95e-05	0.000209857	0.463694	-0.604649	5.09047	-4.83636	5.8e-06	1.34e-05	2.79633	0.00839374	5.09047	5.21107	1.29e-06	3.8e-06	3.4748	0.00837922	5.27651	6.02819	2.57e-07	9.22e-07	5.22144	0.0247844	4.88174	6.12206	2.86e-07	7.78e-07	5.74943
P148	684.665	21.484	1.50291e+06	ChE(19:0)+NH4	ChE(19:0)+NH4	19	0	ChE	(19:0)	(19:0)	684.665	C46 H86 O2 N1	positive ionization mode	0.0612183	-2.02826	4.17874	7.06e-05	0.000212664	1.15288	-4.6208	-2.02826	-10.2451	1.58e-16	2.05e-15	27.1969	-0.00857163	-2.02826	-1.9374	0.0560033	0.0826469	-6.10539	-0.008579	-0.620878	-2.23856	0.0300352	0.0465838	-5.50149	0.0523218	-3.60727	3.33717	0.00180296	0.00291853	-2.03443
P904	748.489	8.40888	1.46398e+08	PC(18:1_14:3)+Na	PC(32:4)+Na	32	4	PC	(18:1_14:3)	(18:1_14:3)	748.489	C40 H72 O8 N1 P1 Na1	positive ionization mode	-0.0245342	5.04689	-4.17553	7.14e-05	0.000214913	0.46865	-1.08888	5.04689	-6.16228	2.28e-08	7.21e-08	8.18286	-0.0527859	5.04689	-21.9924	6.4e-37	1.64e-33	73.3734	-0.0527639	5.3071	-25.395	8.13e-29	2.08e-25	55.307	-0.0770443	4.75494	-12.7608	6.78e-16	1.08e-14	25.7733
AN725	728.524	11.5956	1.63227e+07	PE(17:0_18:2)-H	PE(35:2)-H	35	2	PE	(17:0_18:2)	(17:0_18:2)	728.524	C40 H75 O8 N1 P1	negative ionization mode	-0.0166609	2.03378	-4.17518	7.15e-05	0.000214933	0.688852	-0.309032	2.03378	-2.48505	0.0149046	0.0225155	-4.39022	-0.00790362	2.03378	-4.88785	4.73e-06	1.31e-05	2.44956	-0.00791088	2.2884	-4.63915	2.89e-05	7.69e-05	0.773183	-0.0245119	1.74812	-7.02281	1.5e-08	4.98e-08	8.91686
P1423	676.528	12.8942	2.58451e+07	PE(32:1e)+H	PE(32:1e)+H	32	1	PE	(32:1e)	(32:1e)	676.528	C37 H75 O7 N1 P1	positive ionization mode	-0.0448964	2.77232	-4.17444	7.17e-05	0.000215264	0.621441	0.558021	2.77232	1.69505	0.0937104	0.123593	-6.0577	-0.0105661	2.77232	-2.40192	0.0184787	0.0300455	-5.43585	-0.010582	2.90613	-1.93553	0.0590489	0.0853188	-6.46601	-0.0554514	2.62219	-9.56459	5.11e-12	3.25e-11	16.8727
P346	636.556	12.5784	9.20785e+08	DG(18:1_18:2)+NH4	DG(36:3)+NH4	36	3	DG	(18:1_18:2)	(18:1_18:2)	636.556	C39 H74 O5 N1	positive ionization mode	0.0303072	7.67861	4.17088	7.26e-05	0.00021782	0.281912	-2.34015	7.67861	-10.2843	1.31e-16	1.74e-15	26.914	0.00669452	7.67861	2.60837	0.0107385	0.0183351	-5.43915	0.00668818	8.50964	2.12165	0.0392519	0.0591208	-6.60725	0.0369169	6.74623	8.70104	7.13e-11	3.57e-10	14.0084
P622	769.486	8.44768	2.41027e+08	MGDG(18:3_16:3)+Na	MGDG(34:6)+Na	34	6	MGDG	(18:3_16:3)	(18:3_16:3)	769.486	C43 H70 O10 Na1	positive ionization mode	0.0947783	5.43358	4.16642	7.38e-05	0.000221124	0.426323	-4.37629	5.43358	-6.07039	3.41e-08	1.06e-07	7.82656	-0.014483	5.43358	-1.6481	0.103007	0.141934	-7.14091	-0.0144174	6.28207	-3.6016	0.000768981	0.00160581	-2.6924	0.0786035	4.48161	2.74718	0.00887831	0.0131783	-4.30357
P4043	882.755	16.8947	2.44243e+09	TG(53:6)+NH4	TG(53:6)+NH4	53	6	TG	see LipidGroup	see LipidGroup	882.755	C56 H100 O6 N1	positive ionization mode	0.0132031	9.41804	4.1654	7.41e-05	0.000221688	-0.0176693	-0.421349	9.41804	-4.10087	9.36e-05	0.000187016	-0.301293	0.00470826	9.41804	3.61703	0.000503671	0.00109939	-2.73117	0.0047066	9.51548	3.06201	0.00365571	0.00674657	-4.58126	0.017917	9.30873	8.32824	2.28e-10	1.03e-09	12.5943
P4974	968.864	20.0742	3.58375e+07	TG(59:5)+NH4	TG(59:5)+NH4	59	5	TG	see LipidGroup	see LipidGroup	968.864	C62 H114 O6 N1	positive ionization mode	0.0161721	3.20986	4.16283	7.48e-05	0.000223504	0.533942	-0.391868	3.20986	-3.0721	0.00285212	0.00473994	-2.95029	0.0230878	3.20986	14.718	3.85e-25	1.31e-23	46.1725	0.0231059	3.44445	14.4032	1.02e-18	4.07e-17	31.8069	0.0393256	2.94666	11.1653	4.96e-14	4.75e-13	21.5097
AN507	788.545	10.2268	3.69651e+07	PC(15:0_18:2)+HCOO	PC(33:2)+HCOO	33	2	PC	(15:0_18:2)	(15:0_18:2)	788.545	C42 H79 O10 N1 P1	negative ionization mode	-0.0121227	3.19156	-4.16113	7.52e-05	0.00022463	0.542016	-0.335345	3.19156	-3.68449	0.000401405	0.000741323	-1.14545	-0.000231531	3.19156	-0.200008	0.84195	0.869856	-8.30212	-0.000231857	3.4834	-0.184542	0.854395	0.881289	-8.34594	-0.0123803	2.86413	-4.91527	1.46e-05	3.05e-05	1.97427
AN1124	789.613	12.0483	2.65621e+06	SM(d37:1)+HCOO	SM(d37:1)+HCOO	37	1	SM	(d37:1)	(d37:1)	789.613	C43 H86 O8 N2 P1	negative ionization mode	0.0256096	-0.530718	4.15907	7.58e-05	0.000226055	0.766618	0.22477	-0.530718	1.1057	0.271961	0.32498	-6.5792	-0.0102731	-0.530718	-3.57076	0.000587617	0.00126854	-1.90396	-0.0102889	-1.02614	-4.4604	5.19e-05	0.000130849	0.574129	0.0153339	0.0251204	2.35983	0.0231043	0.0324405	-4.83539
P1766	988.773	14.0323	1.00052e+08	PE(54:6)+H	PE(54:6)+H	54	6	PE	(54:6)	(54:6)	988.773	C59 H107 O8 N1 P1	positive ionization mode	0.0779547	4.24626	4.15767	7.62e-05	0.000226943	0.479712	-3.52944	4.24626	-5.79512	1.12e-07	3.19e-07	6.76378	0.0132528	4.24626	1.89825	0.0610421	0.0891055	-6.65639	0.013232	5.1728	4.62182	3.06e-05	8.09e-05	0.499459	0.0922525	3.20674	3.85211	0.00040199	0.000712048	-1.28437
P1239	812.616	11.8501	3.25237e+08	PC(38:3)+H	PC(38:3)+H	38	3	PC	(38:3)	(38:3)	812.616	C46 H87 O8 N1 P1	positive ionization mode	-0.0218977	6.46916	-4.15365	7.73e-05	0.00022975	0.272362	0.745881	6.46916	4.4813	2.29e-05	4.96e-05	1.36081	-0.014118	6.46916	-6.15451	2.36e-08	8.61e-08	7.36087	-0.0142054	6.22062	-4.973	9.51e-06	2.71e-05	1.59012	-0.0359051	6.74802	-12.516	1.28e-15	1.94e-14	25.0595
P2326	760.645	15.3287	2.81226e+07	TG(44:4)+NH4	TG(44:4)+NH4	44	4	TG	see LipidGroup	see LipidGroup	760.645	C47 H86 O6 N1	positive ionization mode	-0.0381222	2.66789	-4.15228	7.77e-05	0.000230632	0.533514	0.650793	2.66789	2.34394	0.0214044	0.0314423	-4.82102	-0.0389187	2.66789	-9.73439	1.69e-15	1.33e-14	24.0023	-0.0389116	2.39999	-12.3167	3.27e-16	5.51e-15	26.0655	-0.0772862	2.96846	-7.87621	9.56e-10	3.9e-09	11.5936
P342	638.572	13.3779	2.5011e+08	DG(18:1_18:1)+NH4	DG(36:2)+NH4	36	2	DG	(18:1_18:1)	(18:1_18:1)	638.572	C39 H76 O5 N1	positive ionization mode	0.0270221	5.78157	4.15115	7.8e-05	0.000231309	0.347898	-2.6593	5.78157	-13.026	5.41e-22	1.73e-20	39.4137	0.00123257	5.78157	0.498392	0.61949	0.674655	-8.41068	0.00122863	6.74571	0.419715	0.676636	0.727382	-8.49159	0.028185	4.69985	6.49584	8.38e-08	2.48e-07	6.98025
AN401	795.526	9.73239	5.54507e+06	MGDG(18:2_16:2)+HCOO	MGDG(34:4)+HCOO	34	4	MGDG	(18:2_16:2)	(18:2_16:2)	795.526	C44 H75 O12	negative ionization mode	0.0859361	-0.201527	4.14423	8e-05	0.000236506	0.801692	-3.62004	-0.201527	-5.30168	8.87e-07	2.27e-06	5.10059	0.0220474	-0.201527	3.03636	0.00317494	0.00595389	-3.67186	0.0218159	0.757428	5.5602	1.29e-06	4.15e-06	3.97069	0.10808	-1.27743	4.20747	0.000136297	0.000255032	0.158558
P2262	738.661	16.223	1.74873e+07	TG(42:1)+NH4	TG(42:1)+NH4	42	1	TG	see LipidGroup	see LipidGroup	738.661	C45 H88 O6 N1	positive ionization mode	-0.0297339	2.18363	-4.14407	8e-05	0.000236506	0.550444	0.226607	2.18363	1.03155	0.305197	0.360316	-6.91188	-0.0291063	2.18363	-9.56098	3.8e-15	2.85e-14	23.2153	-0.0291284	2.12037	-10.5851	6e-14	5.95e-13	20.8137	-0.0588966	2.2546	-8.29257	2.56e-10	1.14e-09	12.9624
AN1164	763.561	9.97652	7.09353e+06	SM(t34:1)+HCOO	SM(t34:1)+HCOO	34	1	SM	(t34:1)	(t34:1)	763.561	C40 H80 O9 N2 P1	negative ionization mode	-0.0141119	0.85264	-4.14188	8.07e-05	0.000238118	0.633551	0.369197	0.85264	3.38337	0.00108305	0.00190129	-1.89327	0.0127692	0.85264	9.06024	3.94e-14	2.54e-13	20.9476	0.012701	0.964815	8.26515	1.15e-10	6.59e-10	13.2732	-0.00133844	0.726785	-0.456007	0.650781	0.691641	-7.45193
AN1123	769.55	9.05412	1.38304e+06	SM(d36:4)+HCOO	SM(d36:4)+HCOO	36	4	SM	(d36:4)	(d36:4)	769.55	C42 H78 O8 N2 P1	negative ionization mode	-0.0225434	-1.55502	-4.14027	8.12e-05	0.00023924	0.838695	1.33674	-1.55502	7.36775	1.02e-10	4.6e-10	14.0172	0.0274366	-1.55502	11.844	1.04e-19	1.39e-18	34.0239	0.0275015	-1.66021	10.8329	2.78e-14	3.02e-13	21.967	0.00487536	-1.43701	1.07716	0.287682	0.332721	-6.73773
P4088	906.848	20.1455	2.1293e+08	TG(54:1)+NH4	TG(54:1)+NH4	54	1	TG	see LipidGroup	see LipidGroup	906.848	C57 H112 O6 N1	positive ionization mode	0.0144895	5.68165	4.13825	8.17e-05	0.000240716	0.297022	-1.46533	5.68165	-13.1448	3.22e-22	1.08e-20	39.9388	0.0135464	5.68165	9.85314	9.74e-16	7.88e-15	24.2691	0.013509	6.34539	9.33828	3.23e-12	2.27e-11	16.4752	0.0280735	4.93696	9.21708	1.46e-11	8.35e-11	15.6708
AN628	854.592	11.8495	2.85354e+07	PC(18:0_20:4)+HCOO	PC(38:4)+HCOO	38	4	PC	(18:0_20:4)	(18:0_20:4)	854.592	C47 H85 O10 N1 P1	negative ionization mode	0.0544565	1.9751	4.13342	8.32e-05	0.00024469	0.425342	2.55756	1.9751	5.41077	5.65e-07	1.47e-06	5.29554	0.0111086	1.9751	1.59862	0.113601	0.154203	-6.78854	0.0114534	0.273046	1.54343	0.129536	0.172445	-6.87179	0.0662911	3.88472	6.59523	6.05e-08	1.83e-07	7.3508
P1289	802.536	9.42242	4.89117e+08	PC(18:3_20:5)+H	PC(38:8)+H	38	8	PC	(18:3_20:5)	(18:3_20:5)	802.538	C46 H77 O8 N1 P1	positive ionization mode	0.0431575	7.04054	4.13298	8.33e-05	0.000244794	0.142475	-0.897625	7.04054	-2.62599	0.0102383	0.0158025	-4.41929	-0.0100374	7.04054	-2.19983	0.0305214	0.0474618	-6.16438	-0.010022	6.88154	-2.09166	0.0419843	0.0627922	-6.45503	0.0336148	7.21892	3.86702	0.000384418	0.000682817	-1.44849
P349	636.556	13.03	1.20341e+09	DG(18:0_18:3)+NH4	DG(36:3)+NH4	36	3	DG	(18:0_18:3)	(18:0_18:3)	636.556	C39 H74 O5 N1	positive ionization mode	0.0304019	8.18854	4.12469	8.59e-05	0.000251974	0.0427493	-1.77287	8.18854	-7.56078	4.21e-11	2.04e-10	14.2251	0.00527183	8.18854	1.92519	0.0575351	0.0845171	-6.94514	0.00526995	8.73587	1.66769	0.102131	0.139598	-7.45259	0.0356559	7.57448	6.82336	2.87e-08	9.15e-08	7.92239
P202	550.447	9.05374	3.97438e+07	DG(16:1_14:3)+NH4	DG(30:4)+NH4	30	4	DG	(16:1_14:3)	(16:1_14:3)	550.447	C33 H60 O5 N1	positive ionization mode	0.0381075	3.12189	4.11305	8.96e-05	0.000262497	0.396754	-2.10235	3.12189	-7.08698	3.68e-10	1.51e-09	12.4462	0.0116697	3.12189	3.34617	0.00121974	0.00247433	-3.03421	0.0116817	3.80094	2.8904	0.00584005	0.0103733	-4.46955	0.0498693	2.36003	7.58675	2.42e-09	9.15e-09	10.6817
P2367	772.645	14.2621	3.42557e+08	TG(45:5)+NH4	TG(45:5)+NH4	45	5	TG	see LipidGroup	see LipidGroup	772.645	C48 H86 O6 N1	positive ionization mode	-0.0384533	6.46519	-4.11254	8.97e-05	0.000262686	0.127684	1.44868	6.46519	4.87965	4.89e-06	1.14e-05	2.86161	-0.00244816	6.46519	-0.599647	0.55033	0.608147	-8.30555	-0.0024574	6.18772	-0.557295	0.580011	0.63518	-8.36755	-0.0414808	6.77649	-5.72572	1.05e-06	2.63e-06	4.39178
P1417	676.528	12.8946	2.5962e+07	PE(32:0p)+H	PE(32:0p)+H	32	0	PE	(32:0p)	(32:0p)	676.528	C37 H75 O7 N1 P1	positive ionization mode	-0.0445041	2.77901	-4.10787	9.12e-05	0.00026625	0.389626	0.554853	2.77901	1.67247	0.0980938	0.128512	-6.0951	-0.0103701	2.77901	-2.34023	0.0216053	0.0346879	-5.57531	-0.010385	2.9118	-1.88249	0.066065	0.0938123	-6.56248	-0.0548593	2.63002	-9.47737	6.65e-12	4.08e-11	16.6081
P3838	866.723	16.0342	5.02807e+10	TG(52:7)+NH4	TG(52:7)+NH4	52	7	TG	see LipidGroup	see LipidGroup	866.723	C55 H96 O6 N1	positive ionization mode	0.00868314	13.8271	4.10786	9.12e-05	0.00026625	-0.960931	-0.247363	13.8271	-3.6198	0.000499022	0.000908477	-2.6462	-0.00077454	13.8271	-0.873607	0.384784	0.448476	-9.23253	-0.000774554	13.8402	-0.740904	0.462495	0.518481	-9.4016	0.00790805	13.8124	5.64116	1.38e-06	3.42e-06	3.13261
P1513	730.538	11.3609	1.70906e+08	PE(17:0_18:2)+H	PE(35:2)+H	35	2	PE	(17:0_18:2)	(17:0_18:2)	730.538	C40 H77 O8 N1 P1	positive ionization mode	-0.0190477	5.61434	-4.10393	9.26e-05	0.000269745	0.168688	-0.0112607	5.61434	-0.0767559	0.938997	0.947524	-7.66767	-0.00865008	5.61434	-4.47684	2.33e-05	5.92e-05	0.641656	-0.00865948	5.7467	-4.45399	5.3e-05	0.000133345	-0.0615905	-0.0277817	5.46584	-6.65223	5.02e-08	1.55e-07	7.47167
P4140	902.817	19.4802	3.63498e+09	TG(54:3)+NH4	TG(54:3)+NH4	54	3	TG	see LipidGroup	see LipidGroup	902.817	C57 H108 O6 N1	positive ionization mode	0.0102268	9.96825	4.09799	9.46e-05	0.000275272	-0.319181	-0.460816	9.96825	-5.71023	1.6e-07	4.46e-07	5.82714	0.00816804	9.96825	8.16892	2.52e-12	1.34e-11	15.9554	0.00816313	10.1519	7.91089	3.84e-10	2.04e-09	11.1805	0.018402	9.76218	8.291	2.57e-10	1.14e-09	12.417
AN921	861.55	10.7044	6.20915e+06	PI(18:1_18:1)-H	PI(36:2)-H	36	2	PI	(18:1_18:1)	(18:1_18:1)	861.55	C45 H82 O13 N0 P1	negative ionization mode	-0.0358755	0.345607	-4.09632	9.51e-05	0.000276618	0.577517	-0.830827	0.345607	-3.14624	0.00227716	0.00383175	-2.536	0.00616074	0.345607	1.92903	0.0570506	0.0839501	-6.2822	0.00600324	1.20142	1.59583	0.117333	0.157678	-6.88722	-0.0296856	-0.614576	-4.99431	1.13e-05	2.46e-05	2.52588
P1428	710.473	9.76848	1.4679e+07	PE(32:2)+Na	PE(32:2)+Na	32	2	PE	(16:1_16:1)	(16:1_16:1)	710.473	C37 H70 O8 N1 P1 Na1	positive ionization mode	0.0418386	1.93955	4.08957	9.75e-05	0.000282784	0.389428	-1.7641	1.93955	-5.44586	4.88e-07	1.28e-06	5.43771	-0.0196149	1.93955	-4.64217	1.24e-05	3.25e-05	1.53076	-0.0196751	2.10674	-5.03269	7.78e-06	2.24e-05	2.0851	0.0222708	1.75197	2.24752	0.0300273	0.0412191	-5.20315
P2703	832.739	17.4624	4.60261e+09	TG(49:3)+NH4	TG(49:3)+NH4	49	3	TG	see LipidGroup	see LipidGroup	832.739	C52 H98 O6 N1	positive ionization mode	0.0158668	10.3611	4.08968	9.74e-05	0.000282784	-0.44016	0.0317266	10.3611	0.246521	0.805871	0.83732	-8.1661	0.00415993	10.3611	2.44989	0.016333	0.0269192	-6.05201	0.00415892	10.2104	3.02633	0.00403449	0.00739754	-4.77376	0.020053	10.5302	4.92674	1.41e-05	2.94e-05	1.39265
P5163	1086.94	20.9758	1.71046e+06	TG(68:9)+NH4	TG(68:9)+NH4	68	9	TG	see LipidGroup	see LipidGroup	1086.94	C71 H124 O6 N1	positive ionization mode	-0.0603469	-1.5359	-4.08818	9.8e-05	0.000283876	0.7186	1.14161	-1.5359	2.47435	0.0153272	0.023072	-4.0512	0.0361625	-1.5359	6.65945	2.53e-09	1.04e-08	10.1198	0.0360638	-1.03925	7.68458	8.33e-10	4.18e-09	11.52	-0.0241789	-2.09312	-1.59287	0.11884	0.148826	-5.97063
AN875	786.508	9.19072	4.07438e+06	PE(18:3_22:5)-H	PE(40:8)-H	40	8	PE	(18:3_22:5)	(18:3_22:5)	786.508	C45 H73 O8 N1 P1	negative ionization mode	-0.0358838	-0.141667	-4.08629	9.86e-05	0.000285177	0.546349	-0.00895217	-0.141667	-0.033962	0.972987	0.977329	-7.24911	-0.0199053	-0.141667	-5.65734	2.01e-07	6.56e-07	5.70691	-0.019887	0.0644171	-8.75979	2.19e-11	1.37e-10	15.0574	-0.0558125	-0.372884	-5.43123	2.75e-06	6.47e-06	3.90891
AN146	784.487	9.27001	5.67474e+06	CL(18:3_20:4_22:4_22:6)-2H	CL(82:17)-2H	82	17	CL	(18:3_20:4_22:4_22:6)	(18:3_20:4_22:4_22:6)	784.487	C91 H142 O17 P2	negative ionization mode	0.0593331	-1.09577	4.08265	9.99e-05	0.000288283	0.507078	3.90344	-1.09577	6.77236	1.53e-09	5.6e-09	11.3784	0.0152385	-1.09577	1.65822	0.100943	0.139767	-6.23427	0.0153142	-3.44561	2.20133	0.0327369	0.0502254	-5.15621	0.0740074	1.54064	5.5089	2.13e-06	5.09e-06	3.96783
P447	482.324	3.30611	6.83439e+06	LPC(15:0)+H	LPC(15:0)+H	15	0	LPC	(15:0)	(15:0)	482.324	C23 H49 O7 N1 P1	positive ionization mode	-0.0365458	0.817858	-4.08273	9.99e-05	0.000288283	0.442908	0.425766	0.817858	1.52683	0.130501	0.167282	-6.1558	-0.0046525	0.817858	-1.27074	0.207274	0.263448	-7.29796	-0.00465183	0.978906	-1.92414	0.0604987	0.0871181	-6.30938	-0.0410607	0.637169	-3.95965	0.000290786	0.000525265	-0.758848
P5059	996.895	21.822	943519	TG(61:5)+NH4	TG(61:5)+NH4	61	5	TG	see LipidGroup	see LipidGroup	996.895	C64 H118 O6 N1	positive ionization mode	0.120398	-4.03832	4.07941	0.000101101	0.000291334	0.994707	-8.05454	-4.03832	-9.71166	1.88e-15	1.91e-14	24.7409	-0.101643	-4.03832	-10.6292	2.67e-17	2.69e-16	28.6409	-0.101076	-2.60581	-10.6926	4.29e-14	4.48e-13	21.7205	0.0165655	-5.64552	0.573439	0.569467	0.617809	-6.5966
AN952	945.644	13.6331	400845	PI(18:1_24:1)-H	PI(42:2)-H	42	2	PI	(18:1_24:1)	(18:1_24:1)	945.644	C51 H94 O13 N0 P1	negative ionization mode	-0.114025	-3.84699	-4.07628	0.000102244	0.000294152	0.90244	0.835732	-3.84699	1.06931	0.287945	0.341367	-6.2737	-0.0259276	-3.84699	-2.44928	0.016359	0.0269418	-4.67507	-0.0253641	-3.21587	-3.99335	0.000231195	0.000524342	-0.530111	-0.141811	-4.55507	-4.45302	6.34e-05	0.000123314	1.32287
P1859	864.56	9.80188	1.03633e+07	PI(17:0_18:3)+NH4	PI(35:3)+NH4	35	3	PI	(17:0_18:3)	(17:0_18:3)	864.56	C44 H83 O13 N1 P1	positive ionization mode	-0.0273517	1.49723	-4.0761	0.000102309	0.000294152	0.388886	-0.292838	1.49723	-1.39673	0.166116	0.208337	-6.37373	0.00440536	1.49723	1.66309	0.0999614	0.138709	-6.80044	0.00437799	1.98765	1.41473	0.163841	0.211078	-7.22404	-0.0229596	0.947005	-4.92991	1.39e-05	2.92e-05	2.17968
P213	575.501	12.5746	3.77366e+07	DG(32:0p)+Na	DG(32:0p)+Na	32	0	DG	(32:0p)	(32:0p)	575.501	C35 H68 O4 Na1	positive ionization mode	0.0285793	3.09815	4.07332	0.000103338	0.000296776	0.268158	-1.96673	3.09815	-8.81606	1.23e-13	8.9e-13	20.3752	0.0128915	3.09815	4.93923	3.86e-06	1.08e-05	2.49187	0.0129217	3.83302	4.17112	0.000131855	0.000308064	-0.85292	0.0415045	2.27366	8.79324	5.36e-11	2.71e-10	14.5165
P1615	790.536	12.04	2.0553e+07	PE(18:0_20:4)+Na	PE(38:4)+Na	38	4	PE	(18:0_20:4)	(18:0_20:4)	790.536	C43 H78 O8 N1 P1 Na1	positive ionization mode	0.0589928	1.69516	4.07279	0.000103533	0.000297004	0.243939	1.63816	1.69516	3.25539	0.00162448	0.00279043	-2.35079	-0.0175761	1.69516	-2.29927	0.0239318	0.0381595	-5.43872	-0.0175189	0.0891188	-1.98547	0.0530354	0.0775507	-6.08633	0.0418173	3.49705	4.39018	7.72e-05	0.000148675	0.284782
P1671	896.708	12.8991	5.8326e+08	PE(45:0)+Na	PE(45:0)+Na	45	0	PE	(45:0)	(45:0)	896.708	C50 H100 O8 N1 P1 Na1	positive ionization mode	0.0809624	6.54027	4.07163	0.000103965	0.000297909	0.00229295	-3.26506	6.54027	-5.0613	2.36e-06	5.73e-06	3.60435	0.00906454	6.54027	1.17956	0.241452	0.301785	-7.89463	0.00907809	7.25949	1.7336	0.0896472	0.123993	-7.15287	0.0899606	5.73333	3.87458	0.000375793	0.000668424	-1.36575
P1093	766.538	9.49602	8.7738e+07	PC(35:5)+H	PC(35:5)+H	35	5	PC	(35:5)	(35:5)	766.538	C43 H77 O8 N1 P1	positive ionization mode	0.0338867	4.28976	4.06614	0.000106037	0.000303505	0.0720953	0.693829	4.28976	2.5435	0.0127767	0.0194504	-4.45413	-0.0230143	4.28976	-5.81763	1.01e-07	3.45e-07	6.1158	-0.0229287	3.35437	-5.81224	5.43e-07	1.86e-06	4.60907	0.0108744	5.33923	1.50901	0.138932	0.172552	-6.75154
P2303	744.614	14.2569	3.184e+07	TG(43:5)+NH4	TG(43:5)+NH4	43	5	TG	see LipidGroup	see LipidGroup	744.614	C46 H82 O6 N1	positive ionization mode	-0.0194014	3.04074	-4.06383	0.000106919	0.000305689	0.193002	0.342902	3.04074	2.33427	0.0219307	0.032197	-4.86222	-0.0326289	3.04074	-15.5677	1.16e-26	5.1e-25	49.768	-0.0326663	2.77132	-15.7207	3.48e-20	1.93e-18	35.3027	-0.0521522	3.34301	-12.0043	4.98e-15	6.3e-14	23.8188
P289	577.519	19.4132	8.10728e+07	DG(34:2p)+H	DG(34:2p)+H	34	2	DG	(34:2p)	(34:2p)	577.519	C37 H69 O4	positive ionization mode	0.0267526	4.38658	4.05956	0.000108569	0.000310059	0.086185	-1.0166	4.38658	-4.76717	7.61e-06	1.74e-05	2.58931	0.014728	4.38658	5.53407	3.38e-07	1.07e-06	4.81389	0.0147826	4.71326	4.44784	5.41e-05	0.000135911	-0.0361679	0.0416422	4.02006	11.5986	1.5e-14	1.62e-13	22.6572
AN699	714.508	10.8327	4.82963e+07	PE(16:1_18:1)-H	PE(34:2)-H	34	2	PE	(16:1_18:1)	(16:1_18:1)	714.508	C39 H73 O8 N1 P1	negative ionization mode	0.0262264	3.67384	4.05562	0.000110115	0.000314123	0.0984412	-0.447491	3.67384	-2.14379	0.0348943	0.0493307	-5.29079	-0.0107066	3.67384	-3.80751	0.000263625	0.000588494	-1.54713	-0.0107201	3.48505	-3.33426	0.00169061	0.00332913	-3.27158	0.0154535	3.88566	3.3576	0.00170176	0.00276874	-2.72993
P253	574.447	8.51772	1.06409e+09	DG(18:3_14:3)+NH4	DG(32:6)+NH4	32	6	DG	(18:3_14:3)	(18:3_14:3)	574.447	C35 H60 O5 N1	positive ionization mode	0.0378917	7.84616	4.042	0.000115618	0.000329452	-0.208971	-1.7614	7.84616	-5.77442	1.22e-07	3.47e-07	6.39929	0.0186137	7.84616	5.35248	7.19e-07	2.19e-06	3.74571	0.0186077	8.43551	4.52417	4.22e-05	0.000108062	-0.143147	0.0565665	7.18493	9.17882	1.64e-11	9.3e-11	15.4565
P1326	832.585	10.3672	1.81413e+08	PC(40:7)+H	PC(40:7)+H	40	7	PC	(40:7)	(40:7)	832.585	C48 H83 O8 N1 P1	positive ionization mode	-0.0611071	4.4886	-4.04002	0.000116439	0.000331424	-0.0536265	5.1025	4.4886	9.93768	6.57e-16	7.09e-15	25.4682	0.000921573	4.4886	0.118232	0.906161	0.92461	-8.24304	0.000901802	2.77423	0.0981098	0.922269	0.936931	-8.29307	-0.0613736	6.41204	-6.56299	6.73e-08	2.02e-07	7.14459
P3474	874.786	18.359	3.74176e+09	TG(52:3)+NH4	TG(52:3)+NH4	52	3	TG	see LipidGroup	see LipidGroup	874.786	C55 H104 O6 N1	positive ionization mode	0.0266002	9.92404	4.03412	0.000118921	0.000338111	-0.514305	-1.26822	9.92404	-5.95677	5.58e-08	1.66e-07	6.88901	0.00871168	9.92404	3.46377	0.00083525	0.00173428	-3.32641	0.00870823	10.3134	3.00723	0.00425192	0.00775726	-4.84181	0.0353088	9.48721	7.52272	2.97e-09	1.11e-08	9.98349
P4569	909.694	12.8024	7.81642e+07	TG(55:9)+Na	TG(55:9)+Na	55	9	TG	see LipidGroup	see LipidGroup	909.694	C58 H94 O6 Na1	positive ionization mode	0.0276251	4.36491	4.02704	0.000121963	0.000346374	-0.0546503	0.0461447	4.36491	0.205735	0.837487	0.866296	-7.57292	0.00126506	4.36491	0.422481	0.673737	0.725082	-8.28052	0.00128408	4.04604	0.406561	0.686204	0.734788	-8.32286	0.0288356	4.72267	5.08429	8.47e-06	1.87e-05	2.38999
AN674	690.508	11.7945	3.20157e+06	PE(16:0_16:0)-H	PE(32:0)-H	32	0	PE	(16:0_16:0)	(16:0_16:0)	690.508	C37 H73 O8 N1 P1	negative ionization mode	-0.0206285	-0.388198	-4.02398	0.000123306	0.000349412	0.361464	-0.391435	-0.388198	-2.48385	0.0149515	0.0225596	-4.19865	0.00101244	-0.388198	0.516187	0.607058	0.663662	-7.90553	0.00100688	0.0372679	0.808299	0.423054	0.481445	-7.69443	-0.01959	-0.865549	-3.14941	0.00304326	0.0048105	-2.85581
P2313	766.692	17.0611	5.44901e+07	TG(44:1)+NH4	TG(44:1)+NH4	44	1	TG	see LipidGroup	see LipidGroup	766.692	C47 H92 O6 N1	positive ionization mode	-0.0115175	3.95612	-4.02354	0.000123498	0.000349569	-0.0189335	0.14322	3.95612	1.5822	0.117303	0.152041	-6.33263	-0.00591622	3.95612	-4.92933	4.01e-06	1.12e-05	2.44891	-0.00591897	3.95826	-4.84786	1.45e-05	4.03e-05	1.30359	-0.0174928	3.95373	-6.61852	5.61e-08	1.71e-07	7.41965
P4108	891.647	14.6458	1.41197e+07	TG(54:11)+Na	TG(54:11)+Na	54	11	TG	see LipidGroup	see LipidGroup	891.647	C57 H88 O6 Na1	positive ionization mode	0.0518584	0.5069	4.01653	0.000126625	0.000358023	0.145293	3.16365	0.5069	6.67847	2.33e-09	8.28e-09	10.8061	-0.00782878	0.5069	-1.03334	0.304365	0.368985	-7.28807	-0.00788921	-1.64464	-1.27243	0.209576	0.261944	-6.95601	0.0440983	2.92082	3.6337	0.000767903	0.00130687	-1.89559
AN538	796.513	8.53998	3.07927e+08	PC(18:4_16:1)+HCOO	PC(34:5)+HCOO	34	5	PC	(18:4_16:1)	(18:4_16:1)	796.513	C43 H75 O10 N1 P1	negative ionization mode	-0.0146657	6.17413	-4.01409	0.00012773	0.00036075	-0.16146	-0.542494	6.17413	-4.76573	7.65e-06	1.75e-05	2.45656	-0.0137608	6.17413	-9.25104	1.62e-14	1.09e-13	21.4629	-0.0137817	6.45635	-11.7553	1.7e-15	2.35e-14	24.1162	-0.02831	5.85748	-7.06543	1.3e-08	4.4e-08	8.81171
P4007	893.757	18.9964	1.6975e+07	TG(53:3)+Na	TG(53:3)+Na	53	3	TG	see LipidGroup	see LipidGroup	893.757	C56 H102 O6 Na1	positive ionization mode	0.0256867	2.20614	4.01332	0.00012808	0.000361338	0.111826	-1.31719	2.20614	-6.53543	4.4e-09	1.52e-08	10.035	-0.0169077	2.20614	-6.42312	7.25e-09	2.82e-08	8.80647	-0.0169233	2.37076	-5.62591	1.03e-06	3.36e-06	4.05793	0.00878154	2.02145	1.88	0.0671973	0.0874523	-5.92485
P1414	714.504	10.6586	2.22628e+08	PE(16:0_16:0)+Na	PE(32:0)+Na	32	0	PE	(16:0_16:0)	(16:0_16:0)	714.504	C37 H74 O8 N1 P1 Na1	positive ionization mode	-0.015221	5.78169	-4.00846	0.000130316	0.000366838	-0.152306	-1.30808	5.78169	-11.2408	1.61e-18	3.14e-17	31.3987	-0.0281246	5.78169	-18.6141	8.55e-32	1.82e-29	61.4324	-0.0282041	6.28705	-17.2869	8.04e-22	8.22e-20	38.9055	-0.0432137	5.2147	-13.6007	8.03e-17	1.73e-15	27.907
P1486	714.504	10.6586	2.22628e+08	PE(16:0_18:3)+H	PE(34:3)+H	34	3	PE	(16:0_18:3)	(16:0_18:3)	714.507	C39 H73 O8 N1 P1	positive ionization mode	-0.015221	5.78169	-4.00846	0.000130316	0.000366838	-0.152306	-1.30808	5.78169	-11.2408	1.61e-18	3.14e-17	31.3987	-0.0281246	5.78169	-18.6141	8.55e-32	1.82e-29	61.4324	-0.0282041	6.28705	-17.2869	8.04e-22	8.22e-20	38.9055	-0.0432137	5.2147	-13.6007	8.03e-17	1.73e-15	27.907
AN681	682.445	8.5009	4.53608e+06	PE(18:3_14:1)-H	PE(32:4)-H	32	4	PE	(18:3_14:1)	(18:3_14:1)	682.445	C37 H65 O8 N1 P1	negative ionization mode	0.0272265	0.0870106	4.00166	0.000133507	0.000375406	0.213609	-1.60115	0.0870106	-7.55111	4.4e-11	2.12e-10	14.6908	-0.0331564	0.0870106	-11.5139	4.64e-19	5.51e-18	32.3813	-0.0331433	0.205996	-12.5477	1.68e-16	3.12e-15	26.9393	-0.00591885	-0.0464858	-0.882191	0.382796	0.430645	-7.09774
AN887	745.503	10.0927	6.07537e+06	PG(16:0_18:2)-H	PG(34:2)-H	34	2	PG	(16:0_18:2)	(16:0_18:2)	745.503	C40 H74 O10 N0 P1	negative ionization mode	0.0211463	0.684129	3.99724	0.000135623	0.000380935	0.144124	-0.666179	0.684129	-3.92602	0.000174447	0.000334749	-0.160567	-0.003693	0.684129	-1.66726	0.099127	0.137625	-6.70863	-0.00367478	0.724116	-1.68008	0.0996798	0.136539	-6.70341	0.0174594	0.639264	3.55625	0.000962523	0.00161431	-1.92272
AN203	654.604	14.6689	4.95289e+06	Cer(d16:0_23:0)+HCOO	Cer(d39:0)+HCOO	39	0	Cer	(d16:0_23:0)	(d16:0_23:0)	654.604	C40 H80 O5 N1	negative ionization mode	-0.0343409	-0.207686	-3.99371	0.000137334	0.000384751	0.312863	-1.7427	-0.207686	-7.07969	3.8e-10	1.55e-09	12.606	-0.0195799	-0.207686	-6.63991	2.76e-09	1.13e-08	9.87191	-0.019472	0.805225	-5.50224	1.58e-06	5e-06	3.78651	-0.0539461	-1.34412	-9.5556	5.25e-12	3.3e-11	17.1262
P1107	764.52	10.2979	9.51149e+08	PC(35:6)+H	PC(35:6)+H	35	6	PC	(35:6)	(35:6)	764.522	C43 H75 O8 N1 P1	positive ionization mode	0.0376687	7.17015	3.9935	0.000137433	0.000384751	-0.484443	2.72381	7.17015	7.90235	8.69e-12	4.57e-11	15.8466	0.00783094	7.17015	1.49396	0.138872	0.184011	-7.34211	0.00789369	5.54083	1.44473	0.15527	0.201253	-7.44185	0.0455244	8.99816	6.27959	1.7e-07	4.76e-07	5.98164
P1635	764.52	10.298	9.51149e+08	PE(18:1_20:5)+H	PE(38:6)+H	38	6	PE	(18:1_20:5)	(18:1_20:5)	764.522	C43 H75 O8 N1 P1	positive ionization mode	0.0376687	7.17015	3.9935	0.000137433	0.000384751	-0.484443	2.72381	7.17015	7.90235	8.69e-12	4.57e-11	15.8466	0.00783094	7.17015	1.49396	0.138872	0.184011	-7.34211	0.00789369	5.54083	1.44473	0.15527	0.201253	-7.44185	0.0455244	8.99816	6.27959	1.7e-07	4.76e-07	5.98164
P3381	883.773	20.0878	8.63626e+06	TG(52:1)+Na	TG(52:1)+Na	52	1	TG	see LipidGroup	see LipidGroup	883.773	C55 H104 O6 Na1	positive ionization mode	0.0410009	1.20178	3.97989	0.000144236	0.000403357	0.0543412	-1.20325	1.20178	-3.62264	0.000494301	0.000900524	-1.17497	-0.00599194	1.20178	-1.38519	0.169605	0.220168	-7.16324	-0.00600598	1.25035	-1.18177	0.243335	0.300902	-7.44951	0.0348984	1.14729	5.09508	8.18e-06	1.81e-05	2.6823
P855	714.507	8.50772	5.55325e+07	PC(18:3_13:0)+H	PC(31:3)+H	31	3	PC	(18:3_13:0)	(18:3_13:0)	714.507	C39 H73 O8 N1 P1	positive ionization mode	-0.0209689	3.839	-3.97753	0.000145446	0.000406294	-0.133515	-0.703293	3.839	-4.39046	3.22e-05	6.82e-05	1.19332	-0.0207722	3.839	-9.91903	7.17e-16	5.91e-15	24.7085	-0.0207514	4.19705	-12.1644	5.1e-16	8.15e-15	25.4691	-0.0418082	3.43729	-7.41614	4.18e-09	1.52e-08	10.0613
P180	563.465	10.9688	8.87812e+07	DG(30:0)+Na	DG(30:0)+Na	30	0	DG	(30:0)	(30:0)	563.465	C33 H64 O5 Na1	positive ionization mode	0.0379516	4.29647	3.97569	0.000146395	0.000408501	-0.170023	-1.94759	4.29647	-6.3374	1.06e-08	3.47e-08	9.04754	0.0153464	4.29647	4.15453	7.71e-05	0.000184417	-0.481144	0.0153895	4.941	4.46306	5.15e-05	0.000129849	0.00105979	0.0536643	3.57334	5.83853	7.24e-07	1.85e-06	4.89108
P279	610.541	12.5738	1.29744e+09	DG(16:0_18:2)+NH4	DG(34:2)+NH4	34	2	DG	(16:0_18:2)	(16:0_18:2)	610.541	C37 H72 O5 N1	positive ionization mode	0.0298816	8.22676	3.9746	0.000146961	0.000409632	-0.469473	-1.83063	8.22676	-7.62101	3.19e-11	1.57e-10	14.5069	0.0127067	8.22676	4.67451	1.09e-05	2.88e-05	1.03465	0.0126959	8.88109	3.87179	0.000337553	0.000741224	-2.22532	0.0425461	7.49264	9.12191	1.95e-11	1.1e-10	15.2653
P2363	774.661	14.9823	1.03788e+08	TG(45:4)+NH4	TG(45:4)+NH4	45	4	TG	see LipidGroup	see LipidGroup	774.661	C48 H88 O6 N1	positive ionization mode	-0.061291	4.63164	-3.96533	0.000151866	0.000422384	-0.243711	1.17421	4.63164	2.45862	0.0159674	0.0238811	-4.68194	-0.00227666	4.63164	-0.362225	0.718079	0.764176	-8.35377	-0.00226328	4.74537	-0.319365	0.750887	0.791124	-8.39258	-0.0639927	4.50405	-5.59	1.63e-06	4e-06	4.04472
P4176	886.822	20.493	1.13181e+07	TG(54:3p)+NH4	TG(54:3p)+NH4	54	3	TG	see LipidGroup	see LipidGroup	886.822	C57 H108 O5 N1	positive ionization mode	0.0476311	0.69981	3.96192	0.000153705	0.000426569	0.129554	-4.62686	0.69981	-12.6514	2.82e-21	8.18e-20	37.9573	-0.0229901	0.69981	-5.61758	2.38e-07	7.69e-07	5.38975	-0.0231608	2.11499	-4.54248	3.97e-05	0.000102183	0.484209	0.0245843	-0.887949	3.61297	0.000815919	0.00138218	-1.61371
P4215	886.822	20.4929	1.13181e+07	TG(54:4e)+NH4	TG(54:4e)+NH4	54	4	TG	see LipidGroup	see LipidGroup	886.822	C57 H108 O5 N1	positive ionization mode	0.0476311	0.69981	3.96192	0.000153705	0.000426569	0.129554	-4.62686	0.69981	-12.6514	2.82e-21	8.18e-20	37.9573	-0.0229901	0.69981	-5.61758	2.38e-07	7.69e-07	5.38975	-0.0231608	2.11499	-4.54248	3.97e-05	0.000102183	0.484209	0.0245843	-0.887949	3.61297	0.000815919	0.00138218	-1.61371
P1101	764.522	8.4505	2.83589e+08	PC(35:6)+H	PC(35:6)+H	35	6	PC	(35:6)	(35:6)	764.522	C43 H75 O8 N1 P1	positive ionization mode	0.0942532	5.45854	3.96092	0.000154251	0.000427334	-0.260962	-4.63185	5.45854	-6.09725	3.03e-08	9.46e-08	7.96552	0.00601423	5.45854	0.69063	0.491672	0.551916	-8.28738	0.00603358	6.62826	1.61097	0.113987	0.153666	-7.28271	0.0978752	4.14618	3.22032	0.00250148	0.00400162	-3.09478
P5122	1032.9	20.1025	7.10706e+06	TG(64:8)+NH4	TG(64:8)+NH4	64	8	TG	see LipidGroup	see LipidGroup	1032.9	C67 H118 O6 N1	positive ionization mode	-0.0200733	0.888175	-3.9608	0.000154315	0.000427334	0.00264729	1.23169	0.888175	7.46312	6.59e-11	3.08e-10	14.2646	0.0227064	0.888175	10.542	3.99e-17	3.94e-16	27.8537	0.022475	0.759469	9.31306	3.51e-12	2.45e-11	16.8081	0.00261623	1.03258	0.681025	0.499669	0.55026	-7.34359
AN225	682.635	15.5115	2.33448e+06	Cer(d41:0)+HCOO	Cer(d41:0)+HCOO	41	0	Cer	(d41:0)	(d41:0)	682.635	C42 H84 O5 N1	negative ionization mode	-0.068865	-1.28408	-3.95382	0.000158169	0.000437533	0.260277	0.14587	-1.28408	0.29316	0.770111	0.806654	-7.06868	-0.00833358	-1.28408	-1.34449	0.182351	0.23516	-7.05206	-0.00830574	-0.663895	-1.30303	0.199011	0.250504	-7.07155	-0.0772758	-1.97989	-4.97774	1.19e-05	2.58e-05	2.64795
P891	730.538	11.3633	1.60112e+08	PC(14:0_18:2)+H	PC(32:2)+H	32	2	PC	(14:0_18:2)	(14:0_18:2)	730.538	C40 H77 O8 N1 P1	positive ionization mode	-0.0238559	5.48915	-3.9527	0.000158796	0.000438792	-0.339316	-0.0472201	5.48915	-0.248672	0.804211	0.836651	-7.63542	-0.0111343	5.48915	-4.4565	2.52e-05	6.36e-05	0.570221	-0.011142	5.6676	-3.99044	0.000233315	0.000528214	-1.49924	-0.03506	5.28894	-7.66191	1.9e-09	7.34e-09	10.7629
AN808	748.492	9.74949	2.34637e+06	PE(17:1_20:5)-H	PE(37:6)-H	37	6	PE	(17:1_20:5)	(17:1_20:5)	748.492	C42 H71 O8 N1 P1	negative ionization mode	0.0540848	-2.92302	3.95043	0.000160072	0.000441841	0.216153	5.28247	-2.92302	9.54835	4.03e-15	3.92e-14	24.0189	0.0112878	-2.92302	1.18361	0.239854	0.300011	-6.62447	0.0119713	-5.9056	1.45695	0.151882	0.197663	-6.10339	0.0649324	0.423292	5.93903	5.21e-07	1.35e-06	5.46667
P3305	856.739	17.0619	1.91646e+09	TG(51:5)+NH4	TG(51:5)+NH4	51	5	TG	see LipidGroup	see LipidGroup	856.739	C54 H98 O6 N1	positive ionization mode	-0.0151543	9.05762	-3.94324	0.000164183	0.000452699	-0.731197	0.381907	9.05762	3.11664	0.00249239	0.00416921	-3.37561	0.00569894	9.05762	3.58975	0.00055167	0.00119802	-2.76125	0.00569756	9.103	3.47636	0.00111617	0.00228235	-3.40048	-0.00945721	9.00671	-2.83172	0.00713311	0.0107122	-4.40474
P1808	820.643	13.7456	8.47866e+08	PG(39:1p)+NH4	PG(39:1p)+NH4	39	1	PG	(39:1p)	(39:1p)	820.643	C45 H91 O9 N1 P1	positive ionization mode	-0.0189784	7.83137	-3.9421	0.000164845	0.000454033	-0.61661	1.47685	7.83137	9.32174	1.16e-14	1.02e-13	22.3825	0.00510801	7.83137	2.31462	0.0230352	0.0367987	-5.97821	0.0051068	7.39801	2.00909	0.0503808	0.0741355	-6.67693	-0.0138786	8.31757	-4.15569	0.000159876	0.000297358	-0.685575
P313	606.509	10.9891	2.54961e+09	DG(16:1_18:3)+NH4	DG(34:4)+NH4	34	4	DG	(16:1_18:3)	(16:1_18:3)	606.509	C37 H68 O5 N1	positive ionization mode	0.0351587	9.02359	3.93798	0.000167253	0.000460172	-0.667126	-2.47667	9.02359	-8.74952	1.68e-13	1.18e-12	19.6496	0.0132101	9.02359	4.39486	3.17e-05	7.94e-05	-0.14565	0.013199	9.92824	3.77533	0.000454222	0.000981395	-2.66145	0.0485393	8.00861	7.80394	1.2e-09	4.85e-09	11.0594
P827	728.52	10.5544	2.15799e+08	PC(16:0_14:0)+Na	PC(30:0)+Na	30	0	PC	(16:0_14:0)	(16:0_14:0)	728.52	C38 H76 O8 N1 P1 Na1	positive ionization mode	-0.0255154	5.90618	-3.93066	0.000171619	0.00047117	-0.436329	0.221866	5.90618	1.08385	0.281483	0.334949	-7.09923	-0.00741943	5.90618	-2.74096	0.00746018	0.0131778	-4.83354	-0.00742778	6.01347	-7.23752	3.88e-09	1.75e-08	9.37539	-0.033006	5.78581	-3.9938	0.0002622	0.000475644	-1.00272
P923	748.585	12.2053	4.01751e+08	PC(33:0)+H	PC(33:0)+H	33	0	PC	(33:0)	(33:0)	748.585	C41 H83 O8 N1 P1	positive ionization mode	-0.0118998	6.78225	-3.92364	0.000175909	0.00048243	-0.505426	-0.758399	6.78225	-8.15108	2.74e-12	1.57e-11	17.0357	-0.0176022	6.78225	-14.5188	8.88e-25	2.8e-23	45.1142	-0.0176176	7.09769	-12.2759	3.69e-16	6.08e-15	25.6055	-0.0294548	6.42835	-13.8493	4.34e-17	1.01e-15	28.4974
AN221	664.589	13.5801	1.85262e+07	Cer(d16:1_24:1)+HCOO	Cer(d40:2)+HCOO	40	2	Cer	(d16:1_24:1)	(d16:1_24:1)	664.589	C41 H78 O5 N1	negative ionization mode	-0.0124135	2.2913	-3.9198	0.000178303	0.000488469	-0.225697	0.706733	2.2913	6.89152	8.92e-10	3.38e-09	11.6122	0.0129611	2.2913	9.72087	1.8e-15	1.4e-14	23.942	0.0129598	2.22772	9.84946	6.16e-13	4.94e-12	18.4334	0.000546331	2.36264	0.180492	0.857652	0.876863	-7.67246
P2714	830.723	17.0566	1.06569e+09	TG(49:4)+NH4	TG(49:4)+NH4	49	4	TG	see LipidGroup	see LipidGroup	830.723	C52 H96 O6 N1	positive ionization mode	-0.0153151	8.24082	-3.91924	0.000178652	0.000488901	-0.69889	0.218484	8.24082	1.77831	0.078914	0.105274	-6.35381	-0.00243619	8.24082	-1.50431	0.136192	0.180834	-7.58263	-0.00243653	8.28457	-1.56699	0.123931	0.16576	-7.54105	-0.0177273	8.19175	-4.79552	2.14e-05	4.4e-05	1.29786
P356	634.541	11.0448	1.69966e+08	DG(18:1_18:3)+NH4	DG(36:4)+NH4	36	4	DG	(18:1_18:3)	(18:1_18:3)	634.541	C39 H72 O5 N1	positive ionization mode	0.0394594	5.22741	3.91083	0.000184004	0.000501935	-0.458043	-1.52172	5.22741	-4.67555	1.09e-05	2.45e-05	2.20046	0.0203397	5.22741	5.06808	2.3e-06	6.58e-06	2.87863	0.02028	5.70501	4.51231	4.38e-05	0.000111888	0.107833	0.0597502	4.69157	7.99436	6.56e-10	2.78e-09	11.8493
P1508	716.559	12.7425	3.89614e+07	PE(35:1p)+H	PE(35:1p)+H	35	1	PE	(35:1p)	(35:1p)	716.559	C40 H79 O7 N1 P1	positive ionization mode	0.0820571	1.83792	3.9076	0.0001861	0.000506573	-0.32599	2.30791	1.83792	3.00457	0.00349038	0.00572252	-3.02132	0.0166618	1.83792	1.49742	0.137974	0.18301	-6.91925	0.016775	0.019181	1.88357	0.0659158	0.0936525	-6.28288	0.101378	3.87846	4.83991	1.86e-05	3.85e-05	1.68178
P3303	856.739	17.062	1.91602e+09	TG(51:5)+NH4	TG(51:5)+NH4	51	5	TG	see LipidGroup	see LipidGroup	856.739	C54 H98 O6 N1	positive ionization mode	-0.0149331	9.05032	-3.90788	0.00018592	0.000506573	-0.848447	0.354589	9.05032	2.91404	0.00455436	0.00735372	-3.93321	0.00502814	9.05032	3.18748	0.00200614	0.00389052	-3.97524	0.00502679	9.09949	3.04762	0.00380424	0.0069904	-4.56025	-0.00990653	8.99515	-3.03378	0.00417085	0.00650042	-3.90156
P2873	846.755	17.8384	1.6946e+10	TG(50:3)+NH4	TG(50:3)+NH4	50	3	TG	see LipidGroup	see LipidGroup	846.755	C53 H100 O6 N1	positive ionization mode	0.0109858	12.2257	3.89089	0.000197319	0.000536539	-1.38626	-0.371242	12.2257	-4.05083	0.00011202	0.000221099	-0.902631	0.00400239	12.2257	3.46725	0.000825846	0.00171615	-3.63795	0.00400162	12.3169	6.55022	4.21e-08	1.62e-07	6.11883	0.0150018	12.1234	4.36297	8.41e-05	0.00016114	-0.61111
AN714	696.497	10.9288	6.19575e+07	PE(16:0p_18:3)-H	PE(34:3p)-H	34	3	PE	(16:0p_18:3)	(16:0p_18:3)	696.497	C39 H71 O7 N1 P1	negative ionization mode	0.0176577	4.01705	3.88513	0.000201328	0.000545418	-0.520133	0.850077	4.01705	5.63169	2.24e-07	6.12e-07	6.03517	0.00660576	4.01705	3.22229	0.00180114	0.00352776	-3.3707	0.00660585	3.48386	3.30206	0.00185523	0.00358968	-3.36717	0.0243626	4.61525	5.8672	6.59e-07	1.69e-06	4.92548
P2264	736.645	15.5021	2.6039e+07	TG(42:2)+NH4	TG(42:2)+NH4	42	2	TG	see LipidGroup	see LipidGroup	736.645	C45 H86 O6 N1	positive ionization mode	-0.0308175	2.66752	-3.88498	0.000201438	0.000545418	-0.378155	0.575802	2.66752	2.38082	0.0194997	0.0288099	-4.73277	-0.0352649	2.66752	-10.1783	2.15e-16	1.91e-15	26.0686	-0.0352727	2.39155	-10.6406	5.04e-14	5.18e-13	20.9688	-0.0662929	2.97715	-8.9078	3.76e-11	1.96e-10	14.8422
AN301	716.532	11.8418	2.15485e+08	Hex1Cer(d32:1)+HCOO	Hex1Cer(d32:1)+HCOO	32	1	Hex1Cer	(d32:1)	(d32:1)	716.532	C39 H74 O10 N1	negative ionization mode	-0.0301089	5.68845	-3.87997	0.000204989	0.000554446	-0.588577	0.0874094	5.68845	0.35674	0.722167	0.763382	-7.60486	0.0030206	5.68845	0.953316	0.343122	0.407727	-8.02034	0.00300847	6.0156	1.4419	0.156065	0.201976	-7.47497	-0.0271441	5.32141	-3.01994	0.00432946	0.00671895	-3.66983
P1044	750.507	7.93375	5.52524e+09	PC(34:6)+H	PC(34:6)+H	34	6	PC	(34:6)	(34:6)	750.507	C42 H73 O8 N1 P1	positive ionization mode	-0.0248739	10.3631	-3.87883	0.000205811	0.00055608	-1.07262	-0.914983	10.3631	-4.93724	3.89e-06	9.16e-06	2.58871	-0.0281979	10.3631	-11.6743	2.24e-19	2.86e-18	32.1426	-0.0282218	10.7899	-14.0927	2.33e-18	8.26e-17	30.2659	-0.0529607	9.88431	-7.78801	1.27e-09	5.05e-09	10.8107
P3160	838.692	14.7173	6.10318e+09	TG(50:7)+NH4	TG(50:7)+NH4	50	7	TG	see LipidGroup	see LipidGroup	838.692	C53 H92 O6 N1	positive ionization mode	-0.0087743	10.766	-3.87557	0.000208161	0.000561837	-1.22267	0.681491	10.766	9.19586	2.09e-14	1.73e-13	21.4341	0.00722996	10.766	7.34055	1.16e-10	5.37e-10	12.0782	0.00722898	10.6147	6.45034	5.95e-08	2.24e-07	6.0536	-0.00154003	10.9358	-0.917193	0.364384	0.412108	-7.99935
AN160	568.495	10.9053	2.40726e+07	Cer(d17:1_16:0)+HCOO	Cer(d33:1)+HCOO	33	1	Cer	(d17:1_16:0)	(d17:1_16:0)	568.495	C34 H66 O5 N1	negative ionization mode	-0.015846	2.51345	-3.87499	0.000208587	0.000562394	-0.354269	-0.586769	2.51345	-4.59424	1.49e-05	3.31e-05	2.08763	0.0102558	2.51345	6.60683	3.2e-09	1.31e-08	9.53493	0.0102776	3.07158	5.92636	3.66e-07	1.29e-06	5.00922	-0.00562598	1.88726	-1.70937	0.0949118	0.121176	-6.20032
P583	500.275	3.43412	1.14878e+06	LPE(18:2)+Na	LPE(18:2)+Na	18	2	LPE	(18:2)	(18:2)	500.275	C23 H44 O7 N1 P1 Na1	positive ionization mode	-0.0198878	-1.62645	-3.86977	0.000212413	0.000570903	-0.0341382	-0.0298629	-1.62645	-0.189164	0.850413	0.877536	-7.03989	-0.00906976	-1.62645	-4.35906	3.63e-05	8.98e-05	0.818766	-0.00909808	-1.48279	-4.60433	3.24e-05	8.5e-05	1.10448	-0.0289965	-1.78763	-5.60242	1.57e-06	3.86e-06	4.60642
P897	728.522	9.27525	1.04623e+10	PC(32:3)+H	PC(32:3)+H	32	3	PC	(14:0_18:3)	(14:0_18:3)	728.522	C40 H75 O8 N1 P1	positive ionization mode	-0.00982224	11.4843	-3.87008	0.000212185	0.000570903	-1.30333	-0.527594	11.4843	-6.88522	9.18e-10	3.47e-09	10.6512	-0.0161402	11.4843	-15.985	2.14e-27	1.16e-25	50.5758	-0.0161441	11.6821	-16.7571	2.8e-21	2.17e-19	36.9558	-0.0259395	11.2624	-10.6584	2.08e-13	1.72e-12	19.4275
P1356	500.275	3.43409	1.14878e+06	PE(18:2e)+Na	PE(18:2e)+Na	18	2	PE	(18:2e)	(18:2e)	500.275	C23 H44 O7 N1 P1 Na1	positive ionization mode	-0.0198878	-1.62645	-3.86977	0.000212413	0.000570903	-0.0341382	-0.0298629	-1.62645	-0.189164	0.850413	0.877536	-7.03989	-0.00906976	-1.62645	-4.35906	3.63e-05	8.98e-05	0.818766	-0.00909808	-1.48279	-4.60433	3.24e-05	8.5e-05	1.10448	-0.0289965	-1.78763	-5.60242	1.57e-06	3.86e-06	4.60642
AN154	556.495	10.7128	2.86512e+06	Cer(d16:0_16:0)+HCOO	Cer(d32:0)+HCOO	32	0	Cer	(d16:0_16:0)	(d16:0_16:0)	556.495	C33 H66 O5 N1	negative ionization mode	0.0174136	-0.500602	3.86787	0.000213829	0.000574103	-0.164387	-1.10951	-0.500602	-7.75157	1.75e-11	8.83e-11	15.6695	0.00155734	-0.500602	0.884055	0.37915	0.443527	-7.62793	0.00156782	-0.157817	0.798345	0.428748	0.485978	-7.67776	0.0189459	-0.885191	5.06108	9.13e-06	2.01e-05	2.75626
P4527	914.817	19.8121	9.89633e+06	TG(55:4)+NH4	TG(55:4)+NH4	55	4	TG	see LipidGroup	see LipidGroup	914.817	C58 H108 O6 N1	positive ionization mode	0.04795	1.02699	3.86738	0.000214192	0.000574474	-0.368887	1.15612	1.02699	2.68405	0.00873568	0.0136149	-3.81581	0.0161388	1.02699	2.73007	0.00769033	0.0135562	-4.4352	0.016532	0.107698	2.29117	0.0265545	0.0418713	-5.50073	0.0639065	2.05838	9.48992	6.4e-12	3.95e-11	16.6654
P5164	1112.96	21.0828	3.22827e+06	TG(70:10)+NH4	TG(70:10)+NH4	70	10	TG	see LipidGroup	see LipidGroup	1112.96	C73 H126 O6 N1	positive ionization mode	-0.0288815	-0.482909	-3.86553	0.000215575	0.000577578	-0.163863	0.587093	-0.482909	2.4344	0.017	0.0253217	-4.26054	0.0368351	-0.482909	12.6653	2.65e-21	4.64e-20	37.5601	0.0368836	-0.0690126	11.5452	3.18e-15	4.13e-14	23.9694	0.00795236	-0.94728	1.35095	0.184091	0.221817	-6.47378
P532	536.407	6.00942	2.92376e+06	LPC(20:0p)+H	LPC(20:0p)+H	20	0	LPC	(20:0p)	(20:0p)	536.407	C28 H59 O6 N1 P1	positive ionization mode	0.0429622	-0.531379	3.86405	0.000216695	0.000579972	-0.164089	-2.47626	-0.531379	-7.18447	2.36e-10	1e-09	13.0962	-0.0303628	-0.531379	-6.87387	9.66e-10	4.11e-09	11.0042	-0.0308592	-0.14564	-6.70239	2.48e-08	9.84e-08	8.03883	0.0125294	-0.96416	1.30233	0.200044	0.239043	-6.53555
AN731	724.492	9.84923	5.61061e+07	PE(17:1_18:3)-H	PE(35:4)-H	35	4	PE	(17:1_18:3)	(17:1_18:3)	724.492	C40 H71 O8 N1 P1	negative ionization mode	-0.0120566	3.83392	-3.85804	0.000221274	0.000591608	-0.558634	-0.0842501	3.83392	-0.858126	0.393226	0.451318	-7.19673	-0.00671718	3.83392	-5.20764	1.3e-06	3.85e-06	3.54665	-0.00672199	3.94224	-6.59366	3.62e-08	1.41e-07	7.25087	-0.0187505	3.7124	-5.42664	2.79e-06	6.55e-06	3.54423
P1182	778.538	8.71405	3.61777e+10	PC(36:6)+H	PC(36:6)+H	36	6	PC	(18:3_18:3)	(18:3_18:3)	778.538	C44 H77 O8 N1 P1	positive ionization mode	-0.012969	13.2895	-3.85263	0.000225472	0.000602202	-1.69971	-0.00907509	13.2895	-0.0873572	0.930592	0.941272	-8.72532	-0.00687367	13.2895	-5.00257	2.99e-06	8.49e-06	1.58525	-0.00687502	13.3693	-4.90123	1.21e-05	3.4e-05	0.304734	-0.019838	13.1999	-6.75311	3.61e-08	1.14e-07	6.91064
P892	730.538	11.6068	7.46544e+07	PC(14:0_18:2)+H	PC(32:2)+H	32	2	PC	(14:0_18:2)	(14:0_18:2)	730.538	C40 H77 O8 N1 P1	positive ionization mode	-0.0351483	4.28406	-3.8519	0.000226047	0.000602477	-0.585466	-0.336324	4.28406	-1.21113	0.229188	0.278822	-6.87135	-0.0149643	4.28406	-4.14874	7.87e-05	0.00018781	-0.481726	-0.0149735	4.68759	-6.81844	1.66e-08	6.78e-08	7.99166	-0.0501395	3.83131	-4.62264	3.72e-05	7.38e-05	0.992457
P1514	730.538	11.6068	7.46544e+07	PE(17:0_18:2)+H	PE(35:2)+H	35	2	PE	(17:0_18:2)	(17:0_18:2)	730.538	C40 H77 O8 N1 P1	positive ionization mode	-0.0351483	4.28406	-3.8519	0.000226047	0.000602477	-0.585466	-0.336324	4.28406	-1.21113	0.229188	0.278822	-6.87135	-0.0149643	4.28406	-4.14874	7.87e-05	0.00018781	-0.481726	-0.0149735	4.68759	-6.81844	1.66e-08	6.78e-08	7.99166	-0.0501395	3.83131	-4.62264	3.72e-05	7.38e-05	0.992457
P1550	764.52	10.2974	9.23683e+08	PE(18:1_18:2)+Na	PE(36:3)+Na	36	3	PE	(18:1_18:2)	(18:1_18:2)	764.52	C41 H76 O8 N1 P1 Na1	positive ionization mode	0.0367931	7.14578	3.85076	0.000226948	0.00060425	-0.959684	2.7172	7.14578	7.79773	1.41e-11	7.27e-11	15.3672	0.00778314	7.14578	1.47089	0.144997	0.191234	-7.37531	0.00784701	5.5286	1.421	0.162019	0.208941	-7.47436	0.0445978	8.96018	6.07385	3.35e-07	9.05e-07	5.31222
AN1153	859.691	14.9885	1.05269e+07	SM(d42:1)+HCOO	SM(d42:1)+HCOO	42	1	SM	(d42:1)	(d42:1)	859.691	C48 H96 O8 N2 P1	negative ionization mode	-0.0237745	1.37091	-3.84757	0.000229473	0.000609702	-0.401688	0.806933	1.37091	4.11325	8.95e-05	0.000179119	0.420931	-0.00704364	1.37091	-2.662	0.00928109	0.0160721	-4.67776	-0.00703615	1.18817	-2.10323	0.0409108	0.0612584	-5.98933	-0.0308966	1.57593	-9.55864	5.21e-12	3.28e-11	16.9246
P2148	618.473	7.086	1.99834e+06	TG(34:5)+NH4	TG(34:5)+NH4	34	5	TG	see LipidGroup	see LipidGroup	618.473	C37 H64 O6 N1	positive ionization mode	0.0781888	-2.04922	3.84784	0.000229261	0.000609702	-0.0221131	-2.63424	-2.04922	-3.77553	0.000294307	0.000553125	-0.259499	0.0450786	-2.04922	6.3784	8.84e-09	3.4e-08	8.9047	0.0462795	-1.22205	5.64807	9.55e-07	3.13e-06	4.51718	0.123193	-2.97727	8.54233	1.17e-10	5.6e-10	14.1364
P5089	1008.9	20.7325	3.23701e+07	TG(62:6)+NH4	TG(62:6)+NH4	62	6	TG	see LipidGroup	see LipidGroup	1008.9	C65 H118 O6 N1	positive ionization mode	0.0235916	3.07949	3.84434	0.000232063	0.000615944	-0.519297	-1.4964	3.07949	-7.71325	2.08e-11	1.04e-10	15.2691	-0.00377735	3.07949	-1.56951	0.120229	0.162167	-7.09289	-0.00377253	3.48151	-1.45363	0.152797	0.19855	-7.30683	0.0198257	2.62843	3.92904	0.000318974	0.000573657	-1.02212
P4843	940.739	15.6266	1.02889e+08	TG(58:12)+NH4	TG(58:12)+NH4	58	12	TG	see LipidGroup	see LipidGroup	940.739	C61 H98 O6 N1	positive ionization mode	0.0494694	2.72338	3.84131	0.000234519	0.000621816	-0.62936	4.24819	2.72338	9.15458	2.54e-14	2.05e-13	21.9479	-0.0175799	2.72338	-2.31957	0.0227522	0.0363694	-5.38426	-0.0176744	-0.0115789	-2.74459	0.00859541	0.0148445	-4.44294	0.0320602	5.79186	2.72214	0.00946663	0.0139946	-4.41585
P4773	918.755	16.5191	4.98667e+08	TG(56:9)+NH4	TG(56:9)+NH4	56	9	TG	see LipidGroup	see LipidGroup	918.755	C59 H100 O6 N1	positive ionization mode	0.049494	5.99892	3.83738	0.000237738	0.000629697	-0.896614	2.52675	5.99892	5.4961	3.96e-07	1.05e-06	5.33247	-0.00622906	5.99892	-0.901967	0.369613	0.434159	-7.96982	-0.00620608	4.19261	-0.805339	0.424742	0.482722	-8.08513	0.0434211	8.02551	4.84939	1.8e-05	3.74e-05	1.46307
P1952	719.606	11.176	7.41687e+07	SM(d35:0)+H	SM(d35:0)+H	35	0	SM	(d35:0)	(d35:0)	719.606	C40 H84 O6 N2 P1	positive ionization mode	-0.0802697	4.04265	-3.83664	0.000238346	0.000630656	-0.607833	1.08977	4.04265	1.75288	0.0832123	0.110604	-6.07642	-0.0159842	4.04265	-1.93412	0.0564119	0.0831538	-6.52924	-0.0159343	4.27386	-2.38531	0.0212142	0.0340517	-5.67382	-0.0970204	3.78324	-4.28435	0.000107422	0.000203386	-0.0136408
AN852	758.477	8.81791	7.01196e+07	PE(18:3_20:5)-H	PE(38:8)-H	38	8	PE	(18:3_20:5)	(18:3_20:5)	758.477	C43 H69 O8 N1 P1	negative ionization mode	0.0362701	3.33375	3.83316	0.000241244	0.000637664	-0.677045	3.02003	3.33375	9.03244	4.49e-14	3.5e-13	21.3505	0.00770062	3.33375	1.53666	0.128076	0.171573	-6.97062	0.00781125	1.58096	1.33035	0.189922	0.240556	-7.3012	0.0441021	5.30029	7.46346	3.59e-09	1.33e-08	10.1177
P334	622.541	12.2187	4.64708e+07	DG(17:1_18:2)+NH4	DG(35:3)+NH4	35	3	DG	(17:1_18:2)	(17:1_18:2)	622.541	C38 H72 O5 N1	positive ionization mode	0.0430993	3.47688	3.82869	0.000245005	0.000646935	-0.617903	-1.4255	3.47688	-3.88042	0.000204669	0.000389816	-0.497454	0.0114332	3.47688	2.54103	0.0128607	0.021669	-5.20463	0.0114318	3.78013	2.17869	0.034483	0.0527035	-6.08206	0.0546269	3.13664	7.0253	1.49e-08	4.94e-08	8.80359
P1870	874.544	8.61219	2.28435e+07	PI(18:3_18:2)+NH4	PI(36:5)+NH4	36	5	PI	(18:3_18:2)	(18:3_18:2)	874.544	C45 H81 O13 N1 P1	positive ionization mode	-0.0209852	2.56031	-3.82525	0.000247945	0.000654021	-0.517946	-0.722517	2.56031	-4.26992	5.05e-05	0.000104168	0.899716	0.00385198	2.56031	1.86652	0.0654027	0.0950907	-6.56742	0.0038548	3.17411	1.9796	0.0537144	0.0784538	-6.41664	-0.0171602	1.87165	-3.18686	0.00274462	0.00437087	-3.00295
P2174	650.535	12.7804	1.17872e+08	TG(36:3)+NH4	TG(36:3)+NH4	36	3	TG	see LipidGroup	see LipidGroup	650.535	C39 H72 O6 N1	positive ionization mode	0.0141604	5.04357	3.82025	0.00025227	0.000664745	-0.772478	-0.229044	5.04357	-1.92152	0.0580034	0.0791411	-5.8123	0.00580187	5.04357	3.73277	0.000340694	0.00074941	-1.91085	0.00580155	5.05075	3.17641	0.00265455	0.00501851	-3.79988	0.0199659	5.03551	7.7207	1.57e-09	6.16e-09	10.9558
P3270	860.77	18.3282	2.40965e+09	TG(51:3)+NH4	TG(51:3)+NH4	51	3	TG	see LipidGroup	see LipidGroup	860.77	C54 H102 O6 N1	positive ionization mode	0.0118283	9.43086	3.81926	0.000253137	0.000666342	-1.22211	0.165578	9.43086	1.61828	0.109293	0.142381	-6.76404	0.0044154	9.43086	3.25754	0.0016136	0.0031947	-3.79383	0.00441479	9.26378	4.56356	3.7e-05	9.62e-05	-0.123874	0.0162498	9.61832	4.68923	3.01e-05	6.08e-05	0.771574
P155	692.634	20.6334	2.5694e+06	ChE(20:3)+NH4	ChE(20:3)+NH4	20	3	ChE	(20:3)	(20:3)	692.634	C47 H82 O2 N1	positive ionization mode	0.0695734	-1.37478	3.81403	0.00025775	0.000677787	-0.340221	0.0262169	-1.37478	0.0426788	0.966057	0.972143	-7.10544	-0.0423443	-1.37478	-4.18996	6.77e-05	0.000163002	0.384638	-0.0422501	-2.5947	-5.45965	1.82e-06	5.74e-06	4.12558	0.0270541	-0.00610251	1.4835	0.145557	0.179644	-6.40289
AN227	698.63	15.1558	953989	Cer(d41:0+O)+HCOO	Cer(d41:0+O)+HCOO	41	0	Cer	(d41:0+O)	(d41:0+O)	698.63	C42 H84 O6 N1	negative ionization mode	-0.0426984	-2.59015	-3.80352	0.000267278	0.000702034	-0.0632353	-1.44979	-2.59015	-4.60574	1.42e-05	3.18e-05	2.55998	-0.0195837	-2.59015	-5.27414	9.94e-07	2.99e-06	4.33869	-0.0194518	-1.61881	-4.29845	8.77e-05	0.000210108	0.164096	-0.062327	-3.67995	-8.69951	7.16e-11	3.58e-10	14.6829
P1392	672.457	8.93605	6.74288e+06	PE(15:0_14:0)+Na	PE(29:0)+Na	29	0	PE	(15:0_14:0)	(15:0_14:0)	672.457	C34 H68 O8 N1 P1 Na1	positive ionization mode	-0.0368376	0.331337	-3.80326	0.00026752	0.000702034	-0.372142	-1.9409	0.331337	-7.06076	4.14e-10	1.68e-09	12.4704	-0.0368859	0.331337	-10.7557	1.49e-17	1.56e-16	28.823	-0.0369841	1.2905	-13.5113	1.13e-17	3.13e-16	29.5727	-0.0736045	-0.744798	-6.91109	2.16e-08	7.02e-08	8.76622
P962	762.601	12.7593	1.42734e+09	PC(34:0)+H	PC(34:0)+H	34	0	PC	(18:0_16:0)	(18:0_16:0)	762.601	C42 H85 O8 N1 P1	positive ionization mode	-0.0148902	8.64881	-3.802	0.000268681	0.000704358	-1.13609	-0.159383	8.64881	-1.33301	0.186074	0.230764	-7.11241	-0.0188503	8.64881	-11.5858	3.35e-19	4.19e-18	32.0248	-0.0188662	8.70284	-10.0951	2.81e-13	2.42e-12	18.6905	-0.0336804	8.58819	-11.9242	6.18e-15	7.56e-14	23.3347
P4045	882.755	17.4481	1.6392e+08	TG(53:6)+NH4	TG(53:6)+NH4	53	6	TG	see LipidGroup	see LipidGroup	882.755	C56 H100 O6 N1	positive ionization mode	-0.0276047	5.45621	-3.80041	0.00027016	0.000707509	-0.851374	0.600927	5.45621	2.60595	0.0108092	0.0166235	-4.36561	-0.00148624	5.45621	-0.488072	0.62675	0.680821	-8.3308	-0.00148823	5.46781	-0.793184	0.431719	0.488178	-8.15751	-0.0292068	5.44319	-3.42676	0.00139777	0.00229755	-2.60327
AN644	846.529	8.63465	7.44584e+07	PC(18:3_20:5)+HCOO	PC(38:8)+HCOO	38	8	PC	(18:3_20:5)	(18:3_20:5)	846.529	C47 H77 O10 N1 P1	negative ionization mode	0.0356846	3.09367	3.79765	0.00027274	0.000713534	-0.788865	3.71914	3.09367	11.0466	3.91e-18	6.9e-17	30.6661	0.0102293	3.09367	1.99772	0.0489311	0.0728834	-6.14304	0.0104659	1.04201	1.93641	0.0589382	0.085207	-6.2981	0.0460551	5.39554	6.39508	1.17e-07	3.34e-07	6.6276
P1219	796.585	11.2826	1.57361e+08	PC(37:4)+H	PC(37:4)+H	37	4	PC	(17:0_20:4)	(17:0_20:4)	796.585	C45 H83 O8 N1 P1	positive ionization mode	0.0330506	4.97938	3.79639	0.000273927	0.000715907	-0.885623	1.49311	4.97938	5.13388	1.76e-06	4.33e-06	3.95407	-0.0114205	4.97938	-2.74953	0.00728352	0.0129193	-4.68158	-0.0114066	3.78977	-3.61528	0.000738062	0.0015463	-2.50585	0.0218644	6.31405	2.37535	0.0222705	0.0313974	-5.21393
P1292	822.504	8.18594	3.48288e+06	PC(18:4_20:5)+Na	PC(38:9)+Na	38	9	PC	(18:4_20:5)	(18:4_20:5)	822.504	C46 H74 O8 N1 P1 Na1	positive ionization mode	-0.0515869	-2.06304	-3.79541	0.000274853	0.000717594	-0.352861	6.99303	-2.06304	13.0341	5.22e-22	1.71e-20	39.5471	0.00753469	-2.06304	0.829113	0.409353	0.471309	-7.08587	0.00754906	-4.7091	0.907474	0.368857	0.43129	-6.90107	-0.0438961	0.905708	-4.03561	0.000230897	0.000421853	-0.556542
P4036	867.741	19.1789	3.29538e+07	TG(53:5)+H	TG(53:5)+H	53	5	TG	see LipidGroup	see LipidGroup	867.744	C56 H99 O6	positive ionization mode	0.0225194	3.21759	3.79082	0.000279236	0.000728292	-0.752829	-0.217953	3.21759	-1.13097	0.261234	0.312601	-6.86598	-0.00916603	3.21759	-3.50517	0.00072958	0.0015323	-2.46373	-0.00917574	2.9774	-3.55872	0.0008742	0.00181663	-2.59807	0.0134864	3.48706	2.51203	0.0160171	0.0231037	-4.7959
P1336	828.551	9.67712	7.00607e+07	PC(40:9)+H	PC(40:9)+H	40	9	PC	(40:9)	(40:9)	828.554	C48 H79 O8 N1 P1	positive ionization mode	-0.0231747	4.24013	-3.78902	0.000280975	0.000732083	-0.827012	0.617875	4.24013	3.20922	0.00187566	0.00319998	-2.70168	-0.0134208	4.24013	-5.12712	1.81e-06	5.25e-06	3.21928	-0.0134169	4.07462	-5.28455	3.31e-06	1e-05	2.75231	-0.0365273	4.42582	-6.46754	9.19e-08	2.7e-07	6.90543
AN943	881.519	8.85932	852235	PI(18:3_20:3)-H	PI(38:6)-H	38	6	PI	(18:3_20:3)	(18:3_20:3)	881.519	C47 H78 O13 N0 P1	negative ionization mode	-0.0557435	-2.64675	-3.78794	0.000282018	0.000734014	-0.119301	-0.288147	-2.64675	-0.662422	0.509486	0.566194	-6.65764	0.0173324	-2.64675	3.57678	0.000575991	0.00124766	-1.81042	0.0172333	-1.71711	3.85816	0.000352072	0.000771119	-1.19472	-0.0384784	-3.68976	-2.59606	0.0130143	0.0189542	-3.83429
P2517	820.739	17.9651	1.40822e+09	TG(48:2)+NH4	TG(48:2)+NH4	48	2	TG	see LipidGroup	see LipidGroup	820.739	C51 H98 O6 N1	positive ionization mode	0.00946339	8.64814	3.78736	0.000282578	0.000734014	-1.21868	0.0932181	8.64814	1.14488	0.255459	0.306186	-7.31399	-0.00265938	8.64814	-2.42122	0.017587	0.0287972	-5.87042	-0.00265883	8.47051	-2.53252	0.0147788	0.024625	-5.72141	0.00681015	8.84744	2.84525	0.00688532	0.0103828	-4.35513
P2518	820.739	17.965	1.40822e+09	TG(48:2)+NH4	TG(48:2)+NH4	48	2	TG	see LipidGroup	see LipidGroup	820.739	C51 H98 O6 N1	positive ionization mode	0.00946339	8.64814	3.78736	0.000282578	0.000734014	-1.21868	0.0932181	8.64814	1.14488	0.255459	0.306186	-7.31399	-0.00265938	8.64814	-2.42122	0.017587	0.0287972	-5.87042	-0.00265883	8.47051	-2.53252	0.0147788	0.024625	-5.72141	0.00681015	8.84744	2.84525	0.00688532	0.0103828	-4.35513
P2690	841.726	18.9784	4.34664e+07	TG(49:1)+Na	TG(49:1)+Na	49	1	TG	see LipidGroup	see LipidGroup	841.726	C52 H98 O6 Na1	positive ionization mode	0.0206506	3.53796	3.78635	0.000283569	0.000735094	-0.758531	-1.26911	3.53796	-7.33623	1.18e-10	5.24e-10	13.5125	-0.00389093	3.53796	-1.78639	0.0775869	0.110727	-6.77019	-0.00389908	3.86684	-1.57082	0.123038	0.16491	-7.16566	0.0167773	3.16898	4.16092	0.000157326	0.000293308	-0.38608
P3292	841.726	18.9784	4.34664e+07	TG(51:4)+H	TG(51:4)+H	51	4	TG	see LipidGroup	see LipidGroup	841.728	C54 H97 O6	positive ionization mode	0.0206506	3.53796	3.78635	0.000283569	0.000735094	-0.758531	-1.26911	3.53796	-7.33623	1.18e-10	5.24e-10	13.5125	-0.00389093	3.53796	-1.78639	0.0775869	0.110727	-6.77019	-0.00389908	3.86684	-1.57082	0.123038	0.16491	-7.16566	0.0167773	3.16898	4.16092	0.000157326	0.000293308	-0.38608
P376	635.465	10.5351	2.4572e+07	DG(18:3_18:3)+Na	DG(36:6)+Na	36	6	DG	(18:3_18:3)	(18:3_18:3)	635.465	C39 H64 O5 Na1	positive ionization mode	0.0673511	1.88951	3.77628	0.000293555	0.000758672	-0.647191	-2.35942	1.88951	-3.98919	0.000139553	0.000271666	0.0251281	0.0323853	1.88951	4.77684	7.33e-06	1.98e-05	1.97171	0.0322687	2.56937	5.61318	1.08e-06	3.49e-06	3.97601	0.0995968	1.12675	5.32254	3.91e-06	8.98e-06	3.40175
P324	595.47	17.671	2.22476e+07	DG(34:4p)+Na	DG(34:4p)+Na	34	4	DG	(34:4p)	(34:4p)	595.47	C37 H64 O4 Na1	positive ionization mode	-0.0136895	2.62201	-3.77214	0.000297757	0.000768755	-0.755479	0.989783	2.62201	8.37998	9.44e-13	5.87e-12	18.3602	0.00779393	2.62201	4.92768	4.04e-06	1.13e-05	2.5864	0.00779106	2.3864	4.5523	3.84e-05	9.94e-05	0.476876	-0.00588634	2.88636	-1.9576	0.0570796	0.0752039	-5.86964
P2127	598.41	7.06638	2.32714e+06	TG(33:8)+NH4	TG(33:8)+NH4	33	8	TG	see LipidGroup	see LipidGroup	598.41	C36 H56 O6 N1	positive ionization mode	-0.0270696	-0.764472	-3.76657	0.0003035	0.000782002	-0.434814	-0.479144	-0.764472	-2.20663	0.0300248	0.0430417	-4.76656	0.00195598	-0.764472	0.740531	0.46101	0.52139	-7.73874	0.00198081	-0.217585	0.633149	0.529753	0.586676	-7.78938	-0.0251619	-1.37805	-5.04434	9.64e-06	2.11e-05	2.77082
P4693	926.817	19.1915	4.10784e+08	TG(56:5)+NH4	TG(56:5)+NH4	56	5	TG	see LipidGroup	see LipidGroup	926.817	C59 H108 O6 N1	positive ionization mode	0.0166883	6.78788	3.758	0.000312546	0.0008045	-1.1045	0.4381	6.78788	2.96819	0.00388674	0.00632771	-3.50327	0.0103639	6.78788	5.29176	9.24e-07	2.79e-06	3.72621	0.0103781	6.49639	7.52301	1.45e-09	7.12e-09	10.3121	0.0270377	7.11491	5.44843	2.6e-06	6.13e-06	3.46631
AN738	744.555	12.9298	7.0526e+07	PE(18:0_18:1)-H	PE(36:1)-H	36	1	PE	(18:0_18:1)	(18:0_18:1)	744.555	C41 H79 O8 N1 P1	negative ionization mode	-0.00965188	4.16892	-3.75585	0.000314851	0.000809616	-0.917491	-0.330582	4.16892	-4.11745	8.81e-05	0.000176559	0.204486	-0.0136456	4.16892	-12.8575	1.13e-21	2.15e-20	38.0909	-0.013631	4.2965	-12.2351	4.15e-16	6.76e-15	25.6668	-0.0234025	4.02579	-10.0731	1.13e-12	8.17e-12	18.2915
P1697	896.71	13.6971	3.95659e+07	PE(47:3)+H	PE(47:3)+H	47	3	PE	(47:3)	(47:3)	896.71	C52 H99 O8 N1 P1	positive ionization mode	-0.0455554	3.37281	-3.75548	0.000315249	0.000809825	-0.858879	1.23704	3.37281	3.25083	0.00164781	0.00282861	-2.50533	0.00188344	3.37281	0.371094	0.711487	0.758884	-8.23786	0.001899	3.31832	0.301878	0.764098	0.801738	-8.30308	-0.043614	3.43394	-6.61909	5.6e-08	1.71e-07	7.46489
P860	712.491	8.20103	7.88405e+06	PC(31:4)+H	PC(31:4)+H	31	4	PC	(31:4)	(31:4)	712.491	C39 H71 O8 N1 P1	positive ionization mode	-0.0341706	0.754221	-3.75442	0.000316398	0.00081196	-0.608388	-1.11131	0.754221	-4.16454	7.43e-05	0.000150249	0.62376	-0.0446221	0.754221	-12.5749	3.96e-21	6.69e-20	37.084	-0.0451069	1.21422	-12.7069	1.07e-16	2.08e-15	27.3096	-0.0788751	0.238128	-9.5631	5.14e-12	3.25e-11	17.0386
P4172	888.838	21.4277	1.01461e+07	TG(54:3e)+NH4	TG(54:3e)+NH4	54	3	TG	see LipidGroup	see LipidGroup	888.838	C57 H110 O5 N1	positive ionization mode	0.0638632	0.235559	3.74838	0.000323005	0.000828085	-0.518362	-5.31002	0.235559	-10.2663	1.43e-16	1.88e-15	27.2437	-0.0328984	0.235559	-5.84751	8.93e-08	3.05e-07	6.38271	-0.0335989	1.69009	-4.47513	4.95e-05	0.000125207	0.313219	0.0309161	-1.39635	5.06284	9.08e-06	2e-05	2.81887
P1555	764.52	11.4996	5.39715e+07	PE(18:0_18:3)+Na	PE(36:3)+Na	36	3	PE	(18:0_18:3)	(18:0_18:3)	764.52	C41 H76 O8 N1 P1 Na1	positive ionization mode	-0.0185482	3.90787	-3.73693	0.000335886	0.000860245	-0.955531	-0.170011	3.90787	-1.1089	0.27059	0.323493	-6.9679	-0.0197432	3.90787	-9.59853	3.19e-15	2.43e-14	23.2291	-0.0197806	3.99999	-7.79231	5.76e-10	2.97e-09	11.4063	-0.0382897	3.80452	-13.2828	1.78e-16	3.35e-15	27.1508
P2324	760.645	14.9653	2.34031e+08	TG(44:4)+NH4	TG(44:4)+NH4	44	4	TG	see LipidGroup	see LipidGroup	760.645	C47 H86 O6 N1	positive ionization mode	0.0175422	6.06016	3.73536	0.000337698	0.000864019	-1.10071	-0.357739	6.06016	-2.37725	0.0196771	0.029046	-4.93078	-0.0127467	6.06016	-6.34432	1.03e-08	3.92e-08	8.20239	-0.0127089	5.90491	-5.83844	4.96e-07	1.71e-06	4.53808	0.00472394	6.23434	1.2491	0.218683	0.258177	-7.12846
P3331	852.708	15.67	7.35957e+09	TG(51:7)+NH4	TG(51:7)+NH4	51	7	TG	see LipidGroup	see LipidGroup	852.708	C54 H94 O6 N1	positive ionization mode	0.00888695	11.0413	3.73469	0.000338463	0.00086511	-1.73166	0.173325	11.0413	2.20791	0.0299321	0.0429329	-5.90818	0.00329057	11.0413	3.15817	0.00219545	0.00422876	-4.31667	0.00329024	10.8934	5.0212	8.08e-06	2.32e-05	1.13365	0.0122005	11.2074	4.39888	7.52e-05	0.000145122	-0.352312
P3267	867.741	19.1786	3.29508e+07	TG(51:2)+Na	TG(51:2)+Na	51	2	TG	see LipidGroup	see LipidGroup	867.741	C54 H100 O6 Na1	positive ionization mode	0.0219536	3.21911	3.73425	0.000338976	0.000865558	-0.936939	-0.195538	3.21911	-1.02491	0.308304	0.363648	-6.97952	-0.00860019	3.21911	-3.3249	0.00130507	0.00263487	-3.01189	-0.0086107	2.98029	-3.40826	0.00136328	0.0027524	-3.02251	0.0134864	3.48706	2.51203	0.0160171	0.0231037	-4.7959
P4107	886.692	14.655	1.25443e+09	TG(54:11)+NH4	TG(54:11)+NH4	54	11	TG	see LipidGroup	see LipidGroup	886.692	C57 H92 O6 N1	positive ionization mode	0.0415782	7.14938	3.72131	0.000354252	0.00090366	-1.413	3.23079	7.14938	7.78108	1.52e-11	7.77e-11	15.2805	0.00621765	7.14938	0.963414	0.338061	0.403212	-7.97688	0.0062181	5.22253	1.1339	0.262676	0.322323	-7.82008	0.0478082	9.3112	4.66047	3.3e-05	6.61e-05	0.715051
P3300	856.739	16.7188	9.07643e+08	TG(51:5)+NH4	TG(51:5)+NH4	51	5	TG	see LipidGroup	see LipidGroup	856.739	C54 H98 O6 N1	positive ionization mode	0.0186865	8.0167	3.71522	0.000361673	0.00092167	-1.38553	0.191656	8.0167	1.15073	0.253056	0.304239	-7.22221	-0.00411475	8.0167	-1.79376	0.0763918	0.109388	-7.03445	-0.00411192	7.67648	-2.07807	0.0432754	0.0645129	-6.57185	0.0146175	8.39842	2.9063	0.00586399	0.0089697	-4.1497
AN826	752.56	12.7589	840841	PE(18:0e_20:4)-H	PE(38:4e)-H	38	4	PE	(18:0e_20:4)	(18:0e_20:4)	752.56	C43 H79 O7 N1 P1	negative ionization mode	0.0381828	-2.48295	3.70925	0.000369093	0.000939629	-0.560902	1.4281	-2.48295	3.83989	0.000235676	0.000447759	-0.0967464	0.00851887	-2.48295	1.5721	0.119627	0.16144	-6.36025	0.00856159	-3.49697	1.35118	0.183206	0.23274	-6.57888	0.0467538	-1.34526	7.04283	1.4e-08	4.71e-08	9.22467
P121	608.598	14.4001	5.07778e+07	Cer(d16:1_23:0)+H	Cer(d39:1)+H	39	1	Cer	(d16:1_23:0)	(d16:1_23:0)	608.598	C39 H78 O3 N1	positive ionization mode	-0.0139462	3.66322	-3.70896	0.000369455	0.000939629	-0.987545	-1.41141	3.66322	-12.4805	6.02e-21	1.73e-19	37.0765	-0.0222441	3.66322	-15.4733	1.7e-26	7.25e-25	49.2626	-0.0222033	4.2634	-13.0999	3.52e-17	8.41e-16	28.1745	-0.0361785	2.98985	-13.4304	1.23e-16	2.53e-15	27.5714
P4615	912.708	14.438	2.79204e+07	TG(56:12)+NH4	TG(56:12)+NH4	56	12	TG	see LipidGroup	see LipidGroup	912.708	C59 H94 O6 N1	positive ionization mode	0.0677285	2.52522	3.70021	0.000380587	0.000966979	-0.965697	-2.47594	2.52522	-4.27709	4.92e-05	0.000101613	0.907173	-0.040202	2.52522	-5.17139	1.51e-06	4.43e-06	3.54209	-0.0402452	2.5288	-5.26913	3.49e-06	1.05e-05	2.84668	0.0275012	2.5212	1.64944	0.106669	0.135069	-6.36507
AN941	883.534	9.8613	3.09711e+07	PI(18:1_20:4)-H	PI(38:5)-H	38	5	PI	(18:1_20:4)	(18:1_20:4)	883.534	C47 H80 O13 N0 P1	negative ionization mode	0.0362004	2.80929	3.69814	0.000383271	0.000971867	-1.05491	1.4888	2.80929	4.35666	3.66e-05	7.69e-05	1.20203	0.0263481	2.80929	5.68072	1.82e-07	6.04e-07	5.63991	0.026396	1.96733	5.04552	7.45e-06	2.15e-05	2.11964	0.0630025	3.75392	8.90245	3.83e-11	1.98e-10	14.7557
P1038	750.507	7.9354	5.68066e+09	PC(34:6)+H	PC(34:6)+H	34	6	PC	(22:2_12:4)	(22:2_12:4)	750.507	C42 H73 O8 N1 P1	positive ionization mode	-0.0240335	10.406	-3.69816	0.000383242	0.000971867	-1.67146	-0.913701	10.406	-4.85588	5.37e-06	1.25e-05	2.26941	-0.0274524	10.406	-11.2134	1.82e-18	2.07e-17	30.031	-0.0274779	10.8303	-12.6651	1.2e-16	2.29e-15	26.2525	-0.0513812	9.93001	-7.7905	1.26e-09	5.03e-09	10.8122
AN640	848.545	9.2568	9.83506e+07	PC(18:3_20:4)+HCOO	PC(38:7)+HCOO	38	7	PC	(18:3_20:4)	(18:3_20:4)	848.545	C47 H79 O10 N1 P1	negative ionization mode	0.0384319	3.61282	3.69689	0.000384894	0.000973085	-1.1489	3.51212	3.61282	9.36881	9.32e-15	8.48e-14	22.9061	0.0184024	3.61282	3.29956	0.00141396	0.00283904	-2.98547	0.0186181	1.70822	3.21696	0.00236651	0.00452078	-3.43775	0.0573427	5.7497	6.93432	2e-08	6.55e-08	8.37766
AN641	848.545	9.25859	9.83506e+07	PC(20:5_18:2)+HCOO	PC(38:7)+HCOO	38	7	PC	(20:5_18:2)	(20:5_18:2)	848.545	C47 H79 O10 N1 P1	negative ionization mode	0.0384319	3.61282	3.69689	0.000384894	0.000973085	-1.1489	3.51212	3.61282	9.36881	9.32e-15	8.48e-14	22.9061	0.0184024	3.61282	3.29956	0.00141396	0.00283904	-2.98547	0.0186181	1.70822	3.21696	0.00236651	0.00452078	-3.43775	0.0573427	5.7497	6.93432	2e-08	6.55e-08	8.37766
P1291	802.536	9.99427	5.14245e+07	PC(38:8)+H	PC(38:8)+H	38	8	PC	(38:8)	(38:8)	802.538	C46 H77 O8 N1 P1	positive ionization mode	0.038489	2.73316	3.6971	0.000384622	0.000973085	-1.09095	3.2535	2.73316	8.79802	1.34e-13	9.61e-13	20.2888	0.00247179	2.73316	0.43933	0.661533	0.714053	-7.99991	0.00242699	0.795213	0.418612	0.677436	0.727838	-8.02279	0.0413352	4.90745	5.01202	1.07e-05	2.33e-05	2.1547
AN258	614.537	11.7637	1.60264e+06	Cer(t17:0_18:0)+HCOO	Cer(t35:0)+HCOO	35	0	Cer	(t17:0_18:0)	(t17:0_18:0)	614.537	C36 H72 O6 N1	negative ionization mode	-0.0365582	-1.48025	-3.6872	0.000397741	0.00100457	-0.619844	-0.101547	-1.48025	-0.345824	0.730326	0.770732	-7.02741	-0.0124824	-1.48025	-3.26956	0.00155394	0.00308854	-2.80112	-0.0124527	-1.14528	-3.64968	0.000665451	0.00140222	-1.874	-0.0491699	-1.85607	-4.85454	1.77e-05	3.68e-05	2.23718
P2407	786.661	14.8186	4.36324e+07	TG(46:5)+NH4	TG(46:5)+NH4	46	5	TG	see LipidGroup	see LipidGroup	786.661	C49 H88 O6 N1	positive ionization mode	-0.0172563	3.45318	-3.67889	0.000409081	0.00103219	-1.14714	1.43538	3.45318	9.49184	5.25e-15	5.06e-14	23.4408	-0.0155682	3.45318	-7.14255	2.86e-10	1.26e-09	11.9681	-0.0155887	2.81467	-7.25442	3.66e-09	1.66e-08	9.64395	-0.0329085	4.16957	-7.79861	1.22e-09	4.91e-09	11.246
P2417	784.645	14.8174	2.94346e+08	TG(46:6)+NH4	TG(46:6)+NH4	46	6	TG	see LipidGroup	see LipidGroup	784.645	C49 H86 O6 N1	positive ionization mode	-0.012455	6.22958	-3.67707	0.000411603	0.00103753	-1.33326	1.39159	6.22958	12.7246	2.04e-21	6.06e-20	38.0415	-0.0144962	6.22958	-9.40207	7.98e-15	5.56e-14	22.2182	-0.0144862	5.56847	-8.66819	2.97e-11	1.84e-10	14.3041	-0.027073	6.97131	-9.80473	2.5e-12	1.73e-11	17.3881
P2877	851.71	18.3542	1.774e+08	TG(50:3)+Na	TG(50:3)+Na	50	3	TG	see LipidGroup	see LipidGroup	851.71	C53 H96 O6 Na1	positive ionization mode	-0.00912047	5.63729	-3.67063	0.000420656	0.00105827	-1.2886	0.565405	5.63729	7.13349	2.98e-10	1.25e-09	12.4599	-0.0108947	5.63729	-10.2242	1.74e-16	1.55e-15	26.0566	-0.0108977	5.36435	-9.26459	4.11e-12	2.85e-11	16.3079	-0.0199857	5.94351	-9.64103	4.07e-12	2.66e-11	16.9368
P3755	851.71	18.354	1.774e+08	TG(52:6)+H	TG(52:6)+H	52	6	TG	see LipidGroup	see LipidGroup	851.712	C55 H95 O6	positive ionization mode	-0.00912047	5.63729	-3.67063	0.000420656	0.00105827	-1.2886	0.565405	5.63729	7.13349	2.98e-10	1.25e-09	12.4599	-0.0108947	5.63729	-10.2242	1.74e-16	1.55e-15	26.0566	-0.0108977	5.36435	-9.26459	4.11e-12	2.85e-11	16.3079	-0.0199857	5.94351	-9.64103	4.07e-12	2.66e-11	16.9368
P3025	842.724	18.9794	2.0956e+07	TG(50:5)+NH4	TG(50:5)+NH4	50	5	TG	see LipidGroup	see LipidGroup	842.723	C53 H96 O6 N1	positive ionization mode	0.033931	2.41994	3.66652	0.000426529	0.00107198	-1.04559	-1.6255	2.41994	-5.54748	3.19e-07	8.56e-07	5.82295	-0.0115096	2.41994	-3.07352	0.00283993	0.00536898	-3.70642	-0.0115259	2.69214	-2.98843	0.00447675	0.0081326	-4.11561	0.0223863	2.11455	2.79469	0.00785407	0.0117329	-4.01657
AN1117	761.581	11.0243	2.71539e+07	SM(d35:1)+HCOO	SM(d35:1)+HCOO	35	1	SM	(d35:1)	(d35:1)	761.581	C41 H82 O8 N2 P1	negative ionization mode	0.0106124	2.83526	3.66445	0.000429517	0.00107843	-1.10426	-0.327112	2.83526	-3.50445	0.000731309	0.0013035	-1.6692	0.00308148	2.83526	2.56252	0.0121459	0.0205323	-5.06677	0.00308081	2.90115	2.52339	0.0151195	0.0251598	-5.26561	0.0136933	2.76133	5.05231	9.39e-06	2.06e-05	2.41393
P4003	888.801	18.303	9.81085e+08	TG(53:3)+NH4	TG(53:3)+NH4	53	3	TG	see LipidGroup	see LipidGroup	888.801	C56 H106 O6 N1	positive ionization mode	0.0215546	8.04409	3.65886	0.000437691	0.00109788	-1.5126	-1.06597	8.04409	-5.63314	2.22e-07	6.09e-07	5.764	0.00549696	8.04409	2.38141	0.0194701	0.0315572	-5.95145	0.00549732	8.36088	1.91008	0.0623315	0.0891047	-6.98568	0.0271166	7.68866	8.50102	1.33e-10	6.28e-10	13.321
AN474	744.482	7.9198	1.12213e+07	PC(12:0_18:3)+HCOO	PC(30:3)+HCOO	30	3	PC	(12:0_18:3)	(12:0_18:3)	744.482	C39 H71 O10 N1 P1	negative ionization mode	0.0423138	1.01246	3.65508	0.000443297	0.00111085	-0.967657	-2.60224	1.01246	-7.12765	3.06e-10	1.28e-09	12.7514	-0.011459	1.01246	-2.53004	0.0132409	0.0222364	-5.02659	-0.0115324	1.64832	-2.45061	0.018099	0.0294469	-5.30354	0.0308425	0.299056	3.09162	0.00356503	0.00559718	-3.13744
AN116	767.541	11.3419	1.96788e+07	CL(18:3_20:0_20:0_20:3)-2H	CL(78:6)-2H	78	6	CL	(18:3_20:0_20:0_20:3)	(18:3_20:0_20:0_20:3)	767.541	C87 H156 O17 P2	negative ionization mode	-0.0106095	2.36497	-3.6547	0.000443867	0.00111119	-1.09215	0.268175	2.36497	2.90651	0.00465504	0.00750207	-3.36141	-0.00284584	2.36497	-2.3221	0.0226091	0.0361652	-5.55947	-0.00284588	2.3283	-1.91626	0.0615204	0.0882414	-6.44965	-0.0134583	2.40613	-6.73955	3.77e-08	1.18e-07	7.938
P1967	725.559	8.90315	2.01626e+07	SM(d36:4)+H	SM(d36:4)+H	36	4	SM	(d36:4)	(d36:4)	725.559	C41 H78 O6 N2 P1	positive ionization mode	-0.0216786	2.42525	-3.6544	0.000444314	0.00111122	-1.11033	0.859704	2.42525	4.55824	1.71e-05	3.78e-05	1.93227	-0.00671273	2.42525	-2.59642	0.0110904	0.0188729	-4.90926	-0.00672719	2.19407	-2.26938	0.0279496	0.0437741	-5.74615	-0.0284127	2.68461	-6.68728	4.48e-08	1.39e-07	7.74458
P2238	702.567	13.4101	9.35998e+06	TG(40:5)+NH4	TG(40:5)+NH4	40	5	TG	see LipidGroup	see LipidGroup	702.567	C43 H76 O6 N1	positive ionization mode	0.0559453	0.0710713	3.64973	0.000451355	0.00112772	-1.02366	3.04234	0.0710713	5.28848	9.37e-07	2.38e-06	4.98881	0.00717343	0.0710713	0.807158	0.421819	0.483267	-7.46771	0.00734912	-1.9226	0.760086	0.451058	0.507441	-7.44048	0.0630087	2.30787	5.79061	8.47e-07	2.15e-06	4.82753
P4054	880.739	16.315	7.18905e+09	TG(53:7)+NH4	TG(53:7)+NH4	53	7	TG	see LipidGroup	see LipidGroup	880.739	C56 H98 O6 N1	positive ionization mode	0.00768832	10.983	3.64345	0.000460979	0.00115065	-2.00441	0.0405101	10.983	0.584463	0.56045	0.61693	-8.11594	0.00661753	10.983	7.39241	9.12e-11	4.31e-10	12.2644	0.0066161	10.9448	13.3232	1.89e-17	5.09e-16	28.0903	0.0143337	11.026	5.59483	1.61e-06	3.95e-06	3.47159
AN200	636.557	12.5586	2.51567e+07	Cer(d16:1_22:1)+HCOO	Cer(d38:2)+HCOO	38	2	Cer	(d16:1_22:1)	(d16:1_22:1)	636.557	C39 H74 O5 N1	negative ionization mode	-0.0129472	2.68801	-3.63977	0.000466717	0.00116383	-1.15748	0.257476	2.68801	2.2527	0.0268428	0.0388726	-4.94463	0.0175925	2.68801	12.2882	1.42e-20	2.19e-19	35.6598	0.017589	2.88762	11.4113	4.76e-15	6.02e-14	23.2908	0.00465804	2.46404	1.53283	0.132967	0.165949	-6.53283
P4573	904.739	16.2466	5.97197e+07	TG(55:9)+NH4	TG(55:9)+NH4	55	9	TG	see LipidGroup	see LipidGroup	904.739	C58 H98 O6 N1	positive ionization mode	0.0481184	2.4238	3.63302	0.000477404	0.00118932	-1.28226	3.46911	2.4238	7.35806	1.07e-10	4.79e-10	13.6806	-0.0130863	2.4238	-1.74616	0.0843808	0.119357	-6.52369	-0.0127527	0.119672	-1.83137	0.0734869	0.103261	-6.37224	0.0351155	5.00891	3.04522	0.00404376	0.0063139	-3.59817
AN635	852.576	11.1919	4.02192e+07	PC(18:0_20:5)+HCOO	PC(38:5)+HCOO	38	5	PC	(18:0_20:5)	(18:0_20:5)	852.576	C47 H83 O10 N1 P1	negative ionization mode	0.0383267	2.29006	3.62723	0.000486768	0.00121147	-1.2883	3.54069	2.29006	9.2868	1.37e-14	1.18e-13	22.5872	0.0121547	2.29006	2.11506	0.0373395	0.0570812	-5.8608	0.012438	0.315042	1.91724	0.0613923	0.088113	-6.25737	0.0508121	4.50593	7.11898	1.1e-08	3.76e-08	9.02791
AN178	614.537	11.7637	1.60018e+06	Cer(d35:0+O)+HCOO	Cer(d35:0+O)+HCOO	35	0	Cer	(d35:0+O)	(d35:0+O)	614.537	C36 H72 O6 N1	negative ionization mode	-0.0359722	-1.48284	-3.6181	0.000501865	0.00124662	-0.838206	-0.113045	-1.48284	-0.383664	0.702181	0.74472	-7.01277	-0.0123789	-1.48284	-3.23296	0.00174232	0.0034283	-2.9078	-0.0123508	-1.14811	-3.66235	0.000640477	0.00135182	-1.83702	-0.0484834	-1.85838	-4.7256	2.68e-05	5.45e-05	1.83414
[truncated: 1,419 more rows]
