# Supplementary material for: Characterisation of the dynamic nature of lipids throughout the lifespan of genetically identical female and male Daphnia magna
Source: Sci Rep. 2020 Mar 27;10:5576. doi: 10.1038/s41598-020-62476-z (PMC7101400; doi:10.1038/s41598-020-62476-z)
Supplement: Supplementary file 3 — Supplementary information 3 [file 41598_2020_62476_MOESM3_ESM.xlsx]

## Sheet: Supplementary Table SX - Percen
	Lipid Class	Directional Change in Sex Difference	% change in Sex Difference	Directional Change with Age	% Change with Age	Directional Change in Sex:Age Interaction	% Change in Sex:Age Interaction	% Change with Age in Females	Percent	% Change with Age in Males	Percent
1	AcCa	Down in males	0	Down with age	7.14286	Slower rate in males	0	Down in age	0	Down with age	0
2	Cer	Down in males	51.2397	Down with age	30.5785	Slower rate in males	30.5785	Down in age	30.5785	Down with age	40.4959
3	ChE	Down in males	81.25	Down with age	93.75	Slower rate in males	0	Down in age	93.75	Down with age	0
4	CL	Down in males	14.6667	Down with age	22.6667	Slower rate in males	28	Down in age	21.3333	Down with age	33.3333
5	DG	Down in males	70.7006	Down with age	5.73248	Slower rate in males	2.54777	Down in age	3.82166	Down with age	2.54777
6	FA	Down in males	0	Down with age	0	Slower rate in males	0	Down in age	0	Down with age	0
7	GD1a	Down in males	0	Down with age	0	Slower rate in males	0	Down in age	0	Down with age	0
8	GT3	Down in males	50	Down with age	0	Slower rate in males	0	Down in age	0	Down with age	0
9	Hex1Cer	Down in males	5.55556	Down with age	16.6667	Slower rate in males	44.4444	Down in age	16.6667	Down with age	33.3333
10	Hex2Cer	Down in males	0	Down with age	0	Slower rate in males	0	Down in age	0	Down with age	0
11	LPC	Down in males	4.44444	Down with age	2.22222	Slower rate in males	2.22222	Down in age	2.22222	Down with age	4.44444
12	LPE	Down in males	12	Down with age	16	Slower rate in males	8	Down in age	32	Down with age	16
13	MG	Down in males	75	Down with age	25	Slower rate in males	0	Down in age	33.3333	Down with age	16.6667
14	MGDG	Down in males	54.1667	Down with age	4.16667	Slower rate in males	4.16667	Down in age	12.5	Down with age	0
15	MLCL	Down in males	0	Down with age	0	Slower rate in males	0	Down in age	0	Down with age	0
16	OAHFA	Down in males	50	Down with age	0	Slower rate in males	0	Down in age	0	Down with age	0
17	PC	Down in males	23.2877	Down with age	45.5479	Slower rate in males	25.3425	Down in age	48.2877	Down with age	47.9452
18	PE	Down in males	23.2143	Down with age	42.5595	Slower rate in males	27.0833	Down in age	42.8571	Down with age	41.6667
19	PG	Down in males	45.8333	Down with age	33.3333	Slower rate in males	6.25	Down in age	37.5	Down with age	27.0833
20	phSM	Down in males	0	Down with age	0	Slower rate in males	100	Down in age	0	Down with age	0
21	PI	Down in males	25.3731	Down with age	0	Slower rate in males	17.9104	Down in age	1.49254	Down with age	19.403
22	PIP	Down in males	100	Down with age	0	Slower rate in males	0	Down in age	0	Down with age	0
23	PMe	Down in males	0	Down with age	0	Slower rate in males	0	Down in age	0	Down with age	20
24	SM	Down in males	10.6195	Down with age	29.2035	Slower rate in males	21.2389	Down in age	28.3186	Down with age	41.5929
25	SPH	Down in males	0	Down with age	0	Slower rate in males	50	Down in age	0	Down with age	0
26	TG	Down in males	34.0816	Down with age	23.5714	Slower rate in males	11.1224	Down in age	23.1633	Down with age	17.0408
27	WE	Down in males	50	Down with age	50	Slower rate in males	0	Down in age	50	Down with age	0
28	ZyE	Down in males	100	Down with age	100	Slower rate in males	0	Down in age	100	Down with age	0
29	AcCa	Up in males	14.2857	Up with age	0	Faster rate in males	0	Up in age	0	Up with age	0
30	Cer	Up in males	9.09091	Up with age	20.6612	Faster rate in males	4.95868	Up in age	21.4876	Up with age	14.0496
31	ChE	Up in males	0	Up with age	0	Faster rate in males	100	Up in age	0	Up with age	75
32	CL	Up in males	33.3333	Up with age	1.33333	Faster rate in males	16	Up in age	1.33333	Up with age	29.3333
33	DG	Up in males	7.64331	Up with age	50.9554	Faster rate in males	61.1465	Up in age	47.7707	Up with age	75.7962
34	FA	Up in males	100	Up with age	0	Faster rate in males	0	Up in age	0	Up with age	100
35	GD1a	Up in males	0	Up with age	0	Faster rate in males	100	Up in age	0	Up with age	100
36	GT3	Up in males	50	Up with age	0	Faster rate in males	50	Up in age	0	Up with age	50
37	Hex1Cer	Up in males	44.4444	Up with age	11.1111	Faster rate in males	11.1111	Up in age	11.1111	Up with age	16.6667
38	Hex2Cer	Up in males	0	Up with age	60	Faster rate in males	60	Up in age	60	Up with age	80
39	LPC	Up in males	11.1111	Up with age	0	Faster rate in males	2.22222	Up in age	2.22222	Up with age	0
40	LPE	Up in males	0	Up with age	0	Faster rate in males	0	Up in age	0	Up with age	0
41	MG	Up in males	16.6667	Up with age	0	Faster rate in males	0	Up in age	0	Up with age	0
42	MGDG	Up in males	8.33333	Up with age	20.8333	Faster rate in males	50	Up in age	33.3333	Up with age	45.8333
43	MLCL	Up in males	10	Up with age	0	Faster rate in males	0	Up in age	10	Up with age	0
44	OAHFA	Up in males	0	Up with age	0	Faster rate in males	0	Up in age	0	Up with age	0
45	PC	Up in males	30.8219	Up with age	2.73973	Faster rate in males	11.9863	Up in age	3.08219	Up with age	14.726
46	PE	Up in males	30.3571	Up with age	2.97619	Faster rate in males	21.7262	Up in age	2.38095	Up with age	26.7857
47	PG	Up in males	18.75	Up with age	4.16667	Faster rate in males	20.8333	Up in age	6.25	Up with age	25
48	phSM	Up in males	100	Up with age	100	Faster rate in males	0	Up in age	100	Up with age	0
49	PI	Up in males	31.3433	Up with age	41.791	Faster rate in males	11.9403	Up in age	40.2985	Up with age	38.806
50	PIP	Up in males	0	Up with age	0	Faster rate in males	100	Up in age	0	Up with age	100
51	PMe	Up in males	40	Up with age	0	Faster rate in males	0	Up in age	0	Up with age	0
52	SM	Up in males	31.8584	Up with age	18.5841	Faster rate in males	7.9646	Up in age	18.5841	Up with age	17.6991
53	SPH	Up in males	50	Up with age	0	Faster rate in males	0	Up in age	0	Up with age	0
54	TG	Up in males	25	Up with age	25.2041	Faster rate in males	26.9388	Up in age	25.3061	Up with age	37.8571
55	WE	Up in males	0	Up with age	50	Faster rate in males	50	Up in age	50	Up with age	0
56	ZyE	Up in males	0	Up with age	0	Faster rate in males	100	Up in age	0	Up with age	50
57	AcCa	NS	85.7143	NS	92.8571	NS	100	NS	100	NS	100
58	Cer	NS	39.6694	NS	48.7603	NS	64.4628	NS	47.9339	NS	45.4545
59	ChE	NS	18.75	NS	6.25	NS	0	NS	6.25	NS	25
60	CL	NS	52	NS	76	NS	56	NS	77.3333	NS	37.3333
61	DG	NS	21.6561	NS	43.3121	NS	36.3057	NS	48.4076	NS	21.6561
62	FA	NS	0	NS	100	NS	100	NS	100	NS	0
63	GD1a	NS	100	NS	100	NS	0	NS	100	NS	0
64	GT3	NS	0	NS	100	NS	50	NS	100	NS	50
65	Hex1Cer	NS	50	NS	72.2222	NS	44.4444	NS	72.2222	NS	50
66	Hex2Cer	NS	100	NS	40	NS	40	NS	40	NS	20
67	LPC	NS	84.4444	NS	97.7778	NS	95.5556	NS	95.5556	NS	95.5556
68	LPE	NS	88	NS	84	NS	92	NS	68	NS	84
69	MG	NS	8.33333	NS	75	NS	100	NS	66.6667	NS	83.3333
70	MGDG	NS	37.5	NS	75	NS	45.8333	NS	54.1667	NS	54.1667
71	MLCL	NS	90	NS	100	NS	100	NS	90	NS	100
72	OAHFA	NS	50	NS	100	NS	100	NS	100	NS	100
73	PC	NS	45.8904	NS	51.7123	NS	62.6712	NS	48.6301	NS	37.3288
74	PE	NS	46.4286	NS	54.4643	NS	51.1905	NS	54.7619	NS	31.5476
75	PG	NS	35.4167	NS	62.5	NS	72.9167	NS	56.25	NS	47.9167
76	phSM	NS	0	NS	0	NS	0	NS	0	NS	100
77	PI	NS	43.2836	NS	58.209	NS	70.1493	NS	58.209	NS	41.791
78	PIP	NS	0	NS	100	NS	0	NS	100	NS	0
79	PMe	NS	60	NS	100	NS	100	NS	100	NS	80
80	SM	NS	57.5221	NS	52.2124	NS	70.7965	NS	53.0973	NS	40.708
81	SPH	NS	50	NS	100	NS	50	NS	100	NS	100
82	TG	NS	40.9184	NS	51.2245	NS	61.9388	NS	51.5306	NS	45.102
83	WE	NS	50	NS	0	NS	50	NS	0	NS	100
84	ZyE	NS	0	NS	0	NS	0	NS	0	NS	50
